# Supplementary material for: Comparative study of joint bioinformatics analysis of underlying potential of ‘neurimmiR’, miR-212-3P/miR-132-3P, being involved in epilepsy and its emerging role in human cancer
Source: Oncotarget. 2017 Mar 24;8(25):40668–82. doi: 10.18632/oncotarget.16541 (PMC5522300; doi:10.18632/oncotarget.16541)
Supplement: Supplementary file 2 [file oncotarget-08-40668-s002.xlsx]

## Sheet: Sheet1
	Table 1 Analysis of experimentally validated target gene of miR-212-3P/miR-132-3P; more detail can be found in sheet 2 and original data can be found in sheet 3								951 validated target genes
	Database	miRs	Sum	Repetition	Remaining	combination 1	combination 2		AASS
	Tarbase	miR-132-3p	723*	2	721	898	951		ACTG1
		miR-212-3p	560*	0	560				ACTR1B
	miRTARBASE	miR-132-3p	263	28	235	248			ACTR2
		miR-212-3p	99	22	77				ACVR2B
	miRecored	miR-132-3p	1	0	1	2			ACYP1
		miR-212-3p	1	0	1				ADAMTS1
	miRpathDB	miR-132-3p	235	0	235	248			AFAP1
		miR-212-3p	77	0	77				AGO1
	723* include 88 genes genes of validation type being indirect or unkonwn; 560*: Include 2 genes of validation type being indirect or unkonwn; Combination 1: Combinate the target genes of both miRs and remove duplicates; Combination 2: Combinate all target genes of all database and remove duplicates								AK2
									AK4
									AMD1
									ANGPT1
									ANKHD1-EIF4EBP3
									ANKRD40
									ARF1
									ARHGAP11A
									ARHGEF12
									ARHGEF39
									ARID1A
									ARID5B
									ARL1
									ARMC9
									ARMCX3
									ASB1
									ASB6
									ATL3
									ATM
									ATP13A3
									ATP2B1
									ATP9A
									ATXN7L3B
									AVL9
									BAZ2B
									BBS9
									BCAT1
									BCL10
									BCL2L11
									BCL2L2
									BDH2
									BRCA1
									BRWD1
									BSN
									BTBD7
									BTG2
									C16orf52
									C16orf72
									C17orf49
									C6ORF174
									C9orf91
									CALU
									CAP1
									CAPN2
									CAPZA1
									CAPZA2
									CASP8AP2
									CBX1
									CC2D1B
									CCNA2
									CCNB1
									CCNC
									CCNT2
									CD164
									CDC25B
									CDC42SE2
									CDCA2
									CDKN1A
									CENPO
									CENPQ
									CFLAR
									CHSY1
									CLIC1
									CNBP
									CNKSR3
									COL12A1
									COL5A2
									COPA
									COPB1
									CORO1C
									CPEB2
									CPSF6
									CRK
									CRKL
									CRYBG3
									CSNK2A2
									CTDSPL
									CTGF
									CTNNAL1
									CUL4B
									DAAM1
									DAZAP2
									DBNL
									DCAF6
									DCP2
									DCTN5
									DCUN1D3
									DCUN1D5
									DDX6
									DEPDC1
									DERA
									DGCR8
									DICER1
									DIDO1
									DIMT1
									DKK1
									DNAH14
									DPF1
									DSC2
									E2F5
									E2F7
									E2F8
									EDEM3
									EEF1D
									EIF2S3
									EIF4A2
									ELF1
									ELOVL1
									EMC1
									EMC2
									ENPP2
									EPHA7
									EPT1
									ERH
									ETNK1
									EXTL2
									FAM167A
									FAM179B
									FAM213A
									FBRS
									FBXO21
									FBXO28
									FEM1C
									FLNA
									FNDC3B
									FRK
									FRS2
									FXR1
									G3BP2
									GARS
									GATAD2B
									GCNT1
									GEMIN5
									GK
									GNB2L1
									GOLGA8A
									GPCPD1
									GRB10
									GREB1L
									GSK3B
									GUSB
									H3F3B
									HECTD1
									HERC3
									HEXIM1
									HIRA
									HMGCR
									HN1
									HNRNPM
									HOXA9
									HSPA1B
									HSPH1
									HUWE1
									IER3IP1
									IL1R1
									INPP5K
									IPO9
									IRF4
									KBTBD8
									KCNJ2
									KCTD13
									KDM5B
									KDM6B
									KIAA0907
									KIAA1524
									KIAA1586
									KLF3
									KLF7
									LAPTM4B
									LBR
									LCOR
									LGR4
									LHFPL2
									LIFR
									LMBR1
									LMO2
									LPGAT1
									LRRC14
									LTBP3
									LUC7L3
									MACF1
									MACROD2
									MAML1
									MAP3K3
									MAPK1
									MARCKS
									MBNL1
									ME1
									MECP2
									MED13
									METAP1D
									MEX3A
									MGEA5
									MOV10
									MSH2
									MSL1
									MSL2
									MTMR1
									MYCBP
									N4BP1
									NACC2
									NAPG
									NCAPG
									NDUFB10
									NET1
									NFAT5
									NR2C2
									NUCKS1
									NUFIP2
									OAS2
									ORC5
									PABPC1
									PAN3
									PANK3
									PCSK5
									PCTP
									PDE7A
									PEA15
									PEG10
									PELI3
									PGK1
									PHF3
									PHIP
									PHTF2
									PIK3R1
									PITHD1
									PLAGL2
									PLEKHA8
									POLR2B
									POMT1
									PPM1G
									PPP1CC
									PPP1R11
									PPP2R1B
									PPP2R5C
									PPRC1
									PRKAR1A
									PRKD1
									PRKDC
									PRKX
									PROSER1
									PRR12
									PRRC2A
									PSMA1
									PSMA2
									PSME3
									PTCH1
									PTGS2
									PTPRF
									PUM1
									RAB12
									RAB1A
									RABAC1
									RAD21
									RAP2B
									RB1
									RB1CC1
									RBM12B
									REEP3
									RFX5
									RGS4
									RICTOR
									RNF19A
									RNF4
									RPL11
									RPL18
									RPL31
									RPS20
									RRAGC
									RTKN2
									RTN4
									RUNX1
									SCRN1
									SEC16A
									SEC24A
									SEMA6D
									SENP5
									SERTAD4
									SETD5
									SF3A3
									SF3B3
									SFPQ
									SLBP
									SLC20A1
									SLC22A3
									SLC25A20
									SLC25A24
									SLC25A3
									SLC38A1
									SLC38A2
									SLC7A1
									SMAD2
									SMAD5
									SMIM13
									SMURF1
									SOD2
									SON
									SOX4
									SP1
									SP3
									SPAST
									SPIN1
									SPTY2D1
									SRGAP1
									SRP72
									SRSF1
									SSH2
									STAG2
									STAU1
									STK25
									STK4
									STX12
									SYVN1
									TARDBP
									TBC1D9
									TBX3
									TJAP1
									TJP1
									TM9SF3
									TM9SF4
									TMED5
									TMED8
									TMEM181
									TMEM194A
									TMEM64
									TMEM70
									TMEM87A
									TMPPE
									TNKS
									TNRC6A
									TNRC6C
									TPR
									TRAM2
									TRIB1
									TRIM65
									TTF2
									TUBA1B
									TULP4
									TUSC2
									TXLNA
									TXNL1
									UBB
									UBE2D3
									UBE2E2
									UBE2R2
									UBQLN1
									UGP2
									UTP15
									VLDLR
									WDR26
									WDR41
									WDR75
									WEE1
									WHSC1
									WNT5A
									WT1
									WTAP
									XRN1
									YAP1
									YWHAH
									ZBED6
									ZBTB34
									ZBTB39
									ZC3H12C
									ZCCHC3
									ZDHHC7
									ZIC2
									ZNF106
									ZNF107
									ZNF12
									ZNF207
									ZNF264
									ZNF362
									ZNF623
									ZNF644
									ZNF652
									ZNF675
									ZNF696
									ZNF703
									ZNF711
									ZNF804A
									ZNF850
									ZSWIM6
									ZYG11B
									AASDHPPT
									ACHE
									ACP1
									ACSL4
									ACVR2A
									ADAMTSL1
									ADH1A
									ADH1B
									ADNP
									AEBP2
									AGO2
									AKAP10
									ALK
									ALKBH4
									ANKIB1
									ANKRD28
									ANKRD29
									ANO6
									ANP32B
									ANXA2
									AP1G1
									APBA1
									APH1A
									APOBEC3C
									ARCN1
									AREL1
									ARF6
									ARFGEF1
									ARHGAP32
									ARHGAP5
									ARID2
									ARID4B
									ARL13B
									ARL14EP
									ARL5B
									ARL6IP6
									ARR3
									ARRDC3
									ART4
									ASF1A
									ASH1L
									ASPH
									ATF2
									ATF7IP
									ATG13
									ATG14
									ATP2A2
									ATP6V0D1
									ATP6V0E1
									ATP6V1E1
									AZIN1
									B3GAT1
									BAZ2A
									BCL7A
									BDNF
									BICD1
									BLCAP
									BLOC1S4
									BMPER
									BNIP2
									BRPF3
									BTG1
									C14orf159
									C17orf85
									C22orf39
									C6orf106
									C6orf89
									C8orf33
									CA1
									CACNA2D1
									CALN1
									CAMK2N1
									CAMSAP2
									CAPRIN1
									CARD8
									CASP7
									CCDC169
									CCNE2
									CCSER2
									CD200R1
									CD226
									CD55
									CDC37
									CDH1
									CDH3
									CDK12
									CDK2AP1
									CDK6
									CDV3
									CELF1
									CELSR3
									CEP78
									CFTR
									CGGBP1
									CHAC1
									CHD6
									CHL1
									CHRNA5
									CKAP2
									CLTC
									CMTM3
									CNTNAP1
									COL4A4
									COX5A
									COX8C
									CPSF4
									CR2
									CREB5
									CRTC1
									CSDE1
									CST9L
									CSTF2T
									CSTF3
									CTDSPL2
									CTNNA1
									CUX1
									CXCL3
									CYP1B1
									CYP20A1
									CYP26A1
									CYP2E1
									DBN1
									DCAF17
									DCTN4
									DDHD1
									DEDD
									DENND1B
									DEPDC7
									DMGDH
									DNAJA2
									DNAJC13
									DOCK10
									DSP
									DUSP16
									EBPL
									ECT2
									EFR3A
									EIF5
									EMILIN3
									EML4
									EOGT
									EP300
									EPHA4
									ETNK2
									ETS1
									EXOC5
									EYA4
									FABP7
									FAM126A
									FAM129B
									FAM13B
									FAM160B1
									FAM199X
									FAM206A
									FAM221B
									FAM43A
									FAM46C
									FAM81A
									FAM83H
									FAM84B
									FASTKD2
									FAT3
									FAT4
									FBN3
									FBXL3
									FBXO11
									FBXW11
									FEM1B
									FGF22
									FGF7
									FKBP10
									FKBP2
									FKBP4
									FMN1
									FN1
									FNBP1
									FNIP1
									FNIP2
									FOXA1
									FOXO1
									FRMD6
									FRY
									FUT1
									FZD6
									G3BP1
									GATA2
									GATA3
									GATAD1
									GBAS
									GCC1
									GID4
									GJE1
									GMFB
									GMNN
									GNA13
									GNB1
									GNE
									GNL3L
									GOT2
									GPATCH2L
									GPI
									GPR115
									GPR137B
									GPR156
									GRK5
									GSTCD
									GTF2A1
									GTF2H1
									GTPBP2
									HBEGF
									HMGCS1
									HMGXB4
									HNRNPDL
									HNRNPR
									HOOK3
									HOXC4
									HS3ST3B1
									IDS
									IGFBP5
									IKBKB
									IL1RL1
									IMPA1
									INHBB
									INSIG2
									INTS8
									IPO7
									IRAK1
									IRAK4
									ITCH
									ITGAV
									JUN
									KBTBD3
									KCNJ9
									KCNN3
									KCTD4
									KDM3B
									KDM5C
									KIAA0196
									KIAA0922
									KIAA1279
									KIAA1467
									KIDINS220
									KIF18B
									KIR3DL1
									KIR3DL2
									KLHL11
									KMT2E
									KPNA1
									KRAS
									KRT6C
									KRTAP4-11
									KRTAP4-6
									KRTAP4-8
									LARP1B
									LATS2
									LCA5
									LCORL
									LDLR
									LEMD3
									LEPROTL1
									LFNG
									LIG4
									LIMCH1
									LIMK2
									LMLN
									LMNB1
									LOXL1
									LRIF1
									LRRFIP1
									MAGEF1
									MAP1B
									MAP3K2
									MAPRE1
									MDFIC
									MDM2
									MEF2A
									MLEC
									MLLT10
									MLLT6
									MMGT1
									MMP13
									MRPS35
									MSH6
									MTF2
									MTFR1
									MTMR10
									MT-ND4L
									MTPN
									MTR
									MTRNR2L12
									MUC13
									MUC17
									MXD1
									MYC
									MYO1D
									MYO9A
									N4BP2L2
									NA
									NAP1L1
									NBN
									NCEH1
									NCKAP1
									NCOA2
									NCOA3
									NCS1
									NF1
									NFE2L2
									NFIB
									NFYA
									NLK
									NOLC1
									NPEPPS
									NR1D2
									NR2F2
									NR4A2
									NRCAM
									NRP1
									NSD1
									NUMB
									NUP205
									NUP50
									NUPL1
									OCLN
									OGDH
									OLFML2A
									OSBPL8
									PAIP2
									PARP10
									PARP11
									PARP6
									PCMTD1
									PDLIM7
									PDS5B
									PFAS
									PGAP1
									PGM2L1
									PGR
									PHC3
									PHF20
									PHF20L1
									PICALM
									PIK3R3
									PIP4K2B
									PIP5K1A
									PKIA
									PLA2G12A
									PLA2G4C
									PLAG1
									PLBD2
									PLOD2
									PLSCR1
									PMEPA1
									PMS1
									PNPO
									POLK
									PPP1R15B
									PPP2CB
									PRAMEF1
									PRC1
									PRDM15
									PROSC
									PRPF4B
									PRR14L
									PRRC2B
									PRSS22
									PRX
									PSMD11
									PSMD12
									PSMG3
									PTEN
									PTPLAD1
									PTPN12
									PTPN4
									PTPRJ
									PUM2
									RAB18
									RAB22A
									RAB2A
									RAB5B
									RAB6A
									RAB7A
									RABGAP1L
									RABGGTB
									RAD50
									RALGAPB
									RAPGEF6
									RASA1
									RBL1
									RBP2
									RC3H2
									RCBTB1
									RCHY1
									REV3L
									RFX7
									RHOBTB3
									RLF
									RNF128
									RNF144B
									RNF152
									RNF213
									RNF219
									RP11-463D19.2
									RPH3AL
									RPL7
									RPS3
									RPS5
									RPS6KA5
									RPSA
									RPSAP58
									RRAS2
									RRM2B
									RRS1
									RTEL1
									RTEL1-TNFRSF6B
									RTF1
									RYBP
									S100A1
									SACS
									SAMSN1
									SAT1
									SC5D
									SCML2
									SCYL2
									SCYL3
									SDC4
									SDCBP
									SDE2
									SDF2
									SEC61A1
									SERP1
									SERPINA1
									SETD1B
									SFXN2
									SGK3
									SH3BGRL
									SH3PXD2A
									SHOC2
									SIRT1
									SLC20A2
									SLC22A23
									SLC23A2
									SLC25A32
									SLC25A36
									SLC25A40
									SLC2A3
									SLC35A1
									SLC35F5
									SMC1A
									SMCHD1
									SMG6
									SMN1
									SMN2
									SNRK
									SNRPN
									SNX12
									SNX27
									SNX7
									SOS2
									SOX5
									SPCS3
									SPRED1
									SPTSSA
									SQRDL
									SRP9
									SSR3
									STAG1
									STK35
									STK39
									STMN1
									STXBP4
									SUCO
									SYNCRIP
									SYNDIG1L
									SYNE3
									SYT14
									TAF15
									TAOK1
									TCEB1
									TFPI
									TGFBI
									THBS1
									TIMM9
									TJP2
									TLN2
									TMBIM6
									TMEM41A
									TMEM41B
									TMEM47
									TMEM87B
									TMX1
									TNFAIP3
									TNFRSF17
									TNFRSF6B
									TOR1AIP1
									TOR1AIP2
									TP53INP1
									TP53INP2
									TRAM1
									TRIL
									TRIM23
									TRIM36
									TRPC4AP
									TRPS1
									TRUB1
									TSPAN12
									TSPAN6
									TSPYL1
									TUBB2A
									TWISTNB
									UBA6
									UBE2D4
									UBE2W
									UBL3
									UBR5
									UBXN2A
									USP38
									USP8
									USP9X
									VAPB
									VCPIP1
									VDAC2
									VEZF1
									VIM
									VMP1
									VPS13D
									WIPI2
									WNK1
									WNT3A
									XIAP
									XPC
									XPO4
									YIPF5
									YKT6
									YPEL2
									YTHDF3
									YWHAB
									YWHAG
									YY1AP1
									ZBTB10
									ZBTB18
									ZDHHC2
									ZEB2
									ZFAND6
									ZFHX3
									ZFR
									ZFYVE26
									ZMYM2
									ZNF148
									ZNF217
									ZNF236
									ZNF24
									ZNF268
									ZNF280B
									ZNF280C
									ZNF724P
									RACK1
									ADGRF4
									HACD3

## Sheet: Sheet2
		miRtarbase 132; sum:263; Repetition:28 remaining:235	miRtarbase 212; sum:99; Repetition:22 remaining:77	77	235	248		Tarbase 132;sum 723;Repetition:2 remaining:721	Tarbase 212;sum 560;Repetition:0 remaining:560	898		miRpathDB 132;sum 235;Repetition:0 remaining:235	miRpathDB 212;sum 77;Repetition:0 remaining:77	248
		ARHGAP32	MECP2	MECP2	ARHGAP32	ARHGAP32		CALU	CALU	AASS		BDNF	ACHE	ACHE
		ARHGAP32	EML4	EML4	CRK	CRK		NA	POLR2B	ACTG1		CCNB1	CCNB1	CCNB1
		ARHGAP32	EML4	FXR1	EML4	EML4		TAF15	C17orf85	ACTR1B		ARHGAP32	MYC	MYC
		CRK	FXR1	FZD6	FXR1	FXR1		AASS	E2F7	ACTR2		CRK	RBP2	RBP2
		CRK	FXR1	HS3ST3B1	FZD6	FZD6		ACTG1	AK2	ACVR2B		HBEGF	PEA15	PEA15
		EML4	FZD6	KPNA1	HBEGF	HBEGF		ACTR2	NRCAM	ACYP1		TJAP1	RB1	RB1
		EML4	FZD6	NUP50	HS3ST3B1	HS3ST3B1		ACYP1	IGFBP5	ADAMTS1		MAPK1	SOD2	SOD2
		FXR1	HS3ST3B1	OCLN	KPNA1	KPNA1		ADAMTSL1	CASP8AP2	AFAP1		RASA1	CCNA2	CCNA2
		FXR1	HS3ST3B1	PSMA2	NUP50	NUP50		ADH1B	RPL31	AGO1		RB1	IRAK4	IRAK4
		FZD6	KPNA1	PTCH1	OCLN	OCLN		AEBP2	SCYL3	AK2		SIRT1	KCNJ2	KCNJ2
		FZD6	KPNA1	RBP2	PSMA2	PSMA2		AGO1	SOX4	AK4		SOX5	MECP2	MECP2
		HBEGF	NUP50	SLC38A2	SLC38A2	SLC38A2		AK2	PKIA	ANGPT1		TLN2	PTCH1	PTCH1
		HBEGF	NUP50	TRUB1	TJAP1	TJAP1		AKAP10	NDUFB10	ANKHD1-EIF4EBP3		CCNA2	TJP1	TJP1
		HBEGF	OCLN	TWISTNB	TLN2	TLN2		ANGPT1	UTP15	ANKRD40		CDKN1A	APBA1	APBA1
		HS3ST3B1	OCLN	VMP1	TRUB1	TRUB1		ANKRD28	ARFGEF1	ARF1		HN1	C6orf106	C6orf106
		HS3ST3B1	PSMA2	ACHE	TWISTNB	TWISTNB		ANKRD40	CPSF4	ARHGAP11A		IRAK4	CD226	CD226
		KPNA1	PSMA2	ACSL4	VMP1	VMP1		ANXA2	ASB1	ARHGEF12		KLHL11	CYP20A1	CYP20A1
		KPNA1	PTCH1	AGO1	AASDHPPT	AASDHPPT		APOBEC3C	CAPN2	ARHGEF39		ADAMTSL1	DPF1	DPF1
		NUP50	PTCH1	ALKBH4	ACSL4	ACSL4		AREL1	IRF4	ARID1A		ADH1A	HOOK3	HOOK3
		NUP50	RBP2	AMD1	ACTR2	ACTR2		ARF6	RAP2B	ARID5B		ALK	HSPA1B	HSPA1B
		OCLN	RBP2	APBA1	ADAMTSL1	ADAMTSL1		ARHGAP32	YWHAH	ARL1		ANXA2	OLFML2A	OLFML2A
		OCLN	SLC38A2	ARID2	ADH1A	ADH1A		ARHGEF39	GRB10	ARMC9		APBA1	PFAS	PFAS
		PSMA2	SLC38A2	ART4	ALK	ALK		ARID2	CCNB1	ARMCX3		ARF6	PSMA2	PSMA2
		PSMA2	TRUB1	ASF1A	ALKBH4	ALKBH4		ARL1	ZBTB39	ASB1		ARL13B	RAB5B	RAB5B
		PSMA2	TRUB1	BMPER	AMD1	AMD1		ARL14EP	YAP1	ASB6		ARL6IP6	SLC25A32	SLC25A32
		SLC38A2	TWISTNB	BRCA1	ANKRD28	ANKRD28		ARMC9	IL1R1	ATL3		ARR3	SLC38A2	SLC38A2
		SLC38A2	TWISTNB	BRWD1	ANKRD29	ANKRD29		ARR3	SOS2	ATM		ATP6V0E1	TCEB1	TCEB1
		TJAP1	VMP1	C6orf106	ANXA2	ANXA2		ASB1	BDH2	ATP13A3		B3GAT1	VMP1	VMP1
		TJAP1	VMP1	CALN1	APBA1	APBA1		ASH1L	NUCKS1	ATP2B1		C6orf106	ZNF724P	ZNF724P
		TLN2	VMP1	CCDC169	ARF6	ARF6		ATG13	RFX5	ATP9A		C8orf33	AGO1	AGO1
		TLN2	VMP1	CCNA2	ARID2	ARID2		ATM	SMAD2	ATXN7L3B		CA1	AMD1	AMD1
		TRUB1	VMP1	CCNB1	ARL13B	ARL13B		ATP2B1	GARS	AVL9		CD226	ARID2	ARID2
		TRUB1	VMP1	CD226	ARL14EP	ARL14EP		ATP9A	TTF2	BAZ2B		CDH3	ASF1A	ASF1A
		TWISTNB	VMP1	CHAC1	ARL6IP6	ARL6IP6		AVL9	DICER1	BBS9		CNTNAP1	BMPER	BMPER
		TWISTNB	VMP1	CRTC1	ARR3	ARR3		BAZ2A	KBTBD8	BCAT1		COX8C	BRWD1	BRWD1
		VMP1	VMP1	CYP20A1	ART4	ART4		BBS9	ZBTB10	BCL10		CR2	CCDC169	CCDC169
		VMP1	VMP1	DCAF17	ASF1A	ASF1A		BCL10	LMO2	BCL2L11		CST9L	FXR1	FXR1
		VMP1	ACHE	DPF1	ATP6V0E1	ATP6V0E1		BCL2L2	AK4	BCL2L2		CSTF2T	PHF20L1	PHF20L1
		VMP1	ACSL4	EIF2S3	B3GAT1	B3GAT1		BICD1	STK4	BDH2		CSTF3	PRDM15	PRDM15
		VMP1	AGO1	GID4	BDNF	BDNF		BNIP2	GUSB	BRWD1		CYP20A1	TJAP1	TJAP1
		VMP1	ALKBH4	GNB1	BMPER	BMPER		BSN	MAP3K3	BSN		CYP26A1	WT1	WT1
		VMP1	AMD1	HOOK3	BNIP2	BNIP2		BTG1	BRPF3	BTBD7		CYP2E1	ACSL4	ACSL4
		VMP1	APBA1	HOXC4	BRWD1	BRWD1		C14orf159	LRRC14	BTG2		DEPDC7	ALKBH4	ALKBH4
		VMP1	ARID2	HSPA1B	C6orf106	C6orf106		C16orf72	HMGCR	C16orf52		EBPL	ART4	ART4
		VMP1	ART4	IER3IP1	C8orf33	C8orf33		C22orf39	COL12A1	C16orf72		EMILIN3	BRCA1	BRCA1
		AASDHPPT	ASF1A	IRAK4	CA1	CA1		C6orf89	SLC35A1	C17orf49		EPHA4	CALN1	CALN1
		ACSL4	BMPER	KCNJ2	CALN1	CALN1		C9orf91	PSMA1	C6ORF174		ETNK2	CHAC1	CHAC1
		ACTR2	BRCA1	KDM5C	CALU	CALU		CACNA2D1	TOR1AIP2	C9orf91		FABP7	CRTC1	CRTC1
		ADAMTSL1	BRWD1	LDLR	CAMSAP2	CAMSAP2		CAP1	LGR4	CALU		FAM221B	DCAF17	DCAF17
		ADH1A	C6orf106	LIFR	CASP7	CASP7		CAPZA1	DBN1	CAP1		FBN3	EIF2S3	EIF2S3
		ALK	CALN1	MYC	CC2D1B	CC2D1B		CARD8	FKBP4	CAPN2		FGF22	EML4	EML4
		ALKBH4	CCDC169	OLFML2A	CCDC169	CCDC169		CASP8AP2	TPR	CAPZA1		FKBP10	FZD6	FZD6
		AMD1	CCNA2	PARP11	CCNA2	CCNA2		CC2D1B	PITHD1	CAPZA2		FUT1	GID4	GID4
		ANKRD28	CCNB1	PEA15	CCNB1	CCNB1		CCNB1	CREB5	CASP8AP2		GATA3	GNB1	GNB1
		ANKRD29	CD226	PFAS	CCSER2	CCSER2		CCNT2	PLAGL2	CBX1		GK	HOXC4	HOXC4
		ANXA2	CHAC1	PHF20L1	CD164	CD164		CD164	DIDO1	CC2D1B		GNL3L	HS3ST3B1	HS3ST3B1
		APBA1	CRTC1	PLAGL2	CD226	CD226		CD55	UBQLN1	CCNA2		GSTCD	IER3IP1	IER3IP1
		ARF6	CYP20A1	PRAMEF1	CD55	CD55		CDC37	E2F8	CCNB1		HOOK3	KDM5C	KDM5C
		ARID2	DCAF17	PRDM15	CDH3	CDH3		CDCA2	ZNF804A	CCNC		HSPA1B	KPNA1	KPNA1
		ARL13B	DPF1	RAB18	CDKN1A	CDKN1A		CDH3	ARHGEF12	CCNT2		IRAK1	LDLR	LDLR
		ARL14EP	EIF2S3	RAB5B	CFTR	CFTR		CELF1	YWHAG	CD164		KCNJ9	LIFR	LIFR
		ARL6IP6	GID4	RB1	CHAC1	CHAC1		CENPO	AASS	CDC25B		KCTD4	NUP50	NUP50
		ARR3	GNB1	RRS1	CHL1	CHL1		CFLAR	RAB7A	CDC42SE2		KIR3DL1	OCLN	OCLN
		ART4	HOOK3	SLC25A32	CHRNA5	CHRNA5		CHL1	ACTG1	CDCA2		KIR3DL2	PARP11	PARP11
		ASF1A	HOXC4	SOD2	CMTM3	CMTM3		CHSY1	HOXA9	CDKN1A		KRT6C	PLAGL2	PLAGL2
		ATP6V0E1	HSPA1B	STAG1	CNTNAP1	CNTNAP1		CLIC1	RC3H2	CENPO		KRTAP4-11	PRAMEF1	PRAMEF1
		B3GAT1	IER3IP1	TCEB1	COX8C	COX8C		CMTM3	PMEPA1	CENPQ		LFNG	RAB18	RAB18
		BDNF	IRAK4	TJAP1	CR2	CR2		CNKSR3	CEP78	CFLAR		LIG4	RRS1	RRS1
		BMPER	KCNJ2	TJP1	CRTC1	CRTC1		COL12A1	HUWE1	CHSY1		LOXL1	STAG1	STAG1
		BNIP2	KDM5C	TNRC6C	CST9L	CST9L		COL5A2	KIAA0907	CLIC1		MMP13	TNRC6C	TNRC6C
		BRWD1	LDLR	TSPAN12	CSTF2T	CSTF2T		COPB1	CAPZA2	CNBP		MUC17	TRUB1	TRUB1
		C6orf106	LIFR	UBXN2A	CSTF3	CSTF3		COX5A	MEX3A	CNKSR3		NR1D2	TSPAN12	TSPAN12
		C8orf33	MYC	USP8	CTDSPL2	CTDSPL2		CPEB2	ZNF24	COL12A1		OLFML2A	TWISTNB	TWISTNB
		CA1	OLFML2A	WT1	CYP20A1	CYP20A1		CR2	UBE2E2	COL5A2		PARP10	UBXN2A	UBXN2A
		CALN1	PARP11	ZNF280B	CYP26A1	CYP26A1		CRKL	C17orf49	COPA		PDLIM7	USP8	USP8
		CALU	PEA15	ZNF711	CYP2E1	CYP2E1		CSNK2A2	PHF20	COPB1		PFAS	ZNF280B	ZNF280B
		CAMSAP2	PFAS	ZNF724P	DCAF17	DCAF17		CSTF2T	TMEM41A	CORO1C		PIP5K1A	ZNF711	ZNF711
		CASP7	PHF20L1		DEPDC7	DEPDC7		CTDSPL	TRPS1	CPEB2		PLA2G4C		BDNF
		CC2D1B	PLAGL2		DMGDH	DMGDH		CTGF	NET1	CPSF6		PLSCR1		ARHGAP32
		CCDC169	PRAMEF1		DOCK10	DOCK10		CTNNAL1	FBRS	CRK		PROSC		CRK
		CCNA2	PRDM15		EBPL	EBPL		CUX1	AFAP1	CRKL		PRSS22		HBEGF
		CCNB1	RAB18		ECT2	ECT2		CYP1B1	TMED5	CRYBG3		PRX		MAPK1
		CCSER2	RAB5B		EIF2S3	EIF2S3		CYP2E1	RNF144B	CSNK2A2		PSMA2		RASA1
		CD164	RB1		EMILIN3	EMILIN3		DAZAP2	MACF1	CTDSPL		RAB5B		SIRT1
		CD226	RRS1		EOGT	EOGT		DCAF6	ANKIB1	CTGF		RACK1		SOX5
		CD55	SLC25A32		EPHA4	EPHA4		DCTN5	UBL3	CTNNAL1		RNF128		TLN2
		CDH3	SOD2		ETNK2	ETNK2		DCUN1D5	STAG2	CUL4B		RPL7		CDKN1A
		CDKN1A	STAG1		EXOC5	EXOC5		DDX6	LMNB1	DAAM1		RPS5		HN1
		CFTR	TCEB1		EYA4	EYA4		DEPDC7	SP3	DAZAP2		RPSA		KLHL11
		CHAC1	TJAP1		FABP7	FABP7		DGCR8	GPATCH2L	DBNL		RTEL1-TNFRSF6B		ADAMTSL1
		CHL1	TJP1		FAM199X	FAM199X		DIDO1	YWHAB	DCAF6		S100A1		ADH1A
		CHRNA5	TNRC6C		FAM221B	FAM221B		DKK1	WEE1	DCP2		SAMSN1		ALK
		CMTM3	TSPAN12		FAM81A	FAM81A		DNAH14	PHF3	DCTN5		SEC61A1		ANXA2
		CNTNAP1	UBXN2A		FAT3	FAT3		DNAJC13	MSL2	DCUN1D3		SFXN2		ARF6
		COX8C	USP8		FAT4	FAT4		DSC2	CENPQ	DCUN1D5		SH3BGRL		ARL13B
		CR2	WT1		FBN3	FBN3		E2F5	HERC3	DDX6		SLC25A32		ARL6IP6
		CRTC1	ZNF280B		FBXO28	FBXO28		E2F8	TMEM41B	DEPDC1		SLC38A2		ARR3
		CST9L	ZNF711		FGF22	FGF22		ECT2	ARF1	DERA		SMCHD1		ATP6V0E1
		CSTF2T	ZNF724P		FKBP10	FKBP10		EEF1D	TARDBP	DGCR8		SMN1		B3GAT1
		CSTF3			FOXO1	FOXO1		EIF2S3	LUC7L3	DICER1		SYNDIG1L		C8orf33
		CTDSPL2			FRY	FRY		ELF1	ASPH	DIDO1		SYNE3		CA1
		CYP20A1			FUT1	FUT1		EMC1	FEM1C	DIMT1		TAF15		CDH3
		CYP26A1			GATA3	GATA3		EMILIN3	TJP1	DKK1		TCEB1		CNTNAP1
		CYP2E1			GBAS	GBAS		ENPP2	RAB1A	DNAH14		TFPI		COX8C
		DCAF17			GCNT1	GCNT1		EPHA4	VLDLR	DSC2		TNFRSF17		CR2
		DEPDC7			GID4	GID4		EPT1	IER3IP1	E2F5		VMP1		CST9L
		DMGDH			GJE1	GJE1		ETNK1	IPO7	E2F7		WNT3A		CSTF2T
		DOCK10			GK	GK		ETS1	COPB1	E2F8		ZNF724P		CSTF3
		EBPL			GNB1	GNB1		EXTL2	FNBP1	EDEM3		ACTR2		CYP26A1
		ECT2			GNB2L1	GNB2L1		FABP7	WDR26	EEF1D		AMD1		CYP2E1
		EIF2S3			GNL3L	GNL3L		FAM160B1	ZNF107	EIF2S3		ARID2		DEPDC7
		EMILIN3			GPR115	GPR115		FAM179B	PDS5B	EIF4A2		ASF1A		EBPL
		EOGT			GSTCD	GSTCD		FAM206A	TAOK1	ELF1		BMPER		EMILIN3
		EPHA4			GTF2H1	GTF2H1		FAM221B	EPHA7	ELOVL1		BNIP2		EPHA4
		ETNK2			HN1	HN1		FAM81A	NCOA3	EMC1		BRWD1		ETNK2
		EXOC5			HOOK3	HOOK3		FAT3	ATP2B1	EMC2		CALU		FABP7
		EYA4			HOXC4	HOXC4		FBN3	NAPG	ENPP2		CASP7		FAM221B
		FABP7			HSPA1B	HSPA1B		FBXO11	RALGAPB	EPHA7		CC2D1B		FBN3
		FAM199X			IER3IP1	IER3IP1		FBXO28	PPP1R11	EPT1		CCDC169		FGF22
		FAM221B			IMPA1	IMPA1		FEM1C	RICTOR	ERH		CFTR		FKBP10
		FAM81A			INTS8	INTS8		FGF7	ZSWIM6	ETNK1		FAM199X		FUT1
		FAT3			IRAK1	IRAK1		FKBP2	SRSF1	EXTL2		FBXO28		GATA3
		FAT4			IRAK4	IRAK4		FMN1	EEF1D	FAM167A		FXR1		GK
		FBN3			KBTBD3	KBTBD3		FNDC3B	BCAT1	FAM179B		GBAS		GNL3L
		FBXO28			KCNJ9	KCNJ9		FNIP2	ATP9A	FAM213A		GTF2H1		GSTCD
		FGF22			KCTD4	KCTD4		FRK	FAM43A	FBRS		MAP3K3		IRAK1
		FKBP10			KDM5C	KDM5C		FRS2	ANKRD40	FBXO21		MEF2A		KCNJ9
		FOXO1			KIR3DL1	KIR3DL1		FUT1	ATG14	FBXO28		MTMR10		KCTD4
		FRY			KIR3DL2	KIR3DL2		G3BP2	GREB1L	FEM1C		MUC13		KIR3DL1
		FUT1			KLHL11	KLHL11		GATA3	EDEM3	FLNA		OSBPL8		KIR3DL2
		GATA3			KRT6C	KRT6C		GATAD2B	SLC7A1	FNDC3B		PHF20L1		KRT6C
		GBAS			KRTAP4-11	KRTAP4-11		GCC1	EIF5	FRK		PRDM15		KRTAP4-11
		GCNT1			LCA5	LCA5		GEMIN5	LMLN	FRS2		PSMD12		LFNG
		GID4			LDLR	LDLR		GK	RABGGTB	FXR1		PTGS2		LIG4
		GJE1			LFNG	LFNG		GMNN	ETNK1	G3BP2		TSPAN6		LOXL1
		GK			LGR4	LGR4		GNE	MLEC	GARS		VDAC2		MMP13
		GNB1			LIFR	LIFR		GOLGA8A	BRCA1	GATAD2B		ZNF652		MUC17
		GNB2L1			LIG4	LIG4		GPCPD1	DCAF6	GCNT1		AASDHPPT		NR1D2
		GNL3L			LOXL1	LOXL1		GPR115	PHTF2	GEMIN5		ACSL4		PARP10
		GPR115			MAP1B	MAP1B		GRB10	ZBED6	GK		ADGRF4		PDLIM7
		GSTCD			MAP3K3	MAP3K3		GRK5	AGO1	GNB2L1		ALKBH4		PIP5K1A
		GTF2H1			MAPK1	MAPK1		GSTCD	CRYBG3	GOLGA8A		ANKRD28		PLA2G4C
		HN1			MDFIC	MDFIC		GUSB	PHC3	GPCPD1		ANKRD29		PLSCR1
		HOOK3			MEF2A	MEF2A		HBEGF	JUN	GRB10		ARL14EP		PROSC
		HOXC4			MLLT10	MLLT10		HERC3	PPP1R15B	GREB1L		ART4		PRSS22
		HSPA1B			MMP13	MMP13		HIRA	DCP2	GSK3B		CALN1		PRX
		IER3IP1			MTMR10	MTMR10		HMGCS1	TXLNA	GUSB		CAMSAP2		RACK1
		IMPA1			MUC13	MUC13		HNRNPM	HMGXB4	H3F3B		CCSER2		RNF128
		INTS8			MUC17	MUC17		HSPA1B	FNDC3B	HECTD1		CD164		RPL7
		IRAK1			NAP1L1	NAP1L1		HUWE1	ELOVL1	HERC3		CD55		RPS5
		IRAK4			NBN	NBN		IER3IP1	MSH6	HEXIM1		CHAC1		RPSA
		KBTBD3			NCKAP1	NCKAP1		IL1R1	CCNE2	HIRA		CHL1		RTEL1-TNFRSF6B
		KCNJ9			NCS1	NCS1		IMPA1	E2F5	HMGCR		CHRNA5		S100A1
		KCTD4			NDUFB10	NDUFB10		INTS8	INPP5K	HNRNPM		CMTM3		SAMSN1
		KDM5C			NR1D2	NR1D2		IRAK1	FAM179B	HOXA9		CRTC1		SEC61A1
		KIR3DL1			OAS2	OAS2		ITGAV	TMEM87A	HSPA1B		CTDSPL2		SFXN2
		KIR3DL2			OLFML2A	OLFML2A		KBTBD8	GK	HSPH1		DCAF17		SH3BGRL
		KLHL11			OSBPL8	OSBPL8		KCNN3	ANP32B	HUWE1		DMGDH		SMCHD1
		KRT6C			PARP10	PARP10		KCTD4	KIDINS220	IER3IP1		DOCK10		SMN1
		KRTAP4-11			PARP11	PARP11		KDM5B	ACTR2	IL1R1		ECT2		SYNDIG1L
		LCA5			PDLIM7	PDLIM7		KIAA0196	NR2C2	INPP5K		EIF2S3		SYNE3
		LDLR			PFAS	PFAS		KIAA0922	CTDSPL	IPO9		EML4		TAF15
		LFNG			PHF20L1	PHF20L1		KIAA1467	ASB6	IRF4		EOGT		TFPI
		LGR4			PIP5K1A	PIP5K1A		KIAA1586	DEPDC1	KBTBD8		EXOC5		TNFRSF17
		LIFR			PLA2G4C	PLA2G4C		KIR3DL2	LIFR	KCTD13		EYA4		WNT3A
		LIG4			PLAGL2	PLAGL2		KLF7	Mecp2	KDM5B		FAM81A		ACTR2
		LOXL1			PLSCR1	PLSCR1		KRAS	KLF3	KDM6B		FAT3		BNIP2
		MAP1B			POLK	POLK		KRTAP4-11	STK35	KIAA0907		FAT4		CALU
		MAP3K3			PRAMEF1	PRAMEF1		KRTAP4-8	CENPO	KIAA1524		FOXO1		CASP7
		MAPK1			PRDM15	PRDM15		LARP1B	TUBB2A	KIAA1586		FRY		CC2D1B
		MDFIC			PROSC	PROSC		LBR	SLC25A24	KLF3		FZD6		CFTR
		MEF2A			PRSS22	PRSS22		LCOR	WT1	KLF7		GCNT1		FAM199X
		MLLT10			PRX	PRX		LDLR	SMURF1	LAPTM4B		GID4		FBXO28
		MMP13			PSMD12	PSMD12		LEPROTL1	RABAC1	LBR		GJE1		GBAS
		MTMR10			PTGS2	PTGS2		LGR4	MYCBP	LCOR		GNB1		GTF2H1
		MUC13			PTPLAD1	PTPLAD1		LIFR	ARMC9	LGR4		HACD3		MAP3K3
		MUC17			RAB18	RAB18		LIMCH1	RPL11	LHFPL2		HOXC4		MEF2A
		NAP1L1			RAB5B	RAB5B		LMBR1	SMAD5	LIFR		HS3ST3B1		MTMR10
		NBN			RASA1	RASA1		LOXL1	NCAPG	LMBR1		IER3IP1		MUC13
		NCKAP1			RB1	RB1		LRIF1	SFPQ	LMO2		IMPA1		OSBPL8
		NCS1			RNF128	RNF128		LTBP3	PABPC1	LPGAT1		INTS8		PSMD12
		NDUFB10			RPL7	RPL7		MACF1	PIK3R1	LRRC14		KBTBD3		PTGS2
		NR1D2			RPS5	RPS5		MAGEF1	ARMCX3	LTBP3		KDM5C		TSPAN6
		OAS2			RPSA	RPSA		MAP1B	SCYL2	LUC7L3		KPNA1		VDAC2
		OLFML2A			RRS1	RRS1		MAPK1	POMT1	MACF1		LCA5		ZNF652
		OSBPL8			RTEL1-TNFRSF6B	RTEL1-TNFRSF6B		MBNL1	CPEB2	MACROD2		LDLR		AASDHPPT
		PARP10			RTN4	RTN4		ME1	SLC22A23	MAML1		LGR4		ADGRF4
		PARP11			S100A1	S100A1		MED13	CDC42SE2	MAP3K3		LIFR		ANKRD28
		PDLIM7			SAMSN1	SAMSN1		METAP1D	ACVR2A	MAPK1		MAP1B		ANKRD29
		PFAS			SDF2	SDF2		MGEA5	SLC25A36	MARCKS		MDFIC		ARL14EP
		PHF20L1			SEC61A1	SEC61A1		MMGT1	GEMIN5	MBNL1		MLLT10		CAMSAP2
		PIP5K1A			SFXN2	SFXN2		MOV10	DCUN1D3	ME1		NAP1L1		CCSER2
		PLA2G4C			SH3BGRL	SH3BGRL		MSL1	PTPRJ	Mecp2		NBN		CD164
		PLAGL2			SIRT1	SIRT1		MTMR1	MAPRE1	MED13		NCKAP1		CD55
		PLSCR1			SLC25A32	SLC25A32		MT-ND4L	NOLC1	METAP1D		NCS1		CHL1
		POLK			SMCHD1	SMCHD1		MTR	BBS9	MEX3A		NDUFB10		CHRNA5
		PRAMEF1			SMN1	SMN1		MUC13	PEA15	MGEA5		NUP50		CMTM3
		PRDM15			SNX7	SNX7		MXD1	BCL2L2	MOV10		OAS2		CTDSPL2
		PROSC			SOX5	SOX5		N4BP1	C16orf72	MSH2		OCLN		DMGDH
		PRSS22			SPAST	SPAST		NACC2	NF1	MSL1		PARP11		DOCK10
		PRX			SPRED1	SPRED1		NAPG	STK25	MSL2		PLAGL2		ECT2
		PSMD12			SSR3	SSR3		NCAPG	SRP72	MTMR1		POLK		EOGT
		PTGS2			STAG1	STAG1		NCKAP1	ARID5B	MYCBP		PRAMEF1		EXOC5
		PTPLAD1			STAU1	STAU1		NDUFB10	FAM13B	N4BP1		RAB18		EYA4
		RAB18			STMN1	STMN1		NFAT5	GTPBP2	NACC2		RRS1		FAM81A
		RAB5B			SYNDIG1L	SYNDIG1L		NLK	SLC20A1	NAPG		RTN4		FAT3
		RASA1			SYNE3	SYNE3		NR1D2	KCNJ2	NCAPG		SDF2		FAT4
		RB1			SYT14	SYT14		NR2F2	SQRDL	NDUFB10		SNX7		FOXO1
		RNF128			TAF15	TAF15		NSD1	EP300	NET1		SPAST		FRY
		RPL7			TBC1D9	TBC1D9		NUFIP2	ARL5B	NFAT5		SPRED1		GCNT1
		RPS5			TCEB1	TCEB1		NUP205	GPCPD1	NR2C2		SSR3		GJE1
		RPSA			TFPI	TFPI		OGDH	ATXN7L3B	NUCKS1		STAG1		HACD3
		RRS1			THBS1	THBS1		OSBPL8	REV3L	NUFIP2		STAU1		IMPA1
		RTEL1-TNFRSF6B			TMEM47	TMEM47		PAN3	CDK12	OAS2		STMN1		INTS8
		RTN4			TNFRSF17	TNFRSF17		PARP10	WHSC1	ORC5		SYT14		KBTBD3
		S100A1			TNRC6C	TNRC6C		PCMTD1	BCL7A	PABPC1		TBC1D9		LCA5
		SAMSN1			TRIM23	TRIM23		PCTP	ANGPT1	PAN3		THBS1		LGR4
		SDF2			TRIM36	TRIM36		PDLIM7	SOD2	PANK3		TMEM47		MAP1B
		SEC61A1			TSPAN12	TSPAN12		PELI3	DNAH14	PCSK5		TNRC6C		MDFIC
		SFXN2			TSPAN6	TSPAN6		PGK1	GNB2L1	PCTP		TRIM23		MLLT10
		SH3BGRL			TUSC2	TUSC2		PHF3	KIF18B	PDE7A		TRIM36		NAP1L1
		SIRT1			UBE2W	UBE2W		PHTF2	LRRFIP1	PEG10		TRUB1		NBN
		SLC25A32			UBXN2A	UBXN2A		PIK3R3	RTF1	PELI3		TSPAN12		NCKAP1
		SMCHD1			USP8	USP8		PITHD1	SLBP	PGK1		TUSC2		NCS1
		SMN1			VDAC2	VDAC2		PLA2G4C	GATAD2B	PHF3		TWISTNB		NDUFB10
		SNX7			VPS13D	VPS13D		PLAGL2	DIMT1	PHIP		UBE2W		OAS2
		SOX5			WNT3A	WNT3A		PLOD2	CDKN1A	PHTF2		UBXN2A		POLK
		SPAST			YKT6	YKT6		POLK	WTAP	PIK3R1		USP8		RTN4
		SPRED1			ZDHHC2	ZDHHC2		POMT1	TNRC6A	PITHD1		VPS13D		SDF2
		SSR3			ZNF148	ZNF148		PPP1CC	MAP3K2	PLAGL2		YKT6		SNX7
		STAG1			ZNF236	ZNF236		PPP2CB	USP9X	PLEKHA8		ZDHHC2		SPAST
		STAU1			ZNF280B	ZNF280B		PPP2R5C	HEXIM1	POLR2B		ZNF148		SPRED1
		STMN1			ZNF652	ZNF652		PRC1	ANKHD1-EIF4EBP3	POMT1		ZNF236		SSR3
		SYNDIG1L			ZNF711	ZNF711		PRKD1	SEMA6D	PPM1G		ZNF280B		STAU1
		SYNE3			ZNF724P	ZNF724P		PRKX	DGCR8	PPP1CC		ZNF711		STMN1
		SYT14				MECP2		PROSER1	ACYP1	PPP1R11				SYT14
		TAF15				PTCH1		PRR12	DKK1	PPP2R1B				TBC1D9
		TBC1D9				RBP2		PRRC2A	BTBD7	PPP2R5C				THBS1
		TCEB1				ACHE		PRSS22	YTHDF3	PPRC1				TMEM47
		TFPI				AGO1		PSMA1	CNBP	PRKAR1A				TRIM23
		THBS1				BRCA1		PSMD11	AP1G1	PRKD1				TRIM36
		TMEM47				DPF1		PSME3	PRKD1	PRKDC				TUSC2
		TNFRSF17				KCNJ2		PTEN	PPM1G	PRKX				UBE2W
		TNRC6C				MYC		PTPLAD1	TMEM70	PROSER1				VPS13D
		TRIM23				PEA15		PTPRF	SPIN1	PRR12				YKT6
		TRIM36				SOD2		RAB12	RYBP	PRRC2A				ZDHHC2
		TSPAN12				TJP1		RAB22A	GTF2A1	PSMA1				ZNF148
		TSPAN6				WT1		RABAC1	ZNF652	PSMA2				ZNF236
		TUSC2						RAP2B	DUSP16	PSME3
		UBE2W						RASA1	ATL3	PTGS2
		UBXN2A						RB1CC1	C9orf91	PTPRF
		USP8						RBM12B	CAP1	PUM1
		VDAC2						REEP3	EMC1	RAB12
		VPS13D						RFX7	ATP13A3	RAB1A
		WNT3A						RHOBTB3	MAPK1	RABAC1
		YKT6						RLF	NUPL1	RAD21
		ZDHHC2						RNF19A	FBXW11	RAP2B
		ZNF148						RNF219	TMPPE	RB1
		ZNF236						RP11-463D19.2	FAM84B	RB1CC1
		ZNF280B						RPL11	COL5A2	RBM12B
		ZNF652						RPL31	PLBD2	REEP3
		ZNF711						RPS20	BRWD1	RFX5
		ZNF724P						RPS5	BAZ2B	RGS4
								RPSA	MAML1	RICTOR
								RRAGC	ARHGAP5	RNF19A
								RRM2B	TJAP1	RNF4
								RTKN2	PGK1	RPL11
								RUNX1	TNRC6C	RPL18
								SACS	SYVN1	RPL31
								SAT1	BCL2L11	RPS20
								SDE2	ZDHHC7	RRAGC
								SEC16A	CTGF	RTKN2
								SEC61A1	NACC2	RTN4
								SENP5	SYNCRIP	RUNX1
								SETD5	MTFR1	SCRN1
								SF3B3	KIAA1586	SEC16A
								SFXN2	TUSC2	SEC24A
								SH3BGRL	ZCCHC3	SEMA6D
								SHOC2	SNX12	SENP5
								SLBP	TRIL	SERTAD4
								SLC20A2		SETD5
								SLC23A2		SF3A3
								SLC25A24		SF3B3
								SLC2A3		SFPQ
								SLC7A1		SLBP
								SMAD5		SLC20A1
								SMCHD1		SLC22A3
								SMIM13		SLC25A20
								SMN2		SLC25A24
								SNRK		SLC25A3
								SNX7		SLC38A1
								SON		SLC7A1
								SOX5		SMAD2
								SP3		SMAD5
								SPCS3		SMIM13
								SPRED1		SMURF1
								SPTY2D1		SOD2
								SRP72		SON
								SSH2		SOX4
								STAG2		SP1
								STK25		SP3
								STK4		SPAST
								STX12		SPIN1
								SYNDIG1L		SPTY2D1
								SYT14		SRGAP1
								TARDBP		SRP72
								TBX3		SRSF1
								TGFBI		SSH2
								TJAP1		STAG2
								TLN2		STAU1
								TM9SF4		STK25
								TMED5		STK4
								TMEM181		STX12
								TMEM47		SYVN1
								TMEM70		TARDBP
								TMEM87B		TBC1D9
								TMX1		TBX3
								TNFRSF17		TJAP1
								TNKS		TM9SF3
								TNRC6C		TM9SF4
								TP53INP1		TMED5
								TRAM1		TMED8
								TRIB1		TMEM181
								TRIM36		TMEM194A
								TSPAN6		TMEM64
								TUBA1B		TMEM70
								TUSC2		TMEM87A
								TXLNA		TMPPE
								UBA6		TNKS
								UBE2D3		TNRC6A
								UBE2E2		TNRC6C
								UBE2W		TPR
								UBR5		TRAM2
								UTP15		TRIB1
								VDAC2		TRIM65
								VLDLR		TTF2
								WDR26		TUBA1B
								WDR75		TULP4
								WHSC1		TUSC2
								WNK1		TXLNA
								WNT5A		TXNL1
								XIAP		UBB
								XRN1		UBE2D3
								YIPF5		UBE2E2
								YPEL2		UBE2R2
								ZBED6		UBQLN1
								ZBTB39		UGP2
								ZCCHC3		UTP15
								ZDHHC7		VLDLR
								ZFAND6		WDR26
								ZIC2		WDR41
								ZNF106		WDR75
								ZNF12		WEE1
								ZNF207		WHSC1
								ZNF264		WNT5A
								ZNF280C		WTAP
								ZNF623		XRN1
								ZNF652		YAP1
								ZNF696		YWHAH
								ZNF711		ZBED6
								ZNF850		ZBTB34
								ZYG11B		ZBTB39
										ZC3H12C
										ZCCHC3
										ZDHHC7
										ZIC2
										ZNF106
										ZNF107
										ZNF12
										ZNF207
										ZNF264
										ZNF362
										ZNF623
										ZNF644
										ZNF652
										ZNF675
										ZNF696
										ZNF703
										ZNF711
										ZNF804A
										ZNF850
										ZSWIM6
										ZYG11B
										AASDHPPT
										ACP1
										ACVR2A
										ADAMTSL1
										ADH1A
										ADH1B
										ADNP
										AEBP2
										AGO2
										AKAP10
										ALK
										AMD1
										ANKIB1
										ANKRD28
										ANKRD29
										ANO6
										ANP32B
										ANXA2
										AP1G1
										APH1A
										APOBEC3C
										ARCN1
										AREL1
										ARF6
										ARFGEF1
										ARHGAP32
										ARHGAP5
										ARID2
										ARID4B
										ARL13B
										ARL14EP
										ARL5B
										ARL6IP6
										ARR3
										ARRDC3
										ASH1L
										ASPH
										ATF2
										ATF7IP
										ATG13
										ATG14
										ATP2A2
										ATP6V0D1
										ATP6V0E1
										ATP6V1E1
										AZIN1
										B3GAT1
										BAZ2A
										BCL7A
										BICD1
										BLCAP
										BLOC1S4
										BNIP2
										BRCA1
										BRPF3
										BTG1
										C14orf159
										C17orf85
										C22orf39
										C6orf89
										C8orf33
										CA1
										CACNA2D1
										CAMK2N1
										CAMSAP2
										CAPRIN1
										CARD8
										CASP7
										CCNE2
										CCSER2
										CD200R1
										CD55
										CDC37
										CDH1
										CDH3
										CDK12
										CDK2AP1
										CDK6
										CDV3
										CELF1
										CELSR3
										CEP78
										CFTR
										CGGBP1
										CHD6
										CHL1
										CHRNA5
										CKAP2
										CLTC
										CMTM3
										CNTNAP1
										COL4A4
										COX5A
										COX8C
										CPSF4
										CR2
										CREB5
										CSDE1
										CST9L
										CSTF2T
										CSTF3
										CTDSPL2
										CTNNA1
										CUX1
										CXCL3
										CYP1B1
										CYP26A1
										CYP2E1
										DBN1
										DCTN4
										DDHD1
										DEDD
										DENND1B
										DEPDC7
										DMGDH
										DNAJA2
										DNAJC13
										DOCK10
										DPF1
										DSP
										DUSP16
										EBPL
										ECT2
										EFR3A
										EIF5
										EMILIN3
										EML4
										EOGT
										EP300
										EPHA4
										ETNK2
										ETS1
										EXOC5
										EYA4
										FABP7
										FAM126A
										FAM129B
										FAM13B
										FAM160B1
										FAM199X
										FAM206A
										FAM221B
										FAM43A
										FAM46C
										FAM81A
										FAM83H
										FAM84B
										FASTKD2
										FAT3
										FAT4
										FBN3
										FBXL3
										FBXO11
										FBXW11
										FEM1B
										FGF22
										FGF7
										FKBP10
										FKBP2
										FKBP4
										FMN1
										FN1
										FNBP1
										FNIP1
										FNIP2
										FOXA1
										FOXO1
										FRMD6
										FRY
										FUT1
										G3BP1
										GATA2
										GATA3
										GATAD1
										GBAS
										GCC1
										GJE1
										GMFB
										GMNN
										GNA13
										GNE
										GNL3L
										GOT2
										GPATCH2L
										GPI
										GPR115
										GPR137B
										GPR156
										GRK5
										GSTCD
										GTF2A1
										GTF2H1
										GTPBP2
										HBEGF
										HMGCS1
										HMGXB4
										HN1
										HNRNPDL
										HNRNPR
										IDS
										IGFBP5
										IKBKB
										IL1RL1
										IMPA1
										INHBB
										INSIG2
										INTS8
										IPO7
										IRAK1
										ITCH
										ITGAV
										JUN
										KBTBD3
										KCNJ2
										KCNJ9
										KCNN3
										KCTD4
										KDM3B
										KIAA0196
										KIAA0922
										KIAA1279
										KIAA1467
										KIDINS220
										KIF18B
										KIR3DL1
										KIR3DL2
										KMT2E
										KRAS
										KRT6C
										KRTAP4-11
										KRTAP4-6
										KRTAP4-8
										LARP1B
										LATS2
										LCA5
										LCORL
										LDLR
										LEMD3
										LEPROTL1
										LFNG
										LIG4
										LIMCH1
										LIMK2
										LMLN
										LMNB1
										LOXL1
										LRIF1
										LRRFIP1
										MAGEF1
										MAP1B
										MAP3K2
										MAPRE1
										MDFIC
										MDM2
										MEF2A
										MLEC
										MLLT10
										MLLT6
										MMGT1
										MMP13
										MRPS35
										MSH6
										MTF2
										MTFR1
										MTMR10
										MT-ND4L
										MTPN
										MTR
										MTRNR2L12
										MUC13
										MUC17
										MXD1
										MYO1D
										MYO9A
										N4BP2L2
										NA
										NAP1L1
										NBN
										NCEH1
										NCKAP1
										NCOA2
										NCOA3
										NCS1
										NF1
										NFE2L2
										NFIB
										NFYA
										NLK
										NOLC1
										NPEPPS
										NR1D2
										NR2F2
										NR4A2
										NRCAM
										NRP1
										NSD1
										NUMB
										NUP205
										NUPL1
										OGDH
										OSBPL8
										PAIP2
										PARP10
										PARP6
										PCMTD1
										PDLIM7
										PDS5B
										PEA15
										PGAP1
										PGM2L1
										PGR
										PHC3
										PHF20
										PICALM
										PIK3R3
										PIP4K2B
										PIP5K1A
										PKIA
										PLA2G12A
										PLA2G4C
										PLAG1
										PLBD2
										PLOD2
										PLSCR1
										PMEPA1
										PMS1
										PNPO
										POLK
										PPP1R15B
										PPP2CB
										PRC1
										PROSC
										PRPF4B
										PRR14L
										PRRC2B
										PRSS22
										PRX
										PSMD11
										PSMD12
										PSMG3
										PTCH1
										PTEN
										PTPLAD1
										PTPN12
										PTPN4
										PTPRJ
										PUM2
										RAB22A
										RAB2A
										RAB6A
										RAB7A
										RABGAP1L
										RABGGTB
										RAD50
										RALGAPB
										RAPGEF6
										RASA1
										RBL1
										RC3H2
										RCBTB1
										RCHY1
										REV3L
										RFX7
										RHOBTB3
										RLF
										RNF128
										RNF144B
										RNF152
										RNF213
										RNF219
										RP11-463D19.2
										RPH3AL
										RPL7
										RPS3
										RPS5
										RPS6KA5
										RPSA
										RPSAP58
										RRAS2
										RRM2B
										RTEL1
										RTF1
										RYBP
										S100A1
										SACS
										SAMSN1
										SAT1
										SC5D
										SCML2
										SCYL2
										SCYL3
										SDC4
										SDCBP
										SDE2
										SDF2
										SEC61A1
										SERP1
										SERPINA1
										SETD1B
										SFXN2
										SGK3
										SH3BGRL
										SH3PXD2A
										SHOC2
										SIRT1
										SLC20A2
										SLC22A23
										SLC23A2
										SLC25A36
										SLC25A40
										SLC2A3
										SLC35A1
										SLC35F5
										SLC38A2
										SMC1A
										SMCHD1
										SMG6
										SMN1
										SMN2
										SNRK
										SNRPN
										SNX12
										SNX27
										SNX7
										SOS2
										SOX5
										SPCS3
										SPRED1
										SPTSSA
										SQRDL
										SRP9
										SSR3
										STK35
										STK39
										STMN1
										STXBP4
										SUCO
										SYNCRIP
										SYNDIG1L
										SYNE3
										SYT14
										TAF15
										TAOK1
										TFPI
										TGFBI
										THBS1
										TIMM9
										TJP1
										TJP2
										TLN2
										TMBIM6
										TMEM41A
										TMEM41B
										TMEM47
										TMEM87B
										TMX1
										TNFAIP3
										TNFRSF17
										TNFRSF6B
										TOR1AIP1
										TOR1AIP2
										TP53INP1
										TP53INP2
										TRAM1
										TRIL
										TRIM23
										TRIM36
										TRPC4AP
										TRPS1
										TSPAN6
										TSPYL1
										TUBB2A
										TWISTNB
										UBA6
										UBE2D4
										UBE2W
										UBL3
										UBR5
										USP38
										USP9X
										VAPB
										VCPIP1
										VDAC2
										VEZF1
										VIM
										VPS13D
										WIPI2
										WNK1
										WNT3A
										WT1
										XIAP
										XPC
										XPO4
										YIPF5
										YKT6
										YPEL2
										YTHDF3
										YWHAB
										YWHAG
										YY1AP1
										ZBTB10
										ZBTB18
										ZDHHC2
										ZEB2
										ZFAND6
										ZFHX3
										ZFR
										ZFYVE26
										ZMYM2
										ZNF148
										ZNF217
										ZNF236
										ZNF24
										ZNF268
										ZNF280C

## Sheet: Sheet3
miRecored
18162065	Homo sapiens	TJP1	NM_175610	NA	Homo sapiens	hsa-miR-212	NA	NA	NA	{Western blot}						NA	{overexpression by miRNA precursor transfection}		NA	NA	{The results show that ZO-1 protein levels are significantly decreased in Caco-2 cells transfected with miR-212 precursors compared with cells transfected with control constructs (Fig. 3D, p < 0.05). These studies indicate that over-expression of miR-212 can decrease ZO-1 protein levels.}		NA
18577589	Homo sapiens	RICS	NM_001142685	NA	Homo sapiens	hsa-miR-132	NA	NA	NA					{yes}		NA			NA	NA		{Luciferase activity assay}	NA	{miR132 transfection markedly suppressed luciferase activity of the p250GAP MRE luciferase construct. In contrast,coexpression of miR132 with the reverse complement control had no effect on luciferase activity (Fig. 3A).We next generated a p250GAP mutant (mt-p250GAP) that contained a two-nucleotide deletion in the miR132MRE seed sequence to test whether this site was required for miR132-mediated …
Tarbase
Tarbase Experimentally Suppported Interactions for hsa-miR-132-3p	#	Gene Name	Gene Ensembl id		Tarbase Methods			#	Gene Name	Gene Ensembl id		Tarbase Methods
	1	CALU	ENSG00000128595		Multiple		Tarbase Experimentally Suppported Interactions for hsa-miR-212-3p	1	CALU	ENSG00000128595		Multiple
	2	CCNT2	ENSG00000082258		HITS-CLIP			2	CCNT2	ENSG00000082258		Multiple
	3	POLR2B	ENSG00000047315		HITS-CLIP			3	POLR2B	ENSG00000047315		HITS-CLIP
	4	RTN4	ENSG00000115310		Multiple			4	RTN4	ENSG00000115310		HITS-CLIP
	5	E2F7	ENSG00000165891		PAR-CLIP			5	C17orf85	ENSG00000074356		HITS-CLIP
	6	C16orf52	ENSG00000185716		PAR-CLIP			6	VAPB	ENSG00000124164		HITS-CLIP
	7	AK2	ENSG00000004455		HITS-CLIP			7	E2F7	ENSG00000165891		PAR-CLIP
	8	SLC38A1	ENSG00000111371		HITS-CLIP			8	C16orf52	ENSG00000185716		PAR-CLIP
	9	SAT1	ENSG00000130066		HITS-CLIP			9	AK2	ENSG00000004455		HITS-CLIP
	10	FMN1	ENSG00000248905		HITS-CLIP			10	SLC38A1	ENSG00000111371		Multiple
	11	SEC16A	ENSG00000148396		Multiple			11	NRCAM	ENSG00000091129		HITS-CLIP
	12	ZEB2	ENSG00000169554		Multiple			12	SEC16A	ENSG00000148396		HITS-CLIP
	13	CASP8AP2	ENSG00000118412		HITS-CLIP			13	IGFBP5	ENSG00000115461		HITS-CLIP
	14	TMED8	ENSG00000100580		HITS-CLIP			14	PICALM	ENSG00000073921		HITS-CLIP
	15	TLN2	ENSG00000171914		Multiple			15	CASP8AP2	ENSG00000118412		HITS-CLIP
	16	RPL31	ENSG00000071082		HITS-CLIP			16	TMED8	ENSG00000100580		HITS-CLIP
	17	GSK3B	ENSG00000082701		Multiple			17	RPL31	ENSG00000071082		HITS-CLIP
	18	MOV10	ENSG00000155363		HITS-CLIP			18	GSK3B	ENSG00000082701		Multiple
	19	SOX4	ENSG00000124766		HITS-CLIP			19	SCYL3	ENSG00000000457		HITS-CLIP
	20	FBXO11	ENSG00000138081		HITS-CLIP			20	MOV10	ENSG00000155363		HITS-CLIP
	21	HBEGF	ENSG00000113070		Multiple			21	SOX4	ENSG00000124766		HITS-CLIP
	22	NUMB	ENSG00000133961		HITS-CLIP			22	FBXL3	ENSG00000005812		HITS-CLIP
	23	PRSS22	ENSG00000005001		Multiple			23	PKIA	ENSG00000171033		Multiple
	24	DAZAP2	ENSG00000183283		Multiple			24	DAZAP2	ENSG00000183283		Multiple
	25	NDUFB10	ENSG00000140990		Multiple			25	NDUFB10	ENSG00000140990		Multiple
	26	SDF2	ENSG00000132581		Multiple			26	TXNL1	ENSG00000091164		HITS-CLIP
	27	TXNL1	ENSG00000091164		HITS-CLIP			27	UTP15	ENSG00000164338		PAR-CLIP
	28	RPS3	ENSG00000149273		HITS-CLIP			28	CSNK2A2	ENSG00000070770		HITS-CLIP
	29	UTP15	ENSG00000164338		PAR-CLIP			29	ARFGEF1	ENSG00000066777		HITS-CLIP
	30	PARP10	ENSG00000178685		Other			30	G3BP1	ENSG00000145907		HITS-CLIP
	31	CSNK2A2	ENSG00000070770		HITS-CLIP			31	CPSF4	ENSG00000160917		HITS-CLIP
	32	UBE2R2	ENSG00000107341		HITS-CLIP			32	UBE2R2	ENSG00000107341		HITS-CLIP
	33	ASB1	ENSG00000065802		HITS-CLIP			33	ASB1	ENSG00000065802		HITS-CLIP
	34	FAM167A	ENSG00000154319		HITS-CLIP			34	FAM167A	ENSG00000154319		HITS-CLIP
	35	CAPN2	ENSG00000162909		Multiple			35	CAPN2	ENSG00000162909		Multiple
	36	PRPF4B	ENSG00000112739		HITS-CLIP			36	DSC2	ENSG00000134755		HITS-CLIP
	37	DSC2	ENSG00000134755		HITS-CLIP			37	IRF4	ENSG00000137265		PAR-CLIP
	38	LEPROTL1	ENSG00000104660		HITS-CLIP			38	PMS1	ENSG00000064933		HITS-CLIP
	39	IRF4	ENSG00000137265		Multiple			39	RAP2B	ENSG00000181467		HITS-CLIP
	40	FEM1B	ENSG00000169018		PAR-CLIP			40	FAM129B	ENSG00000136830		HITS-CLIP
	41	ATG13	ENSG00000175224		HITS-CLIP			41	YWHAH	ENSG00000128245		HITS-CLIP
	42	RAP2B	ENSG00000181467		HITS-CLIP			42	SSH2	ENSG00000141298		PAR-CLIP
	43	SMC1A	ENSG00000072501		HITS-CLIP			43	GRB10	ENSG00000106070		HITS-CLIP
	44	ATP6V0E1	ENSG00000113732		Multiple			44	OAS2	ENSG00000111335		Multiple
	45	YWHAH	ENSG00000128245		PAR-CLIP			45	CCNB1	ENSG00000134057		Multiple
	46	BLCAP	ENSG00000166619		HITS-CLIP			46	HNRNPR	ENSG00000125944		HITS-CLIP
	47	SSH2	ENSG00000141298		PAR-CLIP			47	ZBTB39	ENSG00000166860		HITS-CLIP
	48	GRB10	ENSG00000106070		HITS-CLIP			48	TIMM9	ENSG00000100575		HITS-CLIP
	49	GJE1	ENSG00000203733		Multiple			49	YAP1	ENSG00000137693		Multiple
	50	OAS2	ENSG00000111335		Multiple			50	SC5D	ENSG00000109929		HITS-CLIP
	51	ANO6	ENSG00000177119		HITS-CLIP			51	IL1R1	ENSG00000115594		Multiple
	52	CCNB1	ENSG00000134057		Multiple			52	ZIC2	ENSG00000043355		HITS-CLIP
	53	ZBTB39	ENSG00000166860		HITS-CLIP			53	SOS2	ENSG00000100485		HITS-CLIP
	54	YAP1	ENSG00000137693		HITS-CLIP			54	RB1CC1	ENSG00000023287		Multiple
	55	DDHD1	ENSG00000100523		PAR-CLIP			55	BDH2	ENSG00000164039		PAR-CLIP
	56	IL1R1	ENSG00000115594		HITS-CLIP			56	PGR	ENSG00000082175		HITS-CLIP
	57	NA	ENSG00000219183		Multiple			57	NUCKS1	ENSG00000069275		Multiple
	58	AREL1	ENSG00000119682		PAR-CLIP			58	GPR137B	ENSG00000077585		HITS-CLIP
	59	SH3BGRL	ENSG00000131171		Multiple			59	RFX5	ENSG00000143390		PAR-CLIP
	60	TRIM23	ENSG00000113595		Multiple			60	ZNF12	ENSG00000164631		Multiple
	61	ZIC2	ENSG00000043355		HITS-CLIP			61	SMAD2	ENSG00000175387		HITS-CLIP
	62	RB1CC1	ENSG00000023287		Multiple			62	MRPS35	ENSG00000061794		HITS-CLIP
	63	LCA5	ENSG00000135338		Multiple			63	GARS	ENSG00000106105		HITS-CLIP
	64	PGAP1	ENSG00000197121		HITS-CLIP			64	USP38	ENSG00000170185		HITS-CLIP
	65	BDH2	ENSG00000164039		Multiple			65	TTF2	ENSG00000116830		HITS-CLIP
	66	RHOBTB3	ENSG00000164292		HITS-CLIP			66	SCRN1	ENSG00000136193		HITS-CLIP
	67	KRT6C	ENSG00000170465		Multiple			67	DICER1	ENSG00000100697		Multiple
	68	RP11-463D19.2	ENSG00000258677		Microarrays			68	ARHGAP11A	ENSG00000198826		HITS-CLIP
	69	ATF2	ENSG00000115966		PAR-CLIP			69	KBTBD8	ENSG00000163376		HITS-CLIP
	70	NUCKS1	ENSG00000069275		Multiple			70	FBXO21	ENSG00000135108		HITS-CLIP
	71	RFX5	ENSG00000143390		PAR-CLIP			71	ZBTB10	ENSG00000205189		HITS-CLIP
	72	ZNF12	ENSG00000164631		Multiple			72	CRKL	ENSG00000099942		Multiple
	73	SMAD2	ENSG00000175387		Multiple			73	LMO2	ENSG00000135363		HITS-CLIP
	74	SH3PXD2A	ENSG00000107957		HITS-CLIP			74	TMEM194A	ENSG00000166881		HITS-CLIP
	75	GARS	ENSG00000106105		HITS-CLIP			75	AK4	ENSG00000162433		HITS-CLIP
	76	TTF2	ENSG00000116830		HITS-CLIP			76	HN1	ENSG00000189159		HITS-CLIP
	77	SCRN1	ENSG00000136193		HITS-CLIP			77	STK4	ENSG00000101109		HITS-CLIP
	78	DICER1	ENSG00000100697		Multiple			78	CCNA2	ENSG00000145386		Multiple
	79	ARHGAP11A	ENSG00000198826		HITS-CLIP			79	GUSB	ENSG00000169919		HITS-CLIP
	80	KBTBD8	ENSG00000163376		HITS-CLIP			80	DCTN5	ENSG00000166847		HITS-CLIP
	81	CMTM3	ENSG00000140931		Multiple			81	MAP3K3	ENSG00000198909		PAR-CLIP
	82	CASP7	ENSG00000165806		Multiple			82	INHBB	ENSG00000163083		HITS-CLIP
	83	FBXO21	ENSG00000135108		HITS-CLIP			83	BRPF3	ENSG00000096070		HITS-CLIP
	84	CST9L	ENSG00000101435		Multiple			84	RGS4	ENSG00000117152		HITS-CLIP
	85	MMGT1	ENSG00000169446		Multiple			85	LRRC14	ENSG00000160959		HITS-CLIP
	86	CRKL	ENSG00000099942		Multiple			86	SLC25A3	ENSG00000075415		HITS-CLIP
	87	LMO2	ENSG00000135363		HITS-CLIP			87	HMGCR	ENSG00000113161		HITS-CLIP
	88	TMEM194A	ENSG00000166881		HITS-CLIP			88	CRK	ENSG00000167193		Multiple
	89	GRK5	ENSG00000198873		HITS-CLIP			89	COL12A1	ENSG00000111799		HITS-CLIP
	90	AK4	ENSG00000162433		HITS-CLIP			90	WDR75	ENSG00000115368		HITS-CLIP
	91	STK4	ENSG00000101109		Multiple			91	SLC35A1	ENSG00000164414		HITS-CLIP
	92	CCNA2	ENSG00000145386		Multiple			92	RUNX1	ENSG00000159216		HITS-CLIP
	93	EXOC5	ENSG00000070367		Multiple			93	PSMA1	ENSG00000129084		HITS-CLIP
	94	MAGEF1	ENSG00000177383		PAR-CLIP			94	IPO9	ENSG00000198700		HITS-CLIP
	95	GUSB	ENSG00000169919		HITS-CLIP			95	TOR1AIP2	ENSG00000169905		HITS-CLIP
	96	DCTN5	ENSG00000166847		HITS-CLIP			96	CDC25B	ENSG00000101224		HITS-CLIP
	97	KIR3DL1	ENSG00000167633		Multiple			97	LGR4	ENSG00000205213		HITS-CLIP
	98	MAP3K3	ENSG00000198909		Multiple			98	PTCH1	ENSG00000185920		Multiple
	99	GTF2H1	ENSG00000110768		Multiple			99	DBN1	ENSG00000113758		HITS-CLIP
	100	RGS4	ENSG00000117152		HITS-CLIP			100	TBC1D9	ENSG00000109436		Multiple
	101	LRRC14	ENSG00000160959		HITS-CLIP			101	FKBP4	ENSG00000004478		Multiple
	102	SLC25A3	ENSG00000075415		HITS-CLIP			102	PCSK5	ENSG00000099139		HITS-CLIP
	103	EBPL	ENSG00000123179		Multiple			103	TPR	ENSG00000047410		HITS-CLIP
	104	HMGCR	ENSG00000113161		HITS-CLIP			104	WDR41	ENSG00000164253		HITS-CLIP
	105	FAM221B	ENSG00000204930		Multiple			105	PITHD1	ENSG00000057757		HITS-CLIP
	106	CRK	ENSG00000167193		Multiple			106	EXTL2	ENSG00000162694		PAR-CLIP
	107	VPS13D	ENSG00000048707		Multiple			107	CREB5	ENSG00000146592		HITS-CLIP
	108	GATA3	ENSG00000107485		Multiple			108	DPF1	ENSG00000011332		Other
	109	COL12A1	ENSG00000111799		Multiple			109	PLAGL2	ENSG00000126003		HITS-CLIP
	110	UBR5	ENSG00000104517		HITS-CLIP			110	TUBA1B	ENSG00000123416		HITS-CLIP
	111	EMILIN3	ENSG00000183798		Multiple			111	DIDO1	ENSG00000101191		Multiple
	112	WDR75	ENSG00000115368		HITS-CLIP			112	ZYG11B	ENSG00000162378		HITS-CLIP
	113	SIRT1	ENSG00000096717		Multiple			113	UBQLN1	ENSG00000135018		HITS-CLIP
	114	THBS1	ENSG00000137801		Multiple			114	WNT5A	ENSG00000114251		HITS-CLIP
	115	RUNX1	ENSG00000159216		HITS-CLIP			115	E2F8	ENSG00000129173		HITS-CLIP
	116	PSMA1	ENSG00000129084		HITS-CLIP			116	DENND1B	ENSG00000213047		HITS-CLIP
	117	IPO9	ENSG00000198700		HITS-CLIP			117	ZNF804A	ENSG00000170396		PAR-CLIP
	118	SYNE3	ENSG00000176438		Multiple			118	STXBP4	ENSG00000166263		HITS-CLIP
	119	CDC25B	ENSG00000101224		HITS-CLIP			119	ARHGEF12	ENSG00000196914		HITS-CLIP
	120	LGR4	ENSG00000205213		Multiple			120	REEP3	ENSG00000165476		Multiple
	121	TBC1D9	ENSG00000109436		Multiple			121	YWHAG	ENSG00000170027		HITS-CLIP
	122	RPSA	ENSG00000168028		Other			122	PPP1CC	ENSG00000186298		HITS-CLIP
	123	PCSK5	ENSG00000099139		HITS-CLIP			123	AASS	ENSG00000008311		HITS-CLIP
	124	TPR	ENSG00000047410		HITS-CLIP			124	GNA13	ENSG00000120063		HITS-CLIP
	125	FAT3	ENSG00000165323		Multiple			125	RAB7A	ENSG00000075785		HITS-CLIP
	126	PRRC2B	ENSG00000130723		HITS-CLIP			126	TBX3	ENSG00000135111		HITS-CLIP
	127	WDR41	ENSG00000164253		HITS-CLIP			127	ACTG1	ENSG00000184009		Multiple
	128	PITHD1	ENSG00000057757		HITS-CLIP			128	RAB6A	ENSG00000175582		HITS-CLIP
	129	EXTL2	ENSG00000162694		Multiple			129	HOXA9	ENSG00000078399		HITS-CLIP
	130	GPR115	ENSG00000153294		Multiple			130	TM9SF3	ENSG00000077147		HITS-CLIP
	131	KCNN3	ENSG00000143603		HITS-CLIP			131	RC3H2	ENSG00000056586		HITS-CLIP
	132	PLAGL2	ENSG00000126003		Multiple			132	LMBR1	ENSG00000105983		HITS-CLIP
	133	TUBA1B	ENSG00000123416		HITS-CLIP			133	PMEPA1	ENSG00000124225		HITS-CLIP
	134	DIDO1	ENSG00000101191		Multiple			134	ZNF850	ENSG00000267041		PAR-CLIP
	135	ZYG11B	ENSG00000162378		HITS-CLIP			135	CEP78	ENSG00000148019		HITS-CLIP
	136	UBQLN1	ENSG00000135018		HITS-CLIP			136	PSME3	ENSG00000131467		HITS-CLIP
	137	WNT5A	ENSG00000114251		Multiple			137	HUWE1	ENSG00000086758		HITS-CLIP
	138	E2F8	ENSG00000129173		HITS-CLIP			138	FRS2	ENSG00000166225		Multiple
	139	IDS	ENSG00000010404		HITS-CLIP			139	KIAA0907	ENSG00000132680		HITS-CLIP
	140	ZNF804A	ENSG00000170396		PAR-CLIP			140	PCTP	ENSG00000141179		HITS-CLIP
	141	ARL13B	ENSG00000169379		Multiple			141	CAPZA2	ENSG00000198898		HITS-CLIP
	142	CDC37	ENSG00000105401		HITS-CLIP			142	ITCH	ENSG00000078747		HITS-CLIP
	143	NAP1L1	ENSG00000187109		Multiple			143	MEX3A	ENSG00000254726		HITS-CLIP
	144	ARHGEF12	ENSG00000196914		HITS-CLIP			144	LCOR	ENSG00000196233		PAR-CLIP
	145	MUC13	ENSG00000173702		Multiple			145	ZNF24	ENSG00000172466		HITS-CLIP
	146	REEP3	ENSG00000165476		Multiple			146	DERA	ENSG00000023697		PAR-CLIP
	147	FAM46C	ENSG00000183508		Multiple			147	UBE2E2	ENSG00000182247		HITS-CLIP
	148	PPP1CC	ENSG00000186298		Multiple			148	SLC22A3	ENSG00000146477		HITS-CLIP
	149	PTPN4	ENSG00000088179		PAR-CLIP			149	C17orf49	ENSG00000258315		HITS-CLIP
	150	AASS	ENSG00000008311		HITS-CLIP			150	PPRC1	ENSG00000148840		Multiple
	151	TBX3	ENSG00000135111		HITS-CLIP			151	PHF20	ENSG00000025293		HITS-CLIP
	152	ACTG1	ENSG00000184009		Multiple			152	ZFYVE26	ENSG00000072121		HITS-CLIP
	153	HNRNPDL	ENSG00000152795		HITS-CLIP			153	TMEM41A	ENSG00000163900		HITS-CLIP
	154	HOXA9	ENSG00000078399		HITS-CLIP			154	SETD1B	ENSG00000139718		HITS-CLIP
	155	TM9SF3	ENSG00000077147		HITS-CLIP			155	TRPS1	ENSG00000104447		HITS-CLIP
	156	LMBR1	ENSG00000105983		HITS-CLIP			156	FRK	ENSG00000111816		HITS-CLIP
	157	GMFB	ENSG00000197045		PAR-CLIP			157	NET1	ENSG00000173848		HITS-CLIP
	158	CARD8	ENSG00000105483		PAR-CLIP			158	TMEM64	ENSG00000180694		HITS-CLIP
	159	ZNF148	ENSG00000163848		Multiple			159	FBRS	ENSG00000156860		Multiple
	160	SPRED1	ENSG00000166068		Multiple			160	BCL10	ENSG00000142867		PAR-CLIP
	161	ETS1	ENSG00000134954		HITS-CLIP			161	AFAP1	ENSG00000196526		HITS-CLIP
	162	ZNF850	ENSG00000267041		PAR-CLIP			162	CPSF6	ENSG00000111605		PAR-CLIP
	163	SAMSN1	ENSG00000155307		Multiple			163	TMED5	ENSG00000117500		Multiple
	164	PSME3	ENSG00000131467		HITS-CLIP			164	SRGAP1	ENSG00000196935		HITS-CLIP
	165	HUWE1	ENSG00000086758		HITS-CLIP			165	RNF144B	ENSG00000137393		HITS-CLIP
	166	FRS2	ENSG00000166225		HITS-CLIP			166	MED13	ENSG00000108510		Multiple
	167	KIAA0907	ENSG00000132680		HITS-CLIP			167	MACF1	ENSG00000127603		HITS-CLIP
	168	SNRK	ENSG00000163788		PAR-CLIP			168	DDX6	ENSG00000110367		HITS-CLIP
	169	PCTP	ENSG00000141179		Multiple			169	ANKIB1	ENSG00000001629		PAR-CLIP
	170	YPEL2	ENSG00000175155		HITS-CLIP			170	NR4A2	ENSG00000153234		HITS-CLIP
	171	GNL3L	ENSG00000130119		Multiple			171	UBL3	ENSG00000122042		HITS-CLIP
	172	CAPZA2	ENSG00000198898		HITS-CLIP			172	ATP6V1E1	ENSG00000131100		HITS-CLIP
	173	EML4	ENSG00000143924		PAR-CLIP			173	STAG2	ENSG00000101972		HITS-CLIP
	174	CAMSAP2	ENSG00000118200		Multiple			174	CSDE1	ENSG00000009307		HITS-CLIP
	175	MEX3A	ENSG00000254726		HITS-CLIP			175	LMNB1	ENSG00000113368		HITS-CLIP
	176	LCOR	ENSG00000196233		PAR-CLIP			176	TM9SF4	ENSG00000101337		HITS-CLIP
	177	DERA	ENSG00000023697		PAR-CLIP			177	SP3	ENSG00000172845		PAR-CLIP
	178	UBE2E2	ENSG00000182247		HITS-CLIP			178	SLC25A20	ENSG00000178537		HITS-CLIP
	179	SLC22A3	ENSG00000146477		HITS-CLIP			179	GPATCH2L	ENSG00000089916		HITS-CLIP
	180	CYP26A1	ENSG00000095596		Multiple			180	MACROD2	ENSG00000172264		PAR-CLIP
	181	C17orf49	ENSG00000258315		HITS-CLIP			181	YWHAB	ENSG00000166913		HITS-CLIP
	182	ARHGAP32	ENSG00000134909		Multiple			182	FAM83H	ENSG00000180921		HITS-CLIP
	183	WNK1	ENSG00000060237		HITS-CLIP			183	WEE1	ENSG00000166483		HITS-CLIP
	184	PPRC1	ENSG00000148840		HITS-CLIP			184	SETD5	ENSG00000168137		HITS-CLIP
	185	FRK	ENSG00000111816		HITS-CLIP			185	PHF3	ENSG00000118482		HITS-CLIP
	186	NET1	ENSG00000173848		Multiple			186	NFYA	ENSG00000001167		HITS-CLIP
	187	TMEM64	ENSG00000180694		Multiple			187	MSL2	ENSG00000174579		Multiple
	188	NBN	ENSG00000104320		Multiple			188	CD164	ENSG00000135535		HITS-CLIP
	189	LIMCH1	ENSG00000064042		HITS-CLIP			189	CENPQ	ENSG00000031691		HITS-CLIP
	190	EYA4	ENSG00000112319		Multiple			190	RAB12	ENSG00000206418		HITS-CLIP
	191	RRM2B	ENSG00000048392		HITS-CLIP			191	HERC3	ENSG00000138641		PAR-CLIP
	192	GMNN	ENSG00000112312		HITS-CLIP			192	UGP2	ENSG00000169764		HITS-CLIP
	193	FBRS	ENSG00000156860		Multiple			193	TMEM41B	ENSG00000166471		HITS-CLIP
	194	ARL14EP	ENSG00000152219		Multiple			194	KLF7	ENSG00000118263		HITS-CLIP
	195	BCL10	ENSG00000142867		PAR-CLIP			195	ARF1	ENSG00000143761		HITS-CLIP
	196	CHL1	ENSG00000134121		Multiple			196	LTBP3	ENSG00000168056		HITS-CLIP
	197	AFAP1	ENSG00000196526		HITS-CLIP			197	TARDBP	ENSG00000120948		Multiple
	198	CPSF6	ENSG00000111605		Multiple			198	PTPRF	ENSG00000142949		HITS-CLIP
	199	Mecp2	ENSMUSG00000031393		Other			199	LUC7L3	ENSG00000108848		Multiple
	200	TMED5	ENSG00000117500		HITS-CLIP			200	PPP2R5C	ENSG00000078304		PAR-CLIP
	201	ANKRD29	ENSG00000154065		Multiple			201	ASPH	ENSG00000198363		HITS-CLIP
	202	SRGAP1	ENSG00000196935		HITS-CLIP			202	RABGAP1L	ENSG00000152061		HITS-CLIP
	203	MED13	ENSG00000108510		Multiple			203	FEM1C	ENSG00000145780		PAR-CLIP
	204	MACF1	ENSG00000127603		HITS-CLIP			204	RTKN2	ENSG00000182010		HITS-CLIP
	205	DDX6	ENSG00000110367		HITS-CLIP			205	TJP1	ENSG00000104067		Other
	206	ETNK2	ENSG00000143845		Multiple			206	SF3A3	ENSG00000183431		HITS-CLIP
	207	APH1A	ENSG00000117362		HITS-CLIP			207	RAB1A	ENSG00000138069		HITS-CLIP
	208	MDFIC	ENSG00000135272		Multiple			208	HSPH1	ENSG00000120694		HITS-CLIP
	209	AGO2	ENSG00000123908		PAR-CLIP			209	VLDLR	ENSG00000147852		HITS-CLIP
	210	TMX1	ENSG00000139921		HITS-CLIP			210	CDK6	ENSG00000105810		HITS-CLIP
	211	RAB2A	ENSG00000104388		HITS-CLIP			211	IER3IP1	ENSG00000134049		HITS-CLIP
	212	STAG2	ENSG00000101972		HITS-CLIP			212	SLC25A40	ENSG00000075303		HITS-CLIP
	213	ADH1B	ENSG00000196616		Other			213	IPO7	ENSG00000205339		HITS-CLIP
	214	N4BP2L2	ENSG00000244754		HITS-CLIP			214	GATA2	ENSG00000179348		HITS-CLIP
	215	TM9SF4	ENSG00000101337		HITS-CLIP			215	COPB1	ENSG00000129083		HITS-CLIP
	216	SP3	ENSG00000172845		Multiple			216	CORO1C	ENSG00000110880		HITS-CLIP
	217	INTS8	ENSG00000164941		Multiple			217	FNBP1	ENSG00000187239		HITS-CLIP
	218	SLC25A20	ENSG00000178537		HITS-CLIP			218	RPS20	ENSG00000008988		PAR-CLIP
	219	MACROD2	ENSG00000172264		PAR-CLIP			219	WDR26	ENSG00000162923		HITS-CLIP
	220	TJP2	ENSG00000119139		HITS-CLIP			220	TRAM2	ENSG00000065308		HITS-CLIP
	221	TNFAIP3	ENSG00000118503		PAR-CLIP			221	ZNF107	ENSG00000196247		HITS-CLIP
	222	CCSER2	ENSG00000107771		Multiple			222	CDK2AP1	ENSG00000111328		HITS-CLIP
	223	DEPDC7	ENSG00000121690		Multiple			223	PDS5B	ENSG00000083642		HITS-CLIP
	224	WEE1	ENSG00000166483		Multiple			224	LBR	ENSG00000143815		HITS-CLIP
	225	SETD5	ENSG00000168137		HITS-CLIP			225	TAOK1	ENSG00000160551		HITS-CLIP
	226	CFTR	ENSG00000001626		Multiple			226	CAPZA1	ENSG00000116489		HITS-CLIP
	227	PHF3	ENSG00000118482		HITS-CLIP			227	EPHA7	ENSG00000135333		HITS-CLIP
	228	CSTF3	ENSG00000176102		Other			228	CAPRIN1	ENSG00000135387		HITS-CLIP
	229	MSL2	ENSG00000174579		HITS-CLIP			229	NCOA3	ENSG00000124151		HITS-CLIP
	230	CD164	ENSG00000135535		Multiple			230	CDCA2	ENSG00000184661		HITS-CLIP
	231	CENPQ	ENSG00000031691		HITS-CLIP			231	ATP2B1	ENSG00000070961		Multiple
	232	FGF22	ENSG00000070388		Multiple			232	PLEKHA8	ENSG00000106086		Multiple
	233	RAB12	ENSG00000206418		HITS-CLIP			233	NAPG	ENSG00000134265		HITS-CLIP
	234	HERC3	ENSG00000138641		PAR-CLIP			234	TMEM181	ENSG00000146433		HITS-CLIP
	235	UGP2	ENSG00000169764		HITS-CLIP			235	RALGAPB	ENSG00000170471		HITS-CLIP
	236	KLF7	ENSG00000118263		HITS-CLIP			236	SPTY2D1	ENSG00000179119		HITS-CLIP
	237	ZFHX3	ENSG00000140836		HITS-CLIP			237	PPP1R11	ENSG00000204619		PAR-CLIP
	238	ARF1	ENSG00000143761		HITS-CLIP			238	UBB	ENSG00000170315		HITS-CLIP
	239	LTBP3	ENSG00000168056		HITS-CLIP			239	RICTOR	ENSG00000164327		PAR-CLIP
	240	KRTAP4-11	ENSG00000212721		Multiple			240	DCTN4	ENSG00000132912		HITS-CLIP
	241	TARDBP	ENSG00000120948		Multiple			241	ZSWIM6	ENSG00000130449		HITS-CLIP
	242	CLTC	ENSG00000141367		Multiple			242	PANK3	ENSG00000120137		Multiple
	243	SPCS3	ENSG00000129128		HITS-CLIP			243	SRSF1	ENSG00000136450		Multiple
	244	PTPRF	ENSG00000142949		HITS-CLIP			244	SLC35F5	ENSG00000115084		HITS-CLIP
	245	RPH3AL	ENSG00000181031		HITS-CLIP			245	EEF1D	ENSG00000104529		Multiple
	246	LUC7L3	ENSG00000108848		Multiple			246	ZNF207	ENSG00000010244		HITS-CLIP
	247	PPP2R5C	ENSG00000078304		PAR-CLIP			247	BCAT1	ENSG00000060982		HITS-CLIP
	248	FEM1C	ENSG00000145780		PAR-CLIP			248	AZIN1	ENSG00000155096		HITS-CLIP
	249	SEC61A1	ENSG00000058262		Multiple			249	ATP9A	ENSG00000054793		Multiple
	250	FUT1	ENSG00000174951		Multiple			250	AMD1	ENSG00000123505		HITS-CLIP
	251	RTKN2	ENSG00000182010		HITS-CLIP			251	FAM43A	ENSG00000185112		HITS-CLIP
	252	ANXA2	ENSG00000182718		Other			252	PSMA2	ENSG00000106588		Multiple
	253	SF3A3	ENSG00000183431		HITS-CLIP			253	ANKRD40	ENSG00000154945		HITS-CLIP
	254	ZNF280C	ENSG00000056277		PAR-CLIP			254	HECTD1	ENSG00000092148		Multiple
	255	RAB1A	ENSG00000138069		Multiple			255	ATG14	ENSG00000126775		HITS-CLIP
	256	KIAA0196	ENSG00000164961		HITS-CLIP			256	KIAA1524	ENSG00000163507		HITS-CLIP
	257	COX5A	ENSG00000178741		HITS-CLIP			257	GREB1L	ENSG00000141449		HITS-CLIP
	258	HSPH1	ENSG00000120694		HITS-CLIP			258	ACVR2B	ENSG00000114739		HITS-CLIP
	259	VLDLR	ENSG00000147852		HITS-CLIP			259	EDEM3	ENSG00000116406		PAR-CLIP
	260	KRAS	ENSG00000133703		PAR-CLIP			260	ARHGEF39	ENSG00000137135		HITS-CLIP
	261	PLOD2	ENSG00000152952		HITS-CLIP			261	SLC7A1	ENSG00000139514		HITS-CLIP
	262	IER3IP1	ENSG00000134049		HITS-CLIP			262	MYO1D	ENSG00000176658		HITS-CLIP
	263	CR2	ENSG00000117322		Multiple			263	EIF5	ENSG00000100664		HITS-CLIP
	264	MMP13	ENSG00000137745		Multiple			264	SERP1	ENSG00000120742		HITS-CLIP
	265	COPB1	ENSG00000129083		HITS-CLIP			265	LMLN	ENSG00000185621		HITS-CLIP
	266	CORO1C	ENSG00000110880		HITS-CLIP			266	ATM	ENSG00000149311		PAR-CLIP
	267	VDAC2	ENSG00000165637		Multiple			267	RABGGTB	ENSG00000137955		HITS-CLIP
	268	RRAS2	ENSG00000133818		PAR-CLIP			268	EIF2S3	ENSG00000130741		Multiple
	269	SYNDIG1L	ENSG00000183379		Multiple			269	ETNK1	ENSG00000139163		Multiple
	270	GCC1	ENSG00000179562		PAR-CLIP			270	PEG10	ENSG00000242265		HITS-CLIP
	271	RPS20	ENSG00000008988		Multiple			271	MLEC	ENSG00000110917		HITS-CLIP
	272	WDR26	ENSG00000162923		HITS-CLIP			272	METAP1D	ENSG00000172878		HITS-CLIP
	273	TRAM2	ENSG00000065308		PAR-CLIP			273	BRCA1	ENSG00000012048		Other
	274	ZNF107	ENSG00000196247		HITS-CLIP			274	ZNF217	ENSG00000171940		HITS-CLIP
	275	MTMR10	ENSG00000166912		Multiple			275	DCAF6	ENSG00000143164		HITS-CLIP
	276	CELF1	ENSG00000149187		HITS-CLIP			276	ARL1	ENSG00000120805		Multiple
	277	LBR	ENSG00000143815		HITS-CLIP			277	PHTF2	ENSG00000006576		HITS-CLIP
	278	TFPI	ENSG00000003436		Multiple			278	NFAT5	ENSG00000102908		HITS-CLIP
	279	CAPZA1	ENSG00000116489		HITS-CLIP			279	ZBED6	ENSG00000257315		HITS-CLIP
	280	EPHA7	ENSG00000135333		HITS-CLIP			280	SF3B3	ENSG00000189091		HITS-CLIP
	281	RFX7	ENSG00000181827		PAR-CLIP			281	AGO1	ENSG00000092847		Multiple
	282	KRTAP4-8	ENSG00000204880		Other			282	EPT1	ENSG00000138018		HITS-CLIP
	283	FAT4	ENSG00000196159		Multiple			283	CRYBG3	ENSG00000080200		HITS-CLIP
	284	RNF128	ENSG00000133135		Multiple			284	BTG2	ENSG00000159388		Multiple
	285	CDCA2	ENSG00000184661		HITS-CLIP			285	PHC3	ENSG00000173889		HITS-CLIP
	286	ATP2B1	ENSG00000070961		Multiple			286	KCTD13	ENSG00000174943		HITS-CLIP
	287	NSD1	ENSG00000165671		HITS-CLIP			287	JUN	ENSG00000177606		HITS-CLIP
	288	PLEKHA8	ENSG00000106086		Multiple			288	ZNF711	ENSG00000147180		HITS-CLIP
	289	NAPG	ENSG00000134265		HITS-CLIP			289	PPP1R15B	ENSG00000158615		HITS-CLIP
	290	SFXN2	ENSG00000156398		Multiple			290	FBXO28	ENSG00000143756		HITS-CLIP
	291	ACP1	ENSG00000143727		HITS-CLIP			291	DCP2	ENSG00000172795		Multiple
	292	TMEM181	ENSG00000146433		HITS-CLIP			292	RNF4	ENSG00000063978		HITS-CLIP
	293	RPS6KA5	ENSG00000100784		PAR-CLIP			293	TXLNA	ENSG00000084652		Multiple
	294	SPTY2D1	ENSG00000179119		HITS-CLIP			294	GOLGA8A	ENSG00000175265		PAR-CLIP
	295	LEMD3	ENSG00000174106		HITS-CLIP			295	HMGXB4	ENSG00000100281		HITS-CLIP
	296	PPP1R11	ENSG00000204619		PAR-CLIP			296	LHFPL2	ENSG00000145685		HITS-CLIP
	297	NA	ENSG00000183059		Other			297	FNDC3B	ENSG00000075420		Multiple
	298	UBB	ENSG00000170315		HITS-CLIP			298	PUM1	ENSG00000134644		Multiple
	299	RICTOR	ENSG00000164327		PAR-CLIP			299	ELOVL1	ENSG00000066322		HITS-CLIP
	300	ASH1L	ENSG00000116539		HITS-CLIP			300	CBX1	ENSG00000108468		HITS-CLIP
	301	ZSWIM6	ENSG00000130449		HITS-CLIP			301	MSH6	ENSG00000116062		HITS-CLIP
	302	IMPA1	ENSG00000133731		Multiple			302	CC2D1B	ENSG00000154222		HITS-CLIP
	303	PANK3	ENSG00000120137		HITS-CLIP			303	CCNE2	ENSG00000175305		HITS-CLIP
	304	SRSF1	ENSG00000136450		Multiple			304	TRIM65	ENSG00000141569		HITS-CLIP
	305	CXCL3	ENSG00000163734		HITS-CLIP			305	E2F5	ENSG00000133740		HITS-CLIP
	306	EEF1D	ENSG00000104529		Multiple			306	CDV3	ENSG00000091527		HITS-CLIP
	307	ZNF207	ENSG00000010244		HITS-CLIP			307	INPP5K	ENSG00000132376		HITS-CLIP
	308	STK39	ENSG00000198648		HITS-CLIP			308	ZNF264	ENSG00000083844		Multiple
	309	BCAT1	ENSG00000060982		HITS-CLIP			309	FAM179B	ENSG00000198718		HITS-CLIP
	310	ATP9A	ENSG00000054793		HITS-CLIP			310	NUFIP2	ENSG00000108256		Multiple
	311	IKBKB	ENSG00000104365		Multiple			311	TMEM87A	ENSG00000103978		HITS-CLIP
	312	PSMA2	ENSG00000106588		Multiple			312	MSL1	ENSG00000188895		HITS-CLIP
	313	ANKRD40	ENSG00000154945		HITS-CLIP			313	GK	ENSG00000198814		HITS-CLIP
	314	PRR14L	ENSG00000183530		HITS-CLIP			314	PAIP2	ENSG00000120727		HITS-CLIP
	315	HECTD1	ENSG00000092148		HITS-CLIP			315	ANP32B	ENSG00000136938		HITS-CLIP
	316	KIAA1524	ENSG00000163507		HITS-CLIP			316	CGGBP1	ENSG00000163320		HITS-CLIP
	317	GREB1L	ENSG00000141449		HITS-CLIP			317	KIDINS220	ENSG00000134313		HITS-CLIP
	318	ACVR2B	ENSG00000114739		HITS-CLIP			318	STAU1	ENSG00000124214		HITS-CLIP
	319	EDEM3	ENSG00000116406		PAR-CLIP			319	ACTR2	ENSG00000138071		HITS-CLIP
	320	ARHGEF39	ENSG00000137135		HITS-CLIP			320	DEDD	ENSG00000158796		HITS-CLIP
	321	MTR	ENSG00000116984		HITS-CLIP			321	NR2C2	ENSG00000177463		HITS-CLIP
	322	UBA6	ENSG00000033178		HITS-CLIP			322	SON	ENSG00000159140		HITS-CLIP
	323	SLC7A1	ENSG00000139514		HITS-CLIP			323	CTDSPL	ENSG00000144677		HITS-CLIP
	324	SLC2A3	ENSG00000059804		PAR-CLIP			324	MYO9A	ENSG00000066933		HITS-CLIP
	325	ARID2	ENSG00000189079		HITS-CLIP			325	ASB6	ENSG00000148331		HITS-CLIP
	326	ATM	ENSG00000149311		Multiple			326	MTMR1	ENSG00000063601		Multiple
	327	NLK	ENSG00000087095		HITS-CLIP			327	DEPDC1	ENSG00000024526		HITS-CLIP
	328	EIF2S3	ENSG00000130741		HITS-CLIP			328	INSIG2	ENSG00000125629		HITS-CLIP
	329	ETNK1	ENSG00000139163		HITS-CLIP			329	LIFR	ENSG00000113594		HITS-CLIP
	330	PEG10	ENSG00000242265		HITS-CLIP			330	SRP9	ENSG00000143742		HITS-CLIP
	331	FABP7	ENSG00000164434		Multiple			331	MECP2	ENSG00000169057		Multiple
	332	LCORL	ENSG00000178177		HITS-CLIP			332	DBNL	ENSG00000136279		HITS-CLIP
	333	CNTNAP1	ENSG00000108797		Multiple			333	KLF3	ENSG00000109787		PAR-CLIP
	334	METAP1D	ENSG00000172878		HITS-CLIP			334	ARID1A	ENSG00000117713		HITS-CLIP
	335	NCEH1	ENSG00000144959		Multiple			335	STK35	ENSG00000125834		HITS-CLIP
	336	ITGAV	ENSG00000138448		HITS-CLIP			336	MSH2	ENSG00000095002		HITS-CLIP
	337	DCAF6	ENSG00000143164		HITS-CLIP			337	CENPO	ENSG00000138092		HITS-CLIP
	338	ARL1	ENSG00000120805		Multiple			338	EIF4A2	ENSG00000156976		HITS-CLIP
	339	SMG6	ENSG00000070366		HITS-CLIP			339	TUBB2A	ENSG00000137267		HITS-CLIP
	340	FBN3	ENSG00000142449		Multiple			340	FOXA1	ENSG00000129514		HITS-CLIP
	341	RASA1	ENSG00000145715		Other			341	SLC25A24	ENSG00000085491		HITS-CLIP
	342	ZNF268	ENSG00000090612		HITS-CLIP			342	ZC3H12C	ENSG00000149289		HITS-CLIP
	343	KRTAP4-6	ENSG00000198090		Other			343	WT1	ENSG00000184937		Other
	344	PGM2L1	ENSG00000165434		HITS-CLIP			344	ME1	ENSG00000065833		Multiple
	345	DOCK10	ENSG00000135905		Multiple			345	SMURF1	ENSG00000198742		HITS-CLIP
	346	PHTF2	ENSG00000006576		HITS-CLIP			346	ENPP2	ENSG00000136960		HITS-CLIP
	347	CDH1	ENSG00000039068		Multiple			347	RABAC1	ENSG00000105404		HITS-CLIP
	348	PARP6	ENSG00000137817		HITS-CLIP			348	SLC38A2	ENSG00000134294		HITS-CLIP
	349	NFAT5	ENSG00000102908		HITS-CLIP			349	MYCBP	ENSG00000214114		Multiple
	350	FAM206A	ENSG00000119328		HITS-CLIP			350	RNF19A	ENSG00000034677		Multiple
	351	PSMG3	ENSG00000157778		HITS-CLIP			351	ARMC9	ENSG00000135931		HITS-CLIP
	352	AEBP2	ENSG00000139154		Multiple			352	HIRA	ENSG00000100084		HITS-CLIP
	353	ZBED6	ENSG00000257315		HITS-CLIP			353	RPL11	ENSG00000142676		HITS-CLIP
	354	LFNG	ENSG00000106003		Multiple			354	HNRNPM	ENSG00000099783		HITS-CLIP
	355	SF3B3	ENSG00000189091		HITS-CLIP			355	SMAD5	ENSG00000113658		PAR-CLIP
	356	AGO1	ENSG00000092847		HITS-CLIP			356	FLNA	ENSG00000196924		HITS-CLIP
	357	EPT1	ENSG00000138018		Multiple			357	NCAPG	ENSG00000109805		HITS-CLIP
	358	OGDH	ENSG00000105953		HITS-CLIP			358	PTGS2	ENSG00000073756		HITS-CLIP
	359	CRYBG3	ENSG00000080200		HITS-CLIP			359	SFPQ	ENSG00000116560		Multiple
	360	LARP1B	ENSG00000138709		HITS-CLIP			360	NCOA2	ENSG00000140396		HITS-CLIP
	361	BTG2	ENSG00000159388		Multiple			361	PABPC1	ENSG00000070756		HITS-CLIP
	362	KCTD13	ENSG00000174943		HITS-CLIP			362	SEC24A	ENSG00000113615		HITS-CLIP
	363	ZNF711	ENSG00000147180		HITS-CLIP			363	PIK3R1	ENSG00000145675		HITS-CLIP
	364	PIK3R3	ENSG00000117461		HITS-CLIP			364	ZNF362	ENSG00000160094		HITS-CLIP
	365	ZDHHC2	ENSG00000104219		Multiple			365	ARMCX3	ENSG00000102401		HITS-CLIP
	366	FBXO28	ENSG00000143756		Multiple			366	RB1	ENSG00000139687		Multiple
	367	DCP2	ENSG00000172795		PAR-CLIP			367	SCYL2	ENSG00000136021		HITS-CLIP
	368	RNF4	ENSG00000063978		HITS-CLIP			368	CFLAR	ENSG00000003402		HITS-CLIP
	369	NCS1	ENSG00000107130		Multiple			369	POMT1	ENSG00000130714		HITS-CLIP
	370	TXLNA	ENSG00000084652		HITS-CLIP			370	DCUN1D5	ENSG00000137692		HITS-CLIP
	371	GOLGA8A	ENSG00000175265		Multiple			371	CPEB2	ENSG00000137449		HITS-CLIP
	372	SLC20A2	ENSG00000168575		HITS-CLIP			372	CNKSR3	ENSG00000153721		Multiple
	373	LHFPL2	ENSG00000145685		HITS-CLIP			373	SLC22A23	ENSG00000137266		HITS-CLIP
	374	FNDC3B	ENSG00000075420		Multiple			374	PRR12	ENSG00000126464		HITS-CLIP
	375	PLA2G12A	ENSG00000123739		HITS-CLIP			375	CDC42SE2	ENSG00000158985		Multiple
	376	EFR3A	ENSG00000132294		Multiple			376	C6ORF174	ENSG00000255330		PAR-CLIP
	377	PUM1	ENSG00000134644		Multiple			377	ACVR2A	ENSG00000121989		HITS-CLIP
	378	ELOVL1	ENSG00000066322		HITS-CLIP			378	PRKX	ENSG00000183943		PAR-CLIP
	379	SNX27	ENSG00000143376		PAR-CLIP			379	SLC25A36	ENSG00000114120		HITS-CLIP
	380	CBX1	ENSG00000108468		HITS-CLIP			380	ACTR1B	ENSG00000115073		HITS-CLIP
	381	CC2D1B	ENSG00000154222		Multiple			381	GEMIN5	ENSG00000082516		HITS-CLIP
	382	CTNNA1	ENSG00000044115		Multiple			382	FXR1	ENSG00000114416		Multiple
	383	ZNF236	ENSG00000130856		Multiple			383	DCUN1D3	ENSG00000188215		HITS-CLIP
	384	BICD1	ENSG00000151746		PAR-CLIP			384	RCHY1	ENSG00000163743		HITS-CLIP
	385	TRIM65	ENSG00000141569		HITS-CLIP			385	PTPRJ	ENSG00000149177		HITS-CLIP
	386	E2F5	ENSG00000133740		HITS-CLIP			386	XRN1	ENSG00000114127		HITS-CLIP
	387	INPP5K	ENSG00000132376		HITS-CLIP			387	MAPRE1	ENSG00000101367		HITS-CLIP
	388	NPEPPS	ENSG00000141279		HITS-CLIP			388	CTNNAL1	ENSG00000119326		HITS-CLIP
	389	ZNF264	ENSG00000083844		HITS-CLIP			389	NOLC1	ENSG00000166197		HITS-CLIP
	390	FAM179B	ENSG00000198718		HITS-CLIP			390	ADAMTS1	ENSG00000154734		HITS-CLIP
	391	NUFIP2	ENSG00000108256		Multiple			391	BBS9	ENSG00000122507		HITS-CLIP
	392	TMEM87A	ENSG00000103978		PAR-CLIP			392	KDM6B	ENSG00000132510		HITS-CLIP
	393	B3GAT1	ENSG00000109956		Multiple			393	PEA15	ENSG00000162734		Multiple
	394	MSL1	ENSG00000188895		HITS-CLIP			394	SERTAD4	ENSG00000082497		HITS-CLIP
	395	ARR3	ENSG00000120500		Multiple			395	BCL2L2	ENSG00000129473		Multiple
	396	GK	ENSG00000198814		Multiple			396	STX12	ENSG00000117758		PAR-CLIP
	397	SACS	ENSG00000151835		HITS-CLIP			397	C16orf72	ENSG00000182831		HITS-CLIP
	398	SMCHD1	ENSG00000101596		Multiple			398	SNRPN	ENSG00000128739		HITS-CLIP
	399	ALK	ENSG00000171094		Multiple			399	NF1	ENSG00000196712		HITS-CLIP
	400	DNAJC13	ENSG00000138246		HITS-CLIP			400	PNPO	ENSG00000108439		HITS-CLIP
	401	STAU1	ENSG00000124214		Multiple			401	STK25	ENSG00000115694		HITS-CLIP
	402	ACTR2	ENSG00000138071		Multiple			402	RNF152	ENSG00000176641		HITS-CLIP
	403	PRX	ENSG00000105227		Multiple			403	SRP72	ENSG00000174780		HITS-CLIP
	404	LIMK2	ENSG00000182541		HITS-CLIP			404	SP1	ENSG00000185591		PAR-CLIP
	405	NR2C2	ENSG00000177463		HITS-CLIP			405	ARID5B	ENSG00000150347		Multiple
	406	SON	ENSG00000159140		HITS-CLIP			406	EMC2	ENSG00000104412		PAR-CLIP
	407	RAPGEF6	ENSG00000158987		PAR-CLIP			407	FAM13B	ENSG00000031003		HITS-CLIP
	408	CTDSPL	ENSG00000144677		HITS-CLIP			408	SMIM13	ENSG00000224531		Multiple
	409	ASB6	ENSG00000148331		HITS-CLIP			409	GTPBP2	ENSG00000172432		HITS-CLIP
	410	MTMR1	ENSG00000063601		Multiple			410	TRPC4AP	ENSG00000100991		HITS-CLIP
	411	DEPDC1	ENSG00000024526		HITS-CLIP			411	SLC20A1	ENSG00000144136		HITS-CLIP
	412	TP53INP1	ENSG00000164938		PAR-CLIP			412	ARID4B	ENSG00000054267		HITS-CLIP
	413	LIFR	ENSG00000113594		Multiple			413	KCNJ2	ENSG00000123700		Other
	414	PSMD11	ENSG00000108671		HITS-CLIP			414	PRKAR1A	ENSG00000108946		PAR-CLIP
	415	DBNL	ENSG00000136279		HITS-CLIP			415	SQRDL	ENSG00000137767		HITS-CLIP
	416	KLF3	ENSG00000109787		Multiple			416	PROSER1	ENSG00000120685		HITS-CLIP
	417	ARID1A	ENSG00000117713		HITS-CLIP			417	EP300	ENSG00000100393		HITS-CLIP
	418	CYP2E1	ENSG00000130649		Multiple			418	MGEA5	ENSG00000198408		HITS-CLIP
	419	FAM126A	ENSG00000122591		HITS-CLIP			419	ARL5B	ENSG00000165997		HITS-CLIP
	420	MSH2	ENSG00000095002		HITS-CLIP			420	CHSY1	ENSG00000131873		HITS-CLIP
	421	CENPO	ENSG00000138092		HITS-CLIP			421	GPCPD1	ENSG00000125772		Multiple
	422	EIF4A2	ENSG00000156976		HITS-CLIP			422	PUM2	ENSG00000055917		HITS-CLIP
	423	MTPN	ENSG00000105887		HITS-CLIP			423	ATXN7L3B	ENSG00000253719		HITS-CLIP
	424	VIM	ENSG00000026025		Multiple			424	NFIB	ENSG00000147862		HITS-CLIP
	425	SNX7	ENSG00000162627		Multiple			425	REV3L	ENSG00000009413		HITS-CLIP
	426	SLC25A24	ENSG00000085491		HITS-CLIP			426	ATF7IP	ENSG00000171681		HITS-CLIP
	427	FRMD6	ENSG00000139926		HITS-CLIP			427	CDK12	ENSG00000167258		HITS-CLIP
	428	APOBEC3C	ENSG00000244509		Multiple			428	UBE2D3	ENSG00000109332		HITS-CLIP
	429	ZC3H12C	ENSG00000149289		HITS-CLIP			429	WHSC1	ENSG00000109685		HITS-CLIP
	430	ME1	ENSG00000065833		HITS-CLIP			430	TSPYL1	ENSG00000189241		HITS-CLIP
	431	ECT2	ENSG00000114346		Multiple			431	BCL7A	ENSG00000110987		HITS-CLIP
	432	SMN1	ENSG00000172062		Multiple			432	H3F3B	ENSG00000132475		HITS-CLIP
	433	ZMYM2	ENSG00000121741		PAR-CLIP			433	ANGPT1	ENSG00000154188		Multiple
	434	SMURF1	ENSG00000198742		HITS-CLIP			434	G3BP2	ENSG00000138757		HITS-CLIP
	435	ENPP2	ENSG00000136960		Multiple			435	SOD2	ENSG00000112096		HITS-CLIP
	436	RABAC1	ENSG00000105404		HITS-CLIP			436	ZFR	ENSG00000056097		HITS-CLIP
	437	TSPAN6	ENSG00000000003		Multiple			437	DNAH14	ENSG00000185842		HITS-CLIP
	438	MYCBP	ENSG00000214114		Multiple			438	PELI3	ENSG00000174516		HITS-CLIP
	439	RNF19A	ENSG00000034677		PAR-CLIP			439	GNB2L1	ENSG00000204628		Multiple
	440	ADAMTSL1	ENSG00000178031		Multiple			440	LAPTM4B	ENSG00000104341		Multiple
	441	ARMC9	ENSG00000135931		HITS-CLIP			441	KIF18B	ENSG00000186185		HITS-CLIP
	442	C8orf33	ENSG00000182307		Multiple			442	ZNF644	ENSG00000122482		HITS-CLIP
	443	TMEM87B	ENSG00000153214		HITS-CLIP			443	LRRFIP1	ENSG00000124831		HITS-CLIP
	444	HIRA	ENSG00000100084		HITS-CLIP			444	VEZF1	ENSG00000136451		HITS-CLIP
	445	RPL11	ENSG00000142676		HITS-CLIP			445	RTF1	ENSG00000137815		HITS-CLIP
	446	RBL1	ENSG00000080839		HITS-CLIP			446	XPO4	ENSG00000132953		HITS-CLIP
	447	KDM3B	ENSG00000120733		PAR-CLIP			447	SLBP	ENSG00000163950		Multiple
	448	HNRNPM	ENSG00000099783		HITS-CLIP			448	TULP4	ENSG00000130338		Multiple
	449	SMAD5	ENSG00000113658		Multiple			449	GATAD2B	ENSG00000143614		Multiple
	450	GBAS	ENSG00000146729		Multiple			450	ZNF696	ENSG00000185730		HITS-CLIP
	451	FLNA	ENSG00000196924		Multiple			451	DIMT1	ENSG00000086189		PAR-CLIP
	452	NCAPG	ENSG00000109805		HITS-CLIP			452	RBM12B	ENSG00000183808		HITS-CLIP
	453	PTGS2	ENSG00000073756		Multiple			453	CDKN1A	ENSG00000124762		Multiple
	454	SFPQ	ENSG00000116560		Multiple			454	ERH	ENSG00000100632		HITS-CLIP
	455	ARL6IP6	ENSG00000177917		Multiple			455	WTAP	ENSG00000146457		Multiple
	456	PABPC1	ENSG00000070756		Multiple			456	SDC4	ENSG00000124145		HITS-CLIP
	457	SEC24A	ENSG00000113615		HITS-CLIP			457	TNRC6A	ENSG00000090905		HITS-CLIP
	458	PIK3R1	ENSG00000145675		HITS-CLIP			458	TP53INP2	ENSG00000078804		Multiple
	459	ZNF362	ENSG00000160094		HITS-CLIP			459	MAP3K2	ENSG00000169967		HITS-CLIP
	460	ARMCX3	ENSG00000102401		HITS-CLIP			460	FAM213A	ENSG00000122378		HITS-CLIP
	461	RB1	ENSG00000139687		Multiple			461	USP9X	ENSG00000124486		HITS-CLIP
	462	TMEM47	ENSG00000147027		Multiple			462	MBNL1	ENSG00000152601		Multiple
	463	BAZ2A	ENSG00000076108		HITS-CLIP			463	HEXIM1	ENSG00000186834		HITS-CLIP
	464	CFLAR	ENSG00000003402		HITS-CLIP			464	PAN3	ENSG00000152520		HITS-CLIP
	465	COL4A4	ENSG00000081052		HITS-CLIP			465	ANKHD1-EIF4EBP3	ENSG00000254996		HITS-CLIP
	466	POMT1	ENSG00000130714		HITS-CLIP			466	AVL9	ENSG00000105778		HITS-CLIP
	467	DCUN1D5	ENSG00000137692		HITS-CLIP			467	SEMA6D	ENSG00000137872		HITS-CLIP
	468	CPEB2	ENSG00000137449		Multiple			468	ZBTB18	ENSG00000179456		Multiple
	469	CNKSR3	ENSG00000153721		Multiple			469	DGCR8	ENSG00000128191		HITS-CLIP
	470	PRR12	ENSG00000126464		HITS-CLIP			470	COPA	ENSG00000122218		HITS-CLIP
	471	CDC42SE2	ENSG00000158985		Multiple			471	ACYP1	ENSG00000119640		HITS-CLIP
	472	ZFAND6	ENSG00000086666		HITS-CLIP			472	SPAST	ENSG00000021574		HITS-CLIP
	473	C6ORF174	ENSG00000255330		PAR-CLIP			473	DKK1	ENSG00000107984		Multiple
	474	YKT6	ENSG00000106636		Multiple			474	PTPN12	ENSG00000127947		HITS-CLIP
	475	NRP1	ENSG00000099250		HITS-CLIP			475	BTBD7	ENSG00000011114		HITS-CLIP
	476	PRKX	ENSG00000183943		Multiple			476	ATP2A2	ENSG00000174437		HITS-CLIP
	477	RPSAP58	ENSG00000205246		Other			477	YTHDF3	ENSG00000185728		HITS-CLIP
	478	FAM81A	ENSG00000157470		Multiple			478	PRKDC	ENSG00000253729		Multiple
	479	ACTR1B	ENSG00000115073		HITS-CLIP			479	CNBP	ENSG00000169714		HITS-CLIP
	480	GEMIN5	ENSG00000082516		HITS-CLIP			480	ZBTB34	ENSG00000177125		HITS-CLIP
	481	EOGT	ENSG00000163378		Multiple			481	AP1G1	ENSG00000166747		HITS-CLIP
	482	FXR1	ENSG00000114416		Multiple			482	RAD50	ENSG00000113522		HITS-CLIP
	483	DCUN1D3	ENSG00000188215		HITS-CLIP			483	PRKD1	ENSG00000184304		HITS-CLIP
	484	CUX1	ENSG00000257923		HITS-CLIP			484	PDE7A	ENSG00000205268		Multiple
	485	XRN1	ENSG00000114127		HITS-CLIP			485	PPM1G	ENSG00000115241		HITS-CLIP
	486	PIP5K1A	ENSG00000143398		Multiple			486	ZNF106	ENSG00000103994		HITS-CLIP
	487	CTNNAL1	ENSG00000119326		HITS-CLIP			487	TMEM70	ENSG00000175606		HITS-CLIP
	488	SHOC2	ENSG00000108061		HITS-CLIP			488	HSPA1B	ENSG00000204388		HITS-CLIP
	489	ADAMTS1	ENSG00000154734		HITS-CLIP			489	SPIN1	ENSG00000106723		Multiple
	490	BBS9	ENSG00000122507		HITS-CLIP			490	ATP6V0D1	ENSG00000159720		HITS-CLIP
	491	RNF219	ENSG00000152193		PAR-CLIP			491	RYBP	ENSG00000163602		HITS-CLIP
	492	KDM6B	ENSG00000132510		HITS-CLIP			492	CCNC	ENSG00000112237		HITS-CLIP
	493	SERTAD4	ENSG00000082497		HITS-CLIP			493	GTF2A1	ENSG00000165417		HITS-CLIP
	494	COX8C	ENSG00000187581		Multiple			494	PHIP	ENSG00000146247		Multiple
	495	BCL2L2	ENSG00000129473		Multiple			495	ZNF652	ENSG00000198740		HITS-CLIP
	496	UBE2D4	ENSG00000078967		HITS-CLIP			496	MTF2	ENSG00000143033		Multiple
	497	STX12	ENSG00000117758		Multiple			497	DUSP16	ENSG00000111266		HITS-CLIP
	498	SDE2	ENSG00000143751		HITS-CLIP			498	CHD6	ENSG00000124177		HITS-CLIP
	499	C6orf89	ENSG00000198663		HITS-CLIP			499	ATL3	ENSG00000184743		Multiple
	500	MXD1	ENSG00000059728		PAR-CLIP			500	CLIC1	ENSG00000213719		HITS-CLIP
	501	C16orf72	ENSG00000182831		HITS-CLIP			501	C9orf91	ENSG00000157693		Multiple
	502	FAM199X	ENSG00000123575		Multiple			502	DAAM1	ENSG00000100592		HITS-CLIP
	503	PSMD12	ENSG00000197170		Multiple			503	CAP1	ENSG00000131236		Multiple
	504	CDH3	ENSG00000062038		Multiple			504	BLOC1S4	ENSG00000186222		HITS-CLIP
	505	ADNP	ENSG00000101126		PAR-CLIP			505	EMC1	ENSG00000127463		HITS-CLIP
	506	STK25	ENSG00000115694		HITS-CLIP			506	SCML2	ENSG00000102098		HITS-CLIP
	507	SRP72	ENSG00000174780		HITS-CLIP			507	ATP13A3	ENSG00000133657		HITS-CLIP
	508	SP1	ENSG00000185591		PAR-CLIP			508	TRIB1	ENSG00000173334		Multiple
	509	ARID5B	ENSG00000150347		HITS-CLIP			509	MAPK1	ENSG00000100030		Multiple
	510	EMC2	ENSG00000104412		PAR-CLIP			510	SDCBP	ENSG00000137575		HITS-CLIP
	511	SSR3	ENSG00000114850		Multiple			511	NUPL1	ENSG00000139496		HITS-CLIP
	512	GOT2	ENSG00000125166		HITS-CLIP			512	RRAGC	ENSG00000116954		PAR-CLIP
	513	FNIP1	ENSG00000217128		PAR-CLIP			513	FBXW11	ENSG00000072803		HITS-CLIP
	514	SMIM13	ENSG00000224531		Multiple			514	PPP2R1B	ENSG00000137713		HITS-CLIP
	515	PROSC	ENSG00000147471		Multiple			515	TMPPE	ENSG00000188167		Multiple
	516	PTPLAD1	ENSG00000074696		Multiple			516	RAD21	ENSG00000164754		HITS-CLIP
	517	FASTKD2	ENSG00000118246		HITS-CLIP			517	FAM84B	ENSG00000168672		HITS-CLIP
	518	KCTD4	ENSG00000180332		Multiple			518	GCNT1	ENSG00000187210		HITS-CLIP
	519	ARRDC3	ENSG00000113369		HITS-CLIP			519	COL5A2	ENSG00000204262		HITS-CLIP
	520	NFE2L2	ENSG00000116044		Multiple			520	ZNF623	ENSG00000183309		HITS-CLIP
	521	SLC20A1	ENSG00000144136		HITS-CLIP			521	PLBD2	ENSG00000151176		HITS-CLIP
	522	PRKAR1A	ENSG00000108946		Multiple			522	ZNF675	ENSG00000197372		HITS-CLIP
	523	FAM160B1	ENSG00000151553		PAR-CLIP			523	BRWD1	ENSG00000185658		Multiple
	524	PROSER1	ENSG00000120685		Multiple			524	TNKS	ENSG00000173273		PAR-CLIP
	525	CD200R1	ENSG00000163606		PAR-CLIP			525	BAZ2B	ENSG00000123636		HITS-CLIP
	526	MGEA5	ENSG00000198408		HITS-CLIP			526	ORC5	ENSG00000164815		HITS-CLIP
	527	CHSY1	ENSG00000131873		HITS-CLIP			527	MAML1	ENSG00000161021		HITS-CLIP
	528	GPCPD1	ENSG00000125772		Multiple			528	PRRC2A	ENSG00000204469		HITS-CLIP
	529	PPP2CB	ENSG00000104695		PAR-CLIP			529	ARHGAP5	ENSG00000100852		HITS-CLIP
	530	PLAG1	ENSG00000181690		PAR-CLIP			530	CAMK2N1	ENSG00000162545		HITS-CLIP
	531	ATXN7L3B	ENSG00000253719		HITS-CLIP			531	TJAP1	ENSG00000137221		PAR-CLIP
	532	TWISTNB	ENSG00000105849		Multiple			532	MDM2	ENSG00000135679		HITS-CLIP
	533	CELSR3	ENSG00000008300		HITS-CLIP			533	PGK1	ENSG00000102144		PAR-CLIP
	534	ADH1A	ENSG00000187758		Multiple			534	LPGAT1	ENSG00000123684		HITS-CLIP
	535	YIPF5	ENSG00000145817		HITS-CLIP			535	TNRC6C	ENSG00000078687		HITS-CLIP
	536	TNFRSF17	ENSG00000048462		Multiple			536	N4BP1	ENSG00000102921		HITS-CLIP
	537	POLK	ENSG00000122008		Multiple			537	SYVN1	ENSG00000162298		Multiple
	538	UBE2D3	ENSG00000109332		Multiple			538	RPL18	ENSG00000063177		HITS-CLIP
	539	WHSC1	ENSG00000109685		HITS-CLIP			539	BCL2L11	ENSG00000153094		Multiple
	540	LOXL1	ENSG00000129038		Multiple			540	ZNF703	ENSG00000183779		Multiple
	541	IL1RL1	ENSG00000115602		HITS-CLIP			541	ZDHHC7	ENSG00000153786		HITS-CLIP
	542	KBTBD3	ENSG00000182359		Multiple			542	SERPINA1	ENSG00000197249		Multiple
	543	H3F3B	ENSG00000132475		HITS-CLIP			543	CTGF	ENSG00000118523		HITS-CLIP
	544	ANGPT1	ENSG00000154188		Multiple			544	SENP5	ENSG00000119231		HITS-CLIP
	545	WNT3A	ENSG00000154342		Multiple			545	NACC2	ENSG00000148411		HITS-CLIP
	546	G3BP2	ENSG00000138757		HITS-CLIP			546	BSN	ENSG00000164061		HITS-CLIP
	547	SOD2	ENSG00000112096		Multiple			547	SYNCRIP	ENSG00000135316		HITS-CLIP
	548	DNAH14	ENSG00000185842		HITS-CLIP			548	YY1AP1	ENSG00000163374		HITS-CLIP
	549	ARCN1	ENSG00000095139		HITS-CLIP			549	MTFR1	ENSG00000066855		HITS-CLIP
	550	PELI3	ENSG00000174516		HITS-CLIP			550	CUL4B	ENSG00000158290		HITS-CLIP
	551	GNB2L1	ENSG00000204628		Multiple			551	KIAA1586	ENSG00000168116		HITS-CLIP
	552	TRIM36	ENSG00000152503		Multiple			552	KDM5B	ENSG00000117139		Multiple
	553	CYP1B1	ENSG00000138061		HITS-CLIP			553	TUSC2	ENSG00000114383		Multiple
	554	LAPTM4B	ENSG00000104341		HITS-CLIP			554	ELF1	ENSG00000120690		Multiple
	555	RCBTB1	ENSG00000136144		HITS-CLIP			555	ZCCHC3	ENSG00000247315		HITS-CLIP
	556	PCMTD1	ENSG00000168300		HITS-CLIP			556	PIP4K2B	ENSG00000276293		Multiple
	557	ZNF644	ENSG00000122482		HITS-CLIP			557	SNX12	ENSG00000147164		HITS-CLIP
	558	SMN2	ENSG00000205571		Other			558	MARCKS	ENSG00000277443		Multiple
	559	AKAP10	ENSG00000108599		HITS-CLIP			559	TRIL	ENSG00000255690		HITS-CLIP
	560	GPI	ENSG00000105220		HITS-CLIP			560	MLLT6	ENSG00000275023		HITS-CLIP
	561	KCNJ9	ENSG00000162728		Multiple
	562	RLF	ENSG00000117000		HITS-CLIP
	563	KIAA0922	ENSG00000121210		HITS-CLIP
	564	ANKRD28	ENSG00000206560		Multiple
	565	SLBP	ENSG00000163950		HITS-CLIP
	566	TULP4	ENSG00000130338		Multiple
	567	FN1	ENSG00000115414		Multiple
	568	GATAD2B	ENSG00000143614		Multiple
	569	C22orf39	ENSG00000242259		Multiple
	570	ZNF696	ENSG00000185730		HITS-CLIP
	571	SPTSSA	ENSG00000165389		HITS-CLIP
	572	RAB22A	ENSG00000124209		HITS-CLIP
	573	DIMT1	ENSG00000086189		Multiple
	574	LRIF1	ENSG00000121931		PAR-CLIP
	575	RBM12B	ENSG00000183808		HITS-CLIP
	576	CDKN1A	ENSG00000124762		Multiple
	577	ERH	ENSG00000100632		HITS-CLIP
	578	STMN1	ENSG00000117632		Multiple
	579	WTAP	ENSG00000146457		Multiple
	580	TNRC6A	ENSG00000090905		Multiple
	581	ARF6	ENSG00000165527		Multiple
	582	FAM213A	ENSG00000122378		HITS-CLIP
	583	PLSCR1	ENSG00000188313		Multiple
	584	MBNL1	ENSG00000152601		Multiple
	585	PRC1	ENSG00000198901		HITS-CLIP
	586	HEXIM1	ENSG00000186834		HITS-CLIP
	587	RPS5	ENSG00000083845		Other
	588	PAN3	ENSG00000152520		Multiple
	589	ANKHD1-EIF4EBP3	ENSG00000254996		HITS-CLIP
	590	AVL9	ENSG00000105778		HITS-CLIP
	591	SEMA6D	ENSG00000137872		HITS-CLIP
	592	DGCR8	ENSG00000128191		HITS-CLIP
	593	CSTF2T	ENSG00000177613		Multiple
	594	CKAP2	ENSG00000136108		PAR-CLIP
	595	COPA	ENSG00000122218		HITS-CLIP
	596	LDLR	ENSG00000130164		HITS-CLIP
	597	ACYP1	ENSG00000119640		HITS-CLIP
	598	SPAST	ENSG00000021574		Multiple
	599	TAF15	ENSG00000172660		Multiple
	600	DKK1	ENSG00000107984		Multiple
	601	HMGCS1	ENSG00000112972		PAR-CLIP
	602	AASDHPPT	ENSG00000149313		Multiple
	603	TNFRSF6B	ENSG00000243509		Microarrays
	604	BTBD7	ENSG00000011114		Multiple
	605	CACNA2D1	ENSG00000153956		HITS-CLIP
	606	PRKDC	ENSG00000253729		Multiple
	607	CNBP	ENSG00000169714		HITS-CLIP
	608	ZBTB34	ENSG00000177125		HITS-CLIP
	609	PRKD1	ENSG00000184304		HITS-CLIP
	610	CHRNA5	ENSG00000169684		Multiple
	611	UBE2W	ENSG00000104343		Multiple
	612	PDE7A	ENSG00000205268		Multiple
	613	OSBPL8	ENSG00000091039		Multiple
	614	TGFBI	ENSG00000120708		HITS-CLIP
	615	PPM1G	ENSG00000115241		HITS-CLIP
	616	ZNF106	ENSG00000103994		HITS-CLIP
	617	KIAA1467	ENSG00000084444		HITS-CLIP
	618	NCKAP1	ENSG00000061676		Multiple
	619	GATAD1	ENSG00000157259		PAR-CLIP
	620	TMEM70	ENSG00000175606		HITS-CLIP
	621	WIPI2	ENSG00000157954		PAR-CLIP
	622	CTDSPL2	ENSG00000137770		Multiple
	623	NR1D2	ENSG00000174738		Multiple
	624	HSPA1B	ENSG00000204388		HITS-CLIP
	625	VCPIP1	ENSG00000175073		HITS-CLIP
	626	SPIN1	ENSG00000106723		HITS-CLIP
	627	SUCO	ENSG00000094975		HITS-CLIP
	628	XPC	ENSG00000154767		HITS-CLIP
	629	KMT2E	ENSG00000005483		PAR-CLIP
	630	DNAJA2	ENSG00000069345		PAR-CLIP
	631	CCNC	ENSG00000112237		HITS-CLIP
	632	EPHA4	ENSG00000116106		Multiple
	633	PHIP	ENSG00000146247		PAR-CLIP
	634	PDLIM7	ENSG00000196923		Other
	635	PTEN	ENSG00000171862		PAR-CLIP
	636	ZNF652	ENSG00000198740		Multiple
	637	SYT14	ENSG00000143469		Multiple
	638	TRAM1	ENSG00000067167		HITS-CLIP
	639	SGK3	ENSG00000104205		HITS-CLIP
	640	ATL3	ENSG00000184743		Multiple
	641	CD55	ENSG00000196352		Multiple
	642	FOXO1	ENSG00000150907		Other
	643	CLIC1	ENSG00000213719		HITS-CLIP
	644	C9orf91	ENSG00000157693		HITS-CLIP
	645	IRAK1	ENSG00000184216		Other
	646	DAAM1	ENSG00000100592		HITS-CLIP
	647	CAP1	ENSG00000131236		Multiple
	648	RNF213	ENSG00000173821		HITS-CLIP
	649	EMC1	ENSG00000127463		HITS-CLIP
	650	ATP13A3	ENSG00000133657		HITS-CLIP
	651	TRIB1	ENSG00000173334		Multiple
	652	MAPK1	ENSG00000100030		HITS-CLIP
	653	NUP205	ENSG00000155561		PAR-CLIP
	654	LATS2	ENSG00000150457		PAR-CLIP
	655	RRAGC	ENSG00000116954		Multiple
	656	PPP2R1B	ENSG00000137713		HITS-CLIP
	657	FGF7	ENSG00000140285		HITS-CLIP
	658	TMPPE	ENSG00000188167		Multiple
	659	RTEL1	ENSG00000258366		Multiple
	660	RAD21	ENSG00000164754		PAR-CLIP
	661	GCNT1	ENSG00000187210		Multiple
	662	BTG1	ENSG00000133639		HITS-CLIP
	663	MUC17	ENSG00000169876		Multiple
	664	FRY	ENSG00000073910		Multiple
	665	SLC23A2	ENSG00000089057		Multiple
	666	CA1	ENSG00000133742		Multiple
	667	COL5A2	ENSG00000204262		Multiple
	668	ZNF623	ENSG00000183309		HITS-CLIP
	669	KIAA1279	ENSG00000198954		HITS-CLIP
	670	C14orf159	ENSG00000133943		PAR-CLIP
	671	ZNF675	ENSG00000197372		HITS-CLIP
	672	BRWD1	ENSG00000185658		Multiple
	673	TNKS	ENSG00000173273		Multiple
	674	BAZ2B	ENSG00000123636		HITS-CLIP
	675	MEF2A	ENSG00000068305		Multiple
	676	ORC5	ENSG00000164815		HITS-CLIP
	677	MAML1	ENSG00000161021		HITS-CLIP
	678	PRRC2A	ENSG00000204469		HITS-CLIP
	679	TJAP1	ENSG00000137221		Multiple
	680	PGK1	ENSG00000102144		PAR-CLIP
	681	DMGDH	ENSG00000132837		Multiple
	682	LPGAT1	ENSG00000123684		HITS-CLIP
	683	TNRC6C	ENSG00000078687		Multiple
	684	N4BP1	ENSG00000102921		HITS-CLIP
	685	SYVN1	ENSG00000162298		HITS-CLIP
	686	S100A1	ENSG00000160678		Multiple
	687	RPL18	ENSG00000063177		HITS-CLIP
	688	PLA2G4C	ENSG00000105499		Multiple
	689	TMBIM6	ENSG00000139644		PAR-CLIP
	690	TOR1AIP1	ENSG00000143337		HITS-CLIP
	691	BCL2L11	ENSG00000153094		Multiple
	692	ZNF703	ENSG00000183779		Multiple
	693	NR2F2	ENSG00000185551		HITS-CLIP
	694	ZDHHC7	ENSG00000153786		HITS-CLIP
	695	MLLT10	ENSG00000078403		Multiple
	696	GNE	ENSG00000159921		HITS-CLIP
	697	GPR156	ENSG00000175697		HITS-CLIP
	698	XIAP	ENSG00000101966		HITS-CLIP
	699	MAP1B	ENSG00000131711		Multiple
	700	CTGF	ENSG00000118523		HITS-CLIP
	701	SOX5	ENSG00000134532		PAR-CLIP
	702	GSTCD	ENSG00000138780		Multiple
	703	SENP5	ENSG00000119231		HITS-CLIP
	704	NACC2	ENSG00000148411		Multiple
	705	LIG4	ENSG00000174405		Multiple
	706	FKBP10	ENSG00000141756		Multiple
	707	BSN	ENSG00000164061		HITS-CLIP
	708	BNIP2	ENSG00000140299		Multiple
	709	FNIP2	ENSG00000052795		PAR-CLIP
	710	FKBP2	ENSG00000173486		HITS-CLIP
	711	RPL7	ENSG00000147604		Other
	712	DSP	ENSG00000096696		HITS-CLIP
	713	CUL4B	ENSG00000158290		HITS-CLIP
	714	KIAA1586	ENSG00000168116		HITS-CLIP
	715	KDM5B	ENSG00000117139		Multiple
	716	TUSC2	ENSG00000114383		Multiple
	717	ELF1	ENSG00000120690		HITS-CLIP
	718	ZCCHC3	ENSG00000247315		HITS-CLIP
	719	MT-ND4L	ENSG00000212907		Other
	720	MARCKS	ENSG00000277443		Multiple
	721	KIR3DL2	ENSG00000240403		Multiple
	722	MTRNR2L12	ENSG00000269028		HITS-CLIP
	723	TAF15	ENSG00000270647		HITS-CLIP
miRtarbase
miRTarBase ID	miRNA	Species (miRNA)	Target Gene	Target Gene (Entrez Gene ID)	Species (Target Gene)	Experiments	Support Type	References (PMID)
MIRT000333	hsa-miR-132-3p	Homo sapiens	SIRT1	23411	Homo sapiens	Luciferase reporter assay//Western blot	Functional MTI	MIRT000333
MIRT000601	hsa-miR-132-3p	Homo sapiens	CDKN1A	1026	Homo sapiens	qRT-PCR//Luciferase reporter assay//Western blot	Functional MTI	MIRT000601
MIRT003926	hsa-miR-132-3p	Homo sapiens	ARHGAP32	9743	Homo sapiens	Luciferase reporter assay//Western blot	Functional MTI	MIRT003926
MIRT003926	hsa-miR-132-3p	Homo sapiens	ARHGAP32	9743	Homo sapiens	Luciferase reporter assay	Functional MTI	MIRT003926
MIRT003926	hsa-miR-132-3p	Homo sapiens	ARHGAP32	9743	Homo sapiens	qRT-PCR	Functional MTI (Weak)	MIRT003926
MIRT006503	hsa-miR-132-3p	Homo sapiens	RB1	5925	Homo sapiens	Luciferase reporter assay//Western blot//Reporter assay;Western blot;qRT-PCR	Functional MTI	MIRT006503
MIRT006659	hsa-miR-132-3p	Homo sapiens	HBEGF	1839	Homo sapiens	Luciferase reporter assay//Microarray//qRT-PCR//Western blot	Functional MTI	MIRT006659
MIRT006659	hsa-miR-132-3p	Homo sapiens	HBEGF	1839	Homo sapiens	Luciferase reporter assay	Functional MTI	MIRT006659
MIRT006659	hsa-miR-132-3p	Homo sapiens	HBEGF	1839	Homo sapiens	Microarray	Functional MTI (Weak)	MIRT006659
MIRT007010	hsa-miR-132-3p	Homo sapiens	RASA1	5921	Homo sapiens	Immunoblot//Western blot	Functional MTI	MIRT007010
MIRT007166	hsa-miR-132-3p	Homo sapiens	CRK	1398	Homo sapiens	Luciferase reporter assay	Functional MTI	MIRT007166
MIRT007166	hsa-miR-132-3p	Homo sapiens	CRK	1398	Homo sapiens	Microarray	Functional MTI (Weak)	MIRT007166
MIRT007167	hsa-miR-132-3p	Homo sapiens	TJAP1	93643	Homo sapiens	Luciferase reporter assay	Functional MTI	MIRT007167
MIRT007167	hsa-miR-132-3p	Homo sapiens	TJAP1	93643	Homo sapiens	PAR-CLIP	Functional MTI (Weak)	MIRT007167
MIRT007253	hsa-miR-132-3p	Homo sapiens	TLN2	83660	Homo sapiens	Luciferase reporter assay	Functional MTI	MIRT007253
MIRT007253	hsa-miR-132-3p	Homo sapiens	TLN2	83660	Homo sapiens	Luciferase reporter assay	Functional MTI	MIRT007253
MIRT021716	hsa-miR-132-3p	Homo sapiens	ARL6IP6	151188	Homo sapiens	Microarray	Functional MTI (Weak)	MIRT021716
MIRT021717	hsa-miR-132-3p	Homo sapiens	COX8C	341947	Homo sapiens	Microarray	Functional MTI (Weak)	MIRT021717
MIRT021718	hsa-miR-132-3p	Homo sapiens	PIP5K1A	8394	Homo sapiens	Microarray	Functional MTI (Weak)	MIRT021718
MIRT021719	hsa-miR-132-3p	Homo sapiens	CDH3	1001	Homo sapiens	Microarray	Functional MTI (Weak)	MIRT021719
MIRT021720	hsa-miR-132-3p	Homo sapiens	LOXL1	4016	Homo sapiens	Microarray	Functional MTI (Weak)	MIRT021720
MIRT021721	hsa-miR-132-3p	Homo sapiens	TNFRSF17	608	Homo sapiens	Microarray	Functional MTI (Weak)	MIRT021721
MIRT021722	hsa-miR-132-3p	Homo sapiens	ADH1A	124	Homo sapiens	Microarray	Functional MTI (Weak)	MIRT021722
MIRT021723	hsa-miR-132-3p	Homo sapiens	KCTD4	386618	Homo sapiens	Microarray	Functional MTI (Weak)	MIRT021723
MIRT021724	hsa-miR-132-3p	Homo sapiens	PROSC	11212	Homo sapiens	Microarray	Functional MTI (Weak)	MIRT021724
MIRT021725	hsa-miR-132-3p	Homo sapiens	WNT3A	89780	Homo sapiens	Microarray	Functional MTI (Weak)	MIRT021725
MIRT021726	hsa-miR-132-3p	Homo sapiens	KCNJ9	3765	Homo sapiens	Microarray	Functional MTI (Weak)	MIRT021726
MIRT021727	hsa-miR-132-3p	Homo sapiens	SMCHD1	23347	Homo sapiens	Microarray	Functional MTI (Weak)	MIRT021727
MIRT021728	hsa-miR-132-3p	Homo sapiens	KIR3DL1	3811	Homo sapiens	Microarray	Functional MTI (Weak)	MIRT021728
MIRT021729	hsa-miR-132-3p	Homo sapiens	ARF6	382	Homo sapiens	Microarray	Functional MTI (Weak)	MIRT021729
MIRT021730	hsa-miR-132-3p	Homo sapiens	PLSCR1	5359	Homo sapiens	Microarray	Functional MTI (Weak)	MIRT021730
MIRT021731	hsa-miR-132-3p	Homo sapiens	CSTF2T	23283	Homo sapiens	Microarray	Functional MTI (Weak)	MIRT021731
MIRT021732	hsa-miR-132-3p	Homo sapiens	TAF15	8148	Homo sapiens	Microarray	Functional MTI (Weak)	MIRT021732
MIRT021733	hsa-miR-132-3p	Homo sapiens	NR1D2	9975	Homo sapiens	Microarray	Functional MTI (Weak)	MIRT021733
MIRT021734	hsa-miR-132-3p	Homo sapiens	EPHA4	2043	Homo sapiens	Microarray	Functional MTI (Weak)	MIRT021734
MIRT021735	hsa-miR-132-3p	Homo sapiens	RTEL1-TNFRSF6B	100533107	Homo sapiens	Microarray	Functional MTI (Weak)	MIRT021735
MIRT021736	hsa-miR-132-3p	Homo sapiens	MUC17	140453	Homo sapiens	Microarray	Functional MTI (Weak)	MIRT021736
MIRT021737	hsa-miR-132-3p	Homo sapiens	CA1	759	Homo sapiens	Microarray	Functional MTI (Weak)	MIRT021737
MIRT021738	hsa-miR-132-3p	Homo sapiens	S100A1	6271	Homo sapiens	Microarray	Functional MTI (Weak)	MIRT021738
MIRT021739	hsa-miR-132-3p	Homo sapiens	FKBP10	60681	Homo sapiens	Microarray	Functional MTI (Weak)	MIRT021739
MIRT021740	hsa-miR-132-3p	Homo sapiens	PLA2G4C	8605	Homo sapiens	Microarray	Functional MTI (Weak)	MIRT021740
MIRT021741	hsa-miR-132-3p	Homo sapiens	GSTCD	79807	Homo sapiens	Microarray	Functional MTI (Weak)	MIRT021741
MIRT021742	hsa-miR-132-3p	Homo sapiens	LIG4	3981	Homo sapiens	Microarray	Functional MTI (Weak)	MIRT021742
MIRT021743	hsa-miR-132-3p	Homo sapiens	POLK	51426	Homo sapiens	Microarray	Functional MTI (Weak)	MIRT021743
MIRT021744	hsa-miR-132-3p	Homo sapiens	STMN1	3925	Homo sapiens	Microarray	Functional MTI (Weak)	MIRT021744
MIRT021745	hsa-miR-132-3p	Homo sapiens	DMGDH	29958	Homo sapiens	Microarray	Functional MTI (Weak)	MIRT021745
MIRT021746	hsa-miR-132-3p	Homo sapiens	MLLT10	8028	Homo sapiens	Microarray	Functional MTI (Weak)	MIRT021746
MIRT021747	hsa-miR-132-3p	Homo sapiens	TRIM36	55521	Homo sapiens	Microarray	Functional MTI (Weak)	MIRT021747
MIRT021748	hsa-miR-132-3p	Homo sapiens	EOGT	285203	Homo sapiens	Microarray	Functional MTI (Weak)	MIRT021748
MIRT021749	hsa-miR-132-3p	Homo sapiens	ANKRD28	23243	Homo sapiens	Microarray	Functional MTI (Weak)	MIRT021749
MIRT021750	hsa-miR-132-3p	Homo sapiens	GCNT1	2650	Homo sapiens	Microarray	Functional MTI (Weak)	MIRT021750
MIRT021751	hsa-miR-132-3p	Homo sapiens	PTPLAD1	51495	Homo sapiens	Microarray	Functional MTI (Weak)	MIRT021751
MIRT021752	hsa-miR-132-3p	Homo sapiens	SSR3	6747	Homo sapiens	Microarray	Functional MTI (Weak)	MIRT021752
MIRT021753	hsa-miR-132-3p	Homo sapiens	KBTBD3	143879	Homo sapiens	Microarray	Functional MTI (Weak)	MIRT021753
MIRT021754	hsa-miR-132-3p	Homo sapiens	SYT14	255928	Homo sapiens	Microarray	Functional MTI (Weak)	MIRT021754
MIRT021755	hsa-miR-132-3p	Homo sapiens	MAP1B	4131	Homo sapiens	Microarray	Functional MTI (Weak)	MIRT021755
MIRT021756	hsa-miR-132-3p	Homo sapiens	YKT6	10652	Homo sapiens	Microarray	Functional MTI (Weak)	MIRT021756
MIRT021757	hsa-miR-132-3p	Homo sapiens	CD55	1604	Homo sapiens	Microarray	Functional MTI (Weak)	MIRT021757
MIRT021758	hsa-miR-132-3p	Homo sapiens	AASDHPPT	60496	Homo sapiens	Microarray	Functional MTI (Weak)	MIRT021758
MIRT021759	hsa-miR-132-3p	Homo sapiens	UBE2W	55284	Homo sapiens	Microarray	Functional MTI (Weak)	MIRT021759
MIRT021760	hsa-miR-132-3p	Homo sapiens	GBAS	2631	Homo sapiens	Microarray	Functional MTI (Weak)	MIRT021760
MIRT021761	hsa-miR-132-3p	Homo sapiens	TMEM47	83604	Homo sapiens	Microarray	Functional MTI (Weak)	MIRT021761
MIRT021762	hsa-miR-132-3p	Homo sapiens	BNIP2	663	Homo sapiens	Microarray	Functional MTI (Weak)	MIRT021762
MIRT021763	hsa-miR-132-3p	Homo sapiens	ZNF652	22834	Homo sapiens	Microarray	Functional MTI (Weak)	MIRT021763
MIRT021764	hsa-miR-132-3p	Homo sapiens	FAM199X	139231	Homo sapiens	Microarray	Functional MTI (Weak)	MIRT021764
MIRT021765	hsa-miR-132-3p	Homo sapiens	FAM81A	145773	Homo sapiens	Microarray	Functional MTI (Weak)	MIRT021765
MIRT021766	hsa-miR-132-3p	Homo sapiens	CHRNA5	1138	Homo sapiens	Microarray	Functional MTI (Weak)	MIRT021766
MIRT021767	hsa-miR-132-3p	Homo sapiens	FRY	10129	Homo sapiens	Microarray	Functional MTI (Weak)	MIRT021767
MIRT021768	hsa-miR-132-3p	Homo sapiens	PTGS2	5743	Homo sapiens	Microarray	Functional MTI (Weak)	MIRT021768
MIRT021769	hsa-miR-132-3p	Homo sapiens	TUSC2	11334	Homo sapiens	Microarray	Functional MTI (Weak)	MIRT021769
MIRT021770	hsa-miR-132-3p	Homo sapiens	OSBPL8	114882	Homo sapiens	Microarray	Functional MTI (Weak)	MIRT021770
MIRT021771	hsa-miR-132-3p	Homo sapiens	CTDSPL2	51496	Homo sapiens	Microarray	Functional MTI (Weak)	MIRT021771
MIRT021772	hsa-miR-132-3p	Homo sapiens	MEF2A	4205	Homo sapiens	Microarray	Functional MTI (Weak)	MIRT021772
MIRT021773	hsa-miR-132-3p	Homo sapiens	PSMD12	5718	Homo sapiens	Microarray	Functional MTI (Weak)	MIRT021773
MIRT021774	hsa-miR-132-3p	Homo sapiens	SPAST	6683	Homo sapiens	Microarray	Functional MTI (Weak)	MIRT021774
MIRT021775	hsa-miR-132-3p	Homo sapiens	ATP6V0E1	8992	Homo sapiens	Microarray	Functional MTI (Weak)	MIRT021775
MIRT021776	hsa-miR-132-3p	Homo sapiens	PRSS22	64063	Homo sapiens	Microarray	Functional MTI (Weak)	MIRT021776
MIRT021777	hsa-miR-132-3p	Homo sapiens	SH3BGRL	6451	Homo sapiens	Microarray	Functional MTI (Weak)	MIRT021777
MIRT021778	hsa-miR-132-3p	Homo sapiens	KRT6C	286887	Homo sapiens	Microarray	Functional MTI (Weak)	MIRT021778
MIRT021779	hsa-miR-132-3p	Homo sapiens	CST9L	128821	Homo sapiens	Microarray	Functional MTI (Weak)	MIRT021779
MIRT021780	hsa-miR-132-3p	Homo sapiens	EBPL	84650	Homo sapiens	Microarray	Functional MTI (Weak)	MIRT021780
MIRT021781	hsa-miR-132-3p	Homo sapiens	SYNE3	161176	Homo sapiens	Microarray	Functional MTI (Weak)	MIRT021781
MIRT021782	hsa-miR-132-3p	Homo sapiens	FAM221B	392307	Homo sapiens	Microarray	Functional MTI (Weak)	MIRT021782
MIRT021783	hsa-miR-132-3p	Homo sapiens	GATA3	2625	Homo sapiens	Microarray	Functional MTI (Weak)	MIRT021783
MIRT021784	hsa-miR-132-3p	Homo sapiens	EMILIN3	90187	Homo sapiens	Microarray	Functional MTI (Weak)	MIRT021784
MIRT021785	hsa-miR-132-3p	Homo sapiens	ARL13B	200894	Homo sapiens	Microarray	Functional MTI (Weak)	MIRT021785
MIRT021786	hsa-miR-132-3p	Homo sapiens	CYP26A1	1592	Homo sapiens	Microarray	Functional MTI (Weak)	MIRT021786
MIRT021787	hsa-miR-132-3p	Homo sapiens	SAMSN1	64092	Homo sapiens	Microarray	Functional MTI (Weak)	MIRT021787
MIRT021788	hsa-miR-132-3p	Homo sapiens	GNL3L	54552	Homo sapiens	Microarray	Functional MTI (Weak)	MIRT021788
MIRT021789	hsa-miR-132-3p	Homo sapiens	ETNK2	55224	Homo sapiens	Microarray	Functional MTI (Weak)	MIRT021789
MIRT021790	hsa-miR-132-3p	Homo sapiens	DEPDC7	91614	Homo sapiens	Microarray	Functional MTI (Weak)	MIRT021790
MIRT021791	hsa-miR-132-3p	Homo sapiens	FGF22	27006	Homo sapiens	Microarray	Functional MTI (Weak)	MIRT021791
MIRT021792	hsa-miR-132-3p	Homo sapiens	FUT1	2523	Homo sapiens	Microarray	Functional MTI (Weak)	MIRT021792
MIRT021793	hsa-miR-132-3p	Homo sapiens	KRTAP4-11	653240	Homo sapiens	Microarray	Functional MTI (Weak)	MIRT021793
MIRT021794	hsa-miR-132-3p	Homo sapiens	SEC61A1	29927	Homo sapiens	Microarray	Functional MTI (Weak)	MIRT021794
MIRT021795	hsa-miR-132-3p	Homo sapiens	CR2	1380	Homo sapiens	Microarray	Functional MTI (Weak)	MIRT021795
MIRT021796	hsa-miR-132-3p	Homo sapiens	MMP13	4322	Homo sapiens	Microarray	Functional MTI (Weak)	MIRT021796
MIRT021797	hsa-miR-132-3p	Homo sapiens	SYNDIG1L	646658	Homo sapiens	Microarray	Functional MTI (Weak)	MIRT021797
MIRT021798	hsa-miR-132-3p	Homo sapiens	TFPI	7035	Homo sapiens	Microarray	Functional MTI (Weak)	MIRT021798
MIRT021799	hsa-miR-132-3p	Homo sapiens	RNF128	79589	Homo sapiens	Microarray	Functional MTI (Weak)	MIRT021799
MIRT021800	hsa-miR-132-3p	Homo sapiens	SFXN2	118980	Homo sapiens	Microarray	Functional MTI (Weak)	MIRT021800
MIRT021801	hsa-miR-132-3p	Homo sapiens	PSMA2	5683	Homo sapiens	Microarray	Functional MTI (Weak)	MIRT021801
MIRT021801	hsa-miR-132-3p	Homo sapiens	PSMA2	5683	Homo sapiens	PAR-CLIP	Functional MTI (Weak)	MIRT021801
MIRT021801	hsa-miR-132-3p	Homo sapiens	PSMA2	5683	Homo sapiens	PAR-CLIP	Functional MTI (Weak)	MIRT021801
MIRT021802	hsa-miR-132-3p	Homo sapiens	FABP7	2173	Homo sapiens	Microarray	Functional MTI (Weak)	MIRT021802
MIRT021803	hsa-miR-132-3p	Homo sapiens	CNTNAP1	8506	Homo sapiens	Microarray	Functional MTI (Weak)	MIRT021803
MIRT021804	hsa-miR-132-3p	Homo sapiens	FBN3	84467	Homo sapiens	Microarray	Functional MTI (Weak)	MIRT021804
MIRT021805	hsa-miR-132-3p	Homo sapiens	KIR3DL2	3812	Homo sapiens	Microarray	Functional MTI (Weak)	MIRT021805
MIRT021806	hsa-miR-132-3p	Homo sapiens	LFNG	3955	Homo sapiens	Microarray	Functional MTI (Weak)	MIRT021806
MIRT021807	hsa-miR-132-3p	Homo sapiens	B3GAT1	27087	Homo sapiens	Microarray	Functional MTI (Weak)	MIRT021807
MIRT021808	hsa-miR-132-3p	Homo sapiens	ARR3	407	Homo sapiens	Microarray	Functional MTI (Weak)	MIRT021808
MIRT021809	hsa-miR-132-3p	Homo sapiens	GK	2710	Homo sapiens	Microarray	Functional MTI (Weak)	MIRT021809
MIRT021810	hsa-miR-132-3p	Homo sapiens	SMN1	6606	Homo sapiens	Microarray	Functional MTI (Weak)	MIRT021810
MIRT021811	hsa-miR-132-3p	Homo sapiens	ALK	238	Homo sapiens	Microarray	Functional MTI (Weak)	MIRT021811
MIRT021812	hsa-miR-132-3p	Homo sapiens	PRX	57716	Homo sapiens	Microarray	Functional MTI (Weak)	MIRT021812
MIRT021813	hsa-miR-132-3p	Homo sapiens	CYP2E1	1571	Homo sapiens	Microarray	Functional MTI (Weak)	MIRT021813
MIRT021814	hsa-miR-132-3p	Homo sapiens	ADAMTSL1	92949	Homo sapiens	Microarray	Functional MTI (Weak)	MIRT021814
MIRT021815	hsa-miR-132-3p	Homo sapiens	NCS1	23413	Homo sapiens	Microarray	Functional MTI (Weak)	MIRT021815
MIRT021816	hsa-miR-132-3p	Homo sapiens	CFTR	1080	Homo sapiens	Microarray	Functional MTI (Weak)	MIRT021816
MIRT021817	hsa-miR-132-3p	Homo sapiens	OAS2	4939	Homo sapiens	Microarray	Functional MTI (Weak)	MIRT021817
MIRT021818	hsa-miR-132-3p	Homo sapiens	C8orf33	65265	Homo sapiens	Microarray	Functional MTI (Weak)	MIRT021818
MIRT021819	hsa-miR-132-3p	Homo sapiens	FAT4	79633	Homo sapiens	Microarray	Functional MTI (Weak)	MIRT021819
MIRT021820	hsa-miR-132-3p	Homo sapiens	GPR115	221393	Homo sapiens	Microarray	Functional MTI (Weak)	MIRT021820
MIRT021821	hsa-miR-132-3p	Homo sapiens	ZDHHC2	51201	Homo sapiens	Microarray	Functional MTI (Weak)	MIRT021821
MIRT021822	hsa-miR-132-3p	Homo sapiens	INTS8	55656	Homo sapiens	Microarray	Functional MTI (Weak)	MIRT021822
MIRT021823	hsa-miR-132-3p	Homo sapiens	IMPA1	3612	Homo sapiens	Microarray	Functional MTI (Weak)	MIRT021823
MIRT021824	hsa-miR-132-3p	Homo sapiens	FAT3	120114	Homo sapiens	Microarray	Functional MTI (Weak)	MIRT021824
MIRT021825	hsa-miR-132-3p	Homo sapiens	VPS13D	55187	Homo sapiens	Microarray	Functional MTI (Weak)	MIRT021825
MIRT021826	hsa-miR-132-3p	Homo sapiens	DOCK10	55619	Homo sapiens	Microarray	Functional MTI (Weak)	MIRT021826
MIRT021827	hsa-miR-132-3p	Homo sapiens	LCA5	167691	Homo sapiens	Microarray	Functional MTI (Weak)	MIRT021827
MIRT021828	hsa-miR-132-3p	Homo sapiens	ARL14EP	120534	Homo sapiens	Microarray	Functional MTI (Weak)	MIRT021828
MIRT021829	hsa-miR-132-3p	Homo sapiens	MTMR10	54893	Homo sapiens	Microarray	Functional MTI (Weak)	MIRT021829
MIRT021830	hsa-miR-132-3p	Homo sapiens	TRIM23	373	Homo sapiens	Microarray	Functional MTI (Weak)	MIRT021830
MIRT021831	hsa-miR-132-3p	Homo sapiens	CHL1	10752	Homo sapiens	Microarray	Functional MTI (Weak)	MIRT021831
MIRT021832	hsa-miR-132-3p	Homo sapiens	NDUFB10	4716	Homo sapiens	Microarray	Functional MTI (Weak)	MIRT021832
MIRT021833	hsa-miR-132-3p	Homo sapiens	NBN	4683	Homo sapiens	Microarray	Functional MTI (Weak)	MIRT021833
MIRT021834	hsa-miR-132-3p	Homo sapiens	THBS1	7057	Homo sapiens	Microarray	Functional MTI (Weak)	MIRT021834
MIRT021835	hsa-miR-132-3p	Homo sapiens	GJE1	100126572	Homo sapiens	Microarray	Functional MTI (Weak)	MIRT021835
MIRT021836	hsa-miR-132-3p	Homo sapiens	SNX7	51375	Homo sapiens	Microarray	Functional MTI (Weak)	MIRT021836
MIRT021837	hsa-miR-132-3p	Homo sapiens	EYA4	2070	Homo sapiens	Microarray	Functional MTI (Weak)	MIRT021837
MIRT021838	hsa-miR-132-3p	Homo sapiens	CASP7	840	Homo sapiens	Microarray	Functional MTI (Weak)	MIRT021838
MIRT021839	hsa-miR-132-3p	Homo sapiens	ECT2	1894	Homo sapiens	Microarray	Functional MTI (Weak)	MIRT021839
MIRT021840	hsa-miR-132-3p	Homo sapiens	EXOC5	10640	Homo sapiens	Microarray	Functional MTI (Weak)	MIRT021840
MIRT021841	hsa-miR-132-3p	Homo sapiens	CD164	8763	Homo sapiens	Microarray	Functional MTI (Weak)	MIRT021841
MIRT021842	hsa-miR-132-3p	Homo sapiens	STAU1	6780	Homo sapiens	Microarray	Functional MTI (Weak)	MIRT021842
MIRT021843	hsa-miR-132-3p	Homo sapiens	ANKRD29	147463	Homo sapiens	Microarray	Functional MTI (Weak)	MIRT021843
MIRT021844	hsa-miR-132-3p	Homo sapiens	CCSER2	54462	Homo sapiens	Microarray	Functional MTI (Weak)	MIRT021844
MIRT021845	hsa-miR-132-3p	Homo sapiens	RTN4	57142	Homo sapiens	Microarray	Functional MTI (Weak)	MIRT021845
MIRT021846	hsa-miR-132-3p	Homo sapiens	MDFIC	29969	Homo sapiens	Microarray	Functional MTI (Weak)	MIRT021846
MIRT021847	hsa-miR-132-3p	Homo sapiens	ZNF236	7776	Homo sapiens	Microarray	Functional MTI (Weak)	MIRT021847
MIRT021848	hsa-miR-132-3p	Homo sapiens	SDF2	6388	Homo sapiens	Microarray	Functional MTI (Weak)	MIRT021848
MIRT021849	hsa-miR-132-3p	Homo sapiens	SPRED1	161742	Homo sapiens	Microarray	Functional MTI (Weak)	MIRT021849
MIRT021850	hsa-miR-132-3p	Homo sapiens	CMTM3	123920	Homo sapiens	Microarray	Functional MTI (Weak)	MIRT021850
MIRT021851	hsa-miR-132-3p	Homo sapiens	MAP3K3	4215	Homo sapiens	Microarray	Functional MTI (Weak)	MIRT021851
MIRT021852	hsa-miR-132-3p	Homo sapiens	ACTR2	10097	Homo sapiens	Microarray	Functional MTI (Weak)	MIRT021852
MIRT021853	hsa-miR-132-3p	Homo sapiens	NAP1L1	4673	Homo sapiens	Microarray	Functional MTI (Weak)	MIRT021853
MIRT021854	hsa-miR-132-3p	Homo sapiens	FBXO28	23219	Homo sapiens	Microarray	Functional MTI (Weak)	MIRT021854
MIRT021855	hsa-miR-132-3p	Homo sapiens	LGR4	55366	Homo sapiens	Microarray	Functional MTI (Weak)	MIRT021855
MIRT021856	hsa-miR-132-3p	Homo sapiens	ZNF148	7707	Homo sapiens	Microarray	Functional MTI (Weak)	MIRT021856
MIRT021857	hsa-miR-132-3p	Homo sapiens	TBC1D9	23158	Homo sapiens	Microarray	Functional MTI (Weak)	MIRT021857
MIRT021858	hsa-miR-132-3p	Homo sapiens	VDAC2	7417	Homo sapiens	Microarray	Functional MTI (Weak)	MIRT021858
MIRT021859	hsa-miR-132-3p	Homo sapiens	CC2D1B	200014	Homo sapiens	Microarray	Functional MTI (Weak)	MIRT021859
MIRT021860	hsa-miR-132-3p	Homo sapiens	MUC13	56667	Homo sapiens	Microarray	Functional MTI (Weak)	MIRT021860
MIRT021861	hsa-miR-132-3p	Homo sapiens	TSPAN6	7105	Homo sapiens	Microarray	Functional MTI (Weak)	MIRT021861
MIRT021862	hsa-miR-132-3p	Homo sapiens	GTF2H1	2965	Homo sapiens	Microarray	Functional MTI (Weak)	MIRT021862
MIRT021863	hsa-miR-132-3p	Homo sapiens	CALU	813	Homo sapiens	Microarray	Functional MTI (Weak)	MIRT021863
MIRT021864	hsa-miR-132-3p	Homo sapiens	CAMSAP2	23271	Homo sapiens	Microarray	Functional MTI (Weak)	MIRT021864
MIRT021865	hsa-miR-132-3p	Homo sapiens	CCNA2	890	Homo sapiens	Western blot;qRT-PCR	Functional MTI	MIRT021865
MIRT021866	hsa-miR-132-3p	Homo sapiens	CCNB1	891	Homo sapiens	Western blot;qRT-PCR	Functional MTI	MIRT021866
MIRT045838	hsa-miR-132-3p	Homo sapiens	PARP10	84875	Homo sapiens	CLASH	Functional MTI (Weak)	MIRT045838
MIRT045839	hsa-miR-132-3p	Homo sapiens	RPL7	6129	Homo sapiens	CLASH	Functional MTI (Weak)	MIRT045839
MIRT045840	hsa-miR-132-3p	Homo sapiens	FOXO1	2308	Homo sapiens	CLASH	Functional MTI (Weak)	MIRT045840
MIRT045841	hsa-miR-132-3p	Homo sapiens	GNB2L1	10399	Homo sapiens	CLASH	Functional MTI (Weak)	MIRT045841
MIRT045842	hsa-miR-132-3p	Homo sapiens	CSTF3	1479	Homo sapiens	CLASH	Functional MTI (Weak)	MIRT045842
MIRT045843	hsa-miR-132-3p	Homo sapiens	RPSA	3921	Homo sapiens	CLASH	Functional MTI (Weak)	MIRT045843
MIRT045844	hsa-miR-132-3p	Homo sapiens	ANXA2	302	Homo sapiens	CLASH	Functional MTI (Weak)	MIRT045844
MIRT045845	hsa-miR-132-3p	Homo sapiens	NCKAP1	10787	Homo sapiens	CLASH	Functional MTI (Weak)	MIRT045845
MIRT045846	hsa-miR-132-3p	Homo sapiens	RPS5	6193	Homo sapiens	CLASH	Functional MTI (Weak)	MIRT045846
MIRT045847	hsa-miR-132-3p	Homo sapiens	IRAK1	3654	Homo sapiens	CLASH	Functional MTI (Weak)	MIRT045847
MIRT045848	hsa-miR-132-3p	Homo sapiens	PDLIM7	9260	Homo sapiens	CLASH	Functional MTI (Weak)	MIRT045848
MIRT054502	hsa-miR-132-3p	Homo sapiens	BDNF	627	Homo sapiens	qRT-PCR//Western blotting	Functional MTI	MIRT054502
MIRT054835	hsa-miR-132-3p	Homo sapiens	HN1	51155	Homo sapiens	Luciferase reporter assay//QRTPCR//Microarray//Western blot	Functional MTI	MIRT054835
MIRT054836	hsa-miR-132-3p	Homo sapiens	KLHL11	55175	Homo sapiens	Luciferase reporter assay//QRTPCR//Microarray//Western blot	Functional MTI	MIRT054836
MIRT054837	hsa-miR-132-3p	Homo sapiens	MAPK1	5594	Homo sapiens	Luciferase reporter assay//QRTPCR//Microarray//Western blot	Functional MTI	MIRT054837
MIRT054894	hsa-miR-132-3p	Homo sapiens	SOX5	6660	Homo sapiens	Luciferase reporter assay//Western blot	Functional MTI	MIRT054894
MIRT091255	hsa-miR-132-3p	Homo sapiens	FXR1	8087	Homo sapiens	PAR-CLIP	Functional MTI (Weak)	MIRT091255
MIRT091255	hsa-miR-132-3p	Homo sapiens	FXR1	8087	Homo sapiens	PAR-CLIP	Functional MTI (Weak)	MIRT091255
MIRT100367	hsa-miR-132-3p	Homo sapiens	HSPA1B	3304	Homo sapiens	PAR-CLIP	Functional MTI (Weak)	MIRT100367
MIRT106174	hsa-miR-132-3p	Homo sapiens	RRS1	23212	Homo sapiens	PAR-CLIP	Functional MTI (Weak)	MIRT106174
MIRT149855	hsa-miR-132-3p	Homo sapiens	LDLR	3949	Homo sapiens	PAR-CLIP	Functional MTI (Weak)	MIRT149855
MIRT217679	hsa-miR-132-3p	Homo sapiens	ASF1A	25842	Homo sapiens	PAR-CLIP	Functional MTI (Weak)	MIRT217679
MIRT259587	hsa-miR-132-3p	Homo sapiens	EIF2S3	1968	Homo sapiens	PAR-CLIP	Functional MTI (Weak)	MIRT259587
MIRT289307	hsa-miR-132-3p	Homo sapiens	TNRC6C	57690	Homo sapiens	HITS-CLIP	Functional MTI (Weak)	MIRT289307
MIRT368374	hsa-miR-132-3p	Homo sapiens	ARID2	196528	Homo sapiens	PAR-CLIP	Functional MTI (Weak)	MIRT368374
MIRT438882	hsa-miR-132-3p	Homo sapiens	IRAK4	51135	Homo sapiens	Luciferase reporter assay	Functional MTI	MIRT438882
MIRT442189	hsa-miR-132-3p	Homo sapiens	HOOK3	84376	Homo sapiens	PAR-CLIP	Functional MTI (Weak)	MIRT442189
MIRT449483	hsa-miR-132-3p	Homo sapiens	STAG1	10274	Homo sapiens	PAR-CLIP	Functional MTI (Weak)	MIRT449483
MIRT453131	hsa-miR-132-3p	Homo sapiens	HOXC4	3221	Homo sapiens	PAR-CLIP	Functional MTI (Weak)	MIRT453131
MIRT455372	hsa-miR-132-3p	Homo sapiens	KDM5C	8242	Homo sapiens	PAR-CLIP	Functional MTI (Weak)	MIRT455372
MIRT455526	hsa-miR-132-3p	Homo sapiens	C6orf106	64771	Homo sapiens	PAR-CLIP	Functional MTI (Weak)	MIRT455526
MIRT458882	hsa-miR-132-3p	Homo sapiens	PFAS	5198	Homo sapiens	PAR-CLIP	Functional MTI (Weak)	MIRT458882
MIRT464180	hsa-miR-132-3p	Homo sapiens	VMP1	81671	Homo sapiens	HITS-CLIP	Functional MTI (Weak)	MIRT464180
MIRT464180	hsa-miR-132-3p	Homo sapiens	VMP1	81671	Homo sapiens	PAR-CLIP	Functional MTI (Weak)	MIRT464180
MIRT464180	hsa-miR-132-3p	Homo sapiens	VMP1	81671	Homo sapiens	PAR-CLIP//HITS-CLIP	Functional MTI (Weak)	MIRT464180
MIRT464180	hsa-miR-132-3p	Homo sapiens	VMP1	81671	Homo sapiens	HITS-CLIP	Functional MTI (Weak)	MIRT464180
MIRT464180	hsa-miR-132-3p	Homo sapiens	VMP1	81671	Homo sapiens	HITS-CLIP	Functional MTI (Weak)	MIRT464180
MIRT464180	hsa-miR-132-3p	Homo sapiens	VMP1	81671	Homo sapiens	PAR-CLIP	Functional MTI (Weak)	MIRT464180
MIRT464180	hsa-miR-132-3p	Homo sapiens	VMP1	81671	Homo sapiens	PAR-CLIP	Functional MTI (Weak)	MIRT464180
MIRT464180	hsa-miR-132-3p	Homo sapiens	VMP1	81671	Homo sapiens	HITS-CLIP	Functional MTI (Weak)	MIRT464180
MIRT464180	hsa-miR-132-3p	Homo sapiens	VMP1	81671	Homo sapiens	HITS-CLIP	Functional MTI (Weak)	MIRT464180
MIRT464180	hsa-miR-132-3p	Homo sapiens	VMP1	81671	Homo sapiens	HITS-CLIP	Functional MTI (Weak)	MIRT464180
MIRT467690	hsa-miR-132-3p	Homo sapiens	SLC38A2	54407	Homo sapiens	PAR-CLIP	Functional MTI (Weak)	MIRT467690
MIRT467690	hsa-miR-132-3p	Homo sapiens	SLC38A2	54407	Homo sapiens	PAR-CLIP	Functional MTI (Weak)	MIRT467690
MIRT476656	hsa-miR-132-3p	Homo sapiens	FZD6	8323	Homo sapiens	PAR-CLIP	Functional MTI (Weak)	MIRT476656
MIRT476656	hsa-miR-132-3p	Homo sapiens	FZD6	8323	Homo sapiens	PAR-CLIP	Functional MTI (Weak)	MIRT476656
MIRT477439	hsa-miR-132-3p	Homo sapiens	EML4	27436	Homo sapiens	PAR-CLIP	Functional MTI (Weak)	MIRT477439
MIRT477439	hsa-miR-132-3p	Homo sapiens	EML4	27436	Homo sapiens	PAR-CLIP	Functional MTI (Weak)	MIRT477439
MIRT479294	hsa-miR-132-3p	Homo sapiens	CHAC1	79094	Homo sapiens	PAR-CLIP	Functional MTI (Weak)	MIRT479294
MIRT485291	hsa-miR-132-3p	Homo sapiens	PLAGL2	5326	Homo sapiens	PAR-CLIP	Functional MTI (Weak)	MIRT485291
MIRT495258	hsa-miR-132-3p	Homo sapiens	BMPER	168667	Homo sapiens	PAR-CLIP	Functional MTI (Weak)	MIRT495258
MIRT497153	hsa-miR-132-3p	Homo sapiens	PRDM15	63977	Homo sapiens	PAR-CLIP	Functional MTI (Weak)	MIRT497153
MIRT500830	hsa-miR-132-3p	Homo sapiens	TCEB1	6921	Homo sapiens	PAR-CLIP	Functional MTI (Weak)	MIRT500830
MIRT506948	hsa-miR-132-3p	Homo sapiens	HS3ST3B1	9953	Homo sapiens	PAR-CLIP	Functional MTI (Weak)	MIRT506948
MIRT506948	hsa-miR-132-3p	Homo sapiens	HS3ST3B1	9953	Homo sapiens	PAR-CLIP	Functional MTI (Weak)	MIRT506948
MIRT507623	hsa-miR-132-3p	Homo sapiens	CRTC1	23373	Homo sapiens	PAR-CLIP	Functional MTI (Weak)	MIRT507623
MIRT508137	hsa-miR-132-3p	Homo sapiens	AMD1	262	Homo sapiens	PAR-CLIP	Functional MTI (Weak)	MIRT508137
MIRT526271	hsa-miR-132-3p	Homo sapiens	CCDC169	728591	Homo sapiens	PAR-CLIP	Functional MTI (Weak)	MIRT526271
MIRT526867	hsa-miR-132-3p	Homo sapiens	PARP11	57097	Homo sapiens	PAR-CLIP	Functional MTI (Weak)	MIRT526867
MIRT532420	hsa-miR-132-3p	Homo sapiens	ART4	420	Homo sapiens	PAR-CLIP	Functional MTI (Weak)	MIRT532420
MIRT532508	hsa-miR-132-3p	Homo sapiens	TWISTNB	221830	Homo sapiens	PAR-CLIP	Functional MTI (Weak)	MIRT532508
MIRT532508	hsa-miR-132-3p	Homo sapiens	TWISTNB	221830	Homo sapiens	PAR-CLIP	Functional MTI (Weak)	MIRT532508
MIRT534833	hsa-miR-132-3p	Homo sapiens	RAB18	22931	Homo sapiens	PAR-CLIP	Functional MTI (Weak)	MIRT534833
MIRT542577	hsa-miR-132-3p	Homo sapiens	ZNF280B	140883	Homo sapiens	PAR-CLIP	Functional MTI (Weak)	MIRT542577
MIRT546160	hsa-miR-132-3p	Homo sapiens	TSPAN12	23554	Homo sapiens	PAR-CLIP	Functional MTI (Weak)	MIRT546160
MIRT547255	hsa-miR-132-3p	Homo sapiens	NUP50	10762	Homo sapiens	PAR-CLIP	Functional MTI (Weak)	MIRT547255
MIRT547255	hsa-miR-132-3p	Homo sapiens	NUP50	10762	Homo sapiens	PAR-CLIP	Functional MTI (Weak)	MIRT547255
MIRT547614	hsa-miR-132-3p	Homo sapiens	LIFR	3977	Homo sapiens	PAR-CLIP	Functional MTI (Weak)	MIRT547614
MIRT547705	hsa-miR-132-3p	Homo sapiens	KPNA1	3836	Homo sapiens	PAR-CLIP	Functional MTI (Weak)	MIRT547705
MIRT547705	hsa-miR-132-3p	Homo sapiens	KPNA1	3836	Homo sapiens	PAR-CLIP	Functional MTI (Weak)	MIRT547705
MIRT549141	hsa-miR-132-3p	Homo sapiens	BRWD1	54014	Homo sapiens	PAR-CLIP	Functional MTI (Weak)	MIRT549141
MIRT549455	hsa-miR-132-3p	Homo sapiens	ACSL4	2182	Homo sapiens	PAR-CLIP//HITS-CLIP	Functional MTI (Weak)	MIRT549455
MIRT551640	hsa-miR-132-3p	Homo sapiens	TRUB1	142940	Homo sapiens	PAR-CLIP	Functional MTI (Weak)	MIRT551640
MIRT551640	hsa-miR-132-3p	Homo sapiens	TRUB1	142940	Homo sapiens	PAR-CLIP	Functional MTI (Weak)	MIRT551640
MIRT554985	hsa-miR-132-3p	Homo sapiens	RAB5B	5869	Homo sapiens	PAR-CLIP	Functional MTI (Weak)	MIRT554985
MIRT555924	hsa-miR-132-3p	Homo sapiens	OCLN	100506658	Homo sapiens	PAR-CLIP	Functional MTI (Weak)	MIRT555924
MIRT555924	hsa-miR-132-3p	Homo sapiens	OCLN	100506658	Homo sapiens	PAR-CLIP	Functional MTI (Weak)	MIRT555924
MIRT557610	hsa-miR-132-3p	Homo sapiens	GNB1	2782	Homo sapiens	PAR-CLIP	Functional MTI (Weak)	MIRT557610
MIRT571512	hsa-miR-132-3p	Homo sapiens	ZNF711	7552	Homo sapiens	PAR-CLIP	Functional MTI (Weak)	MIRT571512
MIRT572928	hsa-miR-132-3p	Homo sapiens	PRAMEF1	65121	Homo sapiens	PAR-CLIP	Functional MTI (Weak)	MIRT572928
MIRT573617	hsa-miR-132-3p	Homo sapiens	ZNF724P	440519	Homo sapiens	PAR-CLIP	Functional MTI (Weak)	MIRT573617
MIRT614465	hsa-miR-132-3p	Homo sapiens	ALKBH4	54784	Homo sapiens	HITS-CLIP	Functional MTI (Weak)	MIRT614465
MIRT623025	hsa-miR-132-3p	Homo sapiens	OLFML2A	169611	Homo sapiens	HITS-CLIP	Functional MTI (Weak)	MIRT623025
MIRT639080	hsa-miR-132-3p	Homo sapiens	CD226	10666	Homo sapiens	HITS-CLIP	Functional MTI (Weak)	MIRT639080
MIRT642134	hsa-miR-132-3p	Homo sapiens	CYP20A1	57404	Homo sapiens	HITS-CLIP	Functional MTI (Weak)	MIRT642134
MIRT653734	hsa-miR-132-3p	Homo sapiens	SLC25A32	81034	Homo sapiens	HITS-CLIP	Functional MTI (Weak)	MIRT653734
MIRT655167	hsa-miR-132-3p	Homo sapiens	PHF20L1	51105	Homo sapiens	HITS-CLIP	Functional MTI (Weak)	MIRT655167
MIRT680989	hsa-miR-132-3p	Homo sapiens	DCAF17	80067	Homo sapiens	HITS-CLIP	Functional MTI (Weak)	MIRT680989
MIRT681564	hsa-miR-132-3p	Homo sapiens	UBXN2A	165324	Homo sapiens	HITS-CLIP	Functional MTI (Weak)	MIRT681564
MIRT696294	hsa-miR-132-3p	Homo sapiens	IER3IP1	51124	Homo sapiens	HITS-CLIP	Functional MTI (Weak)	MIRT696294
MIRT697724	hsa-miR-132-3p	Homo sapiens	USP8	9101	Homo sapiens	HITS-CLIP	Functional MTI (Weak)	MIRT697724
MIRT703296	hsa-miR-132-3p	Homo sapiens	GID4	79018	Homo sapiens	HITS-CLIP	Functional MTI (Weak)	MIRT703296
MIRT718422	hsa-miR-132-3p	Homo sapiens	CALN1	83698	Homo sapiens	HITS-CLIP	Functional MTI (Weak)	MIRT718422
MIRT719460	hsa-miR-132-3p	Homo sapiens	APBA1	320	Homo sapiens	HITS-CLIP	Functional MTI (Weak)	MIRT719460
miRTarBase ID	miRNA	Species (miRNA)	Target Gene	Target Gene (Entrez Gene ID)	Species (Target Gene)	Experiments	Support Type	References (PMID)
MIRT003897	hsa-miR-212-3p	Homo sapiens	MECP2	4204	Homo sapiens	Immunohistochemistry//Luciferase reporter assay//Microarray//qRT-PCR//Western blot//Reporter assay;Western blot;Microarray;Other	Functional MTI	20020497
MIRT003966	hsa-miR-212-3p	Homo sapiens	WT1	7490	Homo sapiens	Microarray	Functional MTI (Weak)	17875710
MIRT003967	hsa-miR-212-3p	Homo sapiens	BRCA1	672	Homo sapiens	Microarray	Functional MTI (Weak)	17875710
MIRT004341	hsa-miR-212-3p	Homo sapiens	TJP1	7082	Homo sapiens	Western blot//Luciferase reporter assay	Functional MTI	18162065
MIRT004501	hsa-miR-212-3p	Homo sapiens	PEA15	8682	Homo sapiens	qRT-PCR//Luciferase reporter assay//Western blot	Functional MTI	20388802
MIRT006293	hsa-miR-212-3p	Homo sapiens	PTCH1	5727	Homo sapiens	Luciferase reporter assay//qRT-PCR//Western blot	Functional MTI	22357618
MIRT006293	hsa-miR-212-3p	Homo sapiens	PTCH1	5727	Homo sapiens	Luciferase reporter assay	Functional MTI	24961235
MIRT006504	hsa-miR-212-3p	Homo sapiens	RB1	5925	Homo sapiens	Luciferase reporter assay//Western blot//Reporter assay;Western blot;qRT-PCR	Functional MTI	21329664
MIRT007044	hsa-miR-212-3p	Homo sapiens	KCNJ2	3759	Homo sapiens	Immunoblot//Luciferase reporter assay//qRT-PCR	Functional MTI	22880819
MIRT024968	hsa-miR-212-3p	Homo sapiens	CCNA2	890	Homo sapiens	Western blot;qRT-PCR	Functional MTI	21329664
MIRT024969	hsa-miR-212-3p	Homo sapiens	CCNB1	891	Homo sapiens	Western blot;qRT-PCR	Functional MTI	21329664
MIRT047000	hsa-miR-212-3p	Homo sapiens	DPF1	8193	Homo sapiens	CLASH	Functional MTI (Weak)	23622248
MIRT047001	hsa-miR-212-3p	Homo sapiens	AGO1	26523	Homo sapiens	CLASH	Functional MTI (Weak)	23622248
MIRT053351	hsa-miR-212-3p	Homo sapiens	RBP2	5948	Homo sapiens	Immunohistochemistry//qRT-PCR//Western blot//Luciferase reporter assay	Functional MTI	23794145
MIRT053351	hsa-miR-212-3p	Homo sapiens	RBP2	5948	Homo sapiens	Luciferase reporter assay//qRT-PCR//Western blot	Functional MTI	23922798
MIRT053469	hsa-miR-212-3p	Homo sapiens	MYC	4609	Homo sapiens	Luciferase reporter assay//qRT-PCR//Western blot	Functional MTI	21053104
MIRT091254	hsa-miR-212-3p	Homo sapiens	FXR1	8087	Homo sapiens	PAR-CLIP	Functional MTI (Weak)	20371350
MIRT091254	hsa-miR-212-3p	Homo sapiens	FXR1	8087	Homo sapiens	PAR-CLIP	Functional MTI (Weak)	23446348
MIRT100365	hsa-miR-212-3p	Homo sapiens	HSPA1B	3304	Homo sapiens	PAR-CLIP	Functional MTI (Weak)	21572407
MIRT100692	hsa-miR-212-3p	Homo sapiens	TJAP1	93643	Homo sapiens	PAR-CLIP	Functional MTI (Weak)	21572407
MIRT106173	hsa-miR-212-3p	Homo sapiens	RRS1	23212	Homo sapiens	PAR-CLIP	Functional MTI (Weak)	21572407
MIRT149853	hsa-miR-212-3p	Homo sapiens	LDLR	3949	Homo sapiens	PAR-CLIP	Functional MTI (Weak)	21572407
MIRT217678	hsa-miR-212-3p	Homo sapiens	ASF1A	25842	Homo sapiens	PAR-CLIP	Functional MTI (Weak)	21572407
MIRT259586	hsa-miR-212-3p	Homo sapiens	EIF2S3	1968	Homo sapiens	PAR-CLIP	Functional MTI (Weak)	20371350
MIRT289306	hsa-miR-212-3p	Homo sapiens	TNRC6C	57690	Homo sapiens	HITS-CLIP	Functional MTI (Weak)	19536157
MIRT368373	hsa-miR-212-3p	Homo sapiens	ARID2	196528	Homo sapiens	PAR-CLIP	Functional MTI (Weak)	23592263
MIRT437838	hsa-miR-212-3p	Homo sapiens	SOD2	6648	Homo sapiens	Luciferase reporter assay	Functional MTI	23583431
MIRT438683	hsa-miR-212-3p	Homo sapiens	ACHE	43	Homo sapiens	In situ hybridization//Luciferase reporter assay//qRT-PCR//Western blot	Functional MTI	23974008
MIRT438881	hsa-miR-212-3p	Homo sapiens	IRAK4	51135	Homo sapiens	Luciferase reporter assay	Functional MTI	23264652
MIRT442188	hsa-miR-212-3p	Homo sapiens	HOOK3	84376	Homo sapiens	PAR-CLIP	Functional MTI (Weak)	22100165
MIRT449482	hsa-miR-212-3p	Homo sapiens	STAG1	10274	Homo sapiens	PAR-CLIP	Functional MTI (Weak)	22100165
MIRT453130	hsa-miR-212-3p	Homo sapiens	HOXC4	3221	Homo sapiens	PAR-CLIP	Functional MTI (Weak)	23592263
MIRT455371	hsa-miR-212-3p	Homo sapiens	KDM5C	8242	Homo sapiens	PAR-CLIP	Functional MTI (Weak)	23592263
MIRT455525	hsa-miR-212-3p	Homo sapiens	C6orf106	64771	Homo sapiens	PAR-CLIP	Functional MTI (Weak)	23592263
MIRT458881	hsa-miR-212-3p	Homo sapiens	PFAS	5198	Homo sapiens	PAR-CLIP	Functional MTI (Weak)	23592263
MIRT464181	hsa-miR-212-3p	Homo sapiens	VMP1	81671	Homo sapiens	HITS-CLIP	Functional MTI (Weak)	19536157
MIRT464181	hsa-miR-212-3p	Homo sapiens	VMP1	81671	Homo sapiens	PAR-CLIP	Functional MTI (Weak)	20371350
MIRT464181	hsa-miR-212-3p	Homo sapiens	VMP1	81671	Homo sapiens	PAR-CLIP//HITS-CLIP	Functional MTI (Weak)	21572407
MIRT464181	hsa-miR-212-3p	Homo sapiens	VMP1	81671	Homo sapiens	HITS-CLIP	Functional MTI (Weak)	22927820
MIRT464181	hsa-miR-212-3p	Homo sapiens	VMP1	81671	Homo sapiens	HITS-CLIP	Functional MTI (Weak)	23313552
MIRT464181	hsa-miR-212-3p	Homo sapiens	VMP1	81671	Homo sapiens	PAR-CLIP	Functional MTI (Weak)	23446348
MIRT464181	hsa-miR-212-3p	Homo sapiens	VMP1	81671	Homo sapiens	PAR-CLIP	Functional MTI (Weak)	23592263
MIRT464181	hsa-miR-212-3p	Homo sapiens	VMP1	81671	Homo sapiens	HITS-CLIP	Functional MTI (Weak)	23706177
MIRT464181	hsa-miR-212-3p	Homo sapiens	VMP1	81671	Homo sapiens	HITS-CLIP	Functional MTI (Weak)	23824327
MIRT464181	hsa-miR-212-3p	Homo sapiens	VMP1	81671	Homo sapiens	HITS-CLIP	Functional MTI (Weak)	24906430
MIRT467689	hsa-miR-212-3p	Homo sapiens	SLC38A2	54407	Homo sapiens	PAR-CLIP	Functional MTI (Weak)	21572407
MIRT467689	hsa-miR-212-3p	Homo sapiens	SLC38A2	54407	Homo sapiens	PAR-CLIP	Functional MTI (Weak)	23592263
MIRT476655	hsa-miR-212-3p	Homo sapiens	FZD6	8323	Homo sapiens	PAR-CLIP	Functional MTI (Weak)	21572407
MIRT476655	hsa-miR-212-3p	Homo sapiens	FZD6	8323	Homo sapiens	PAR-CLIP	Functional MTI (Weak)	23592263
MIRT477438	hsa-miR-212-3p	Homo sapiens	EML4	27436	Homo sapiens	PAR-CLIP	Functional MTI (Weak)	21572407
MIRT477438	hsa-miR-212-3p	Homo sapiens	EML4	27436	Homo sapiens	PAR-CLIP	Functional MTI (Weak)	23592263
MIRT479293	hsa-miR-212-3p	Homo sapiens	CHAC1	79094	Homo sapiens	PAR-CLIP	Functional MTI (Weak)	23592263
MIRT485290	hsa-miR-212-3p	Homo sapiens	PLAGL2	5326	Homo sapiens	PAR-CLIP	Functional MTI (Weak)	23592263
MIRT495257	hsa-miR-212-3p	Homo sapiens	BMPER	168667	Homo sapiens	PAR-CLIP	Functional MTI (Weak)	23708386
MIRT497152	hsa-miR-212-3p	Homo sapiens	PRDM15	63977	Homo sapiens	PAR-CLIP	Functional MTI (Weak)	22291592
MIRT500829	hsa-miR-212-3p	Homo sapiens	TCEB1	6921	Homo sapiens	PAR-CLIP	Functional MTI (Weak)	24398324
MIRT506947	hsa-miR-212-3p	Homo sapiens	HS3ST3B1	9953	Homo sapiens	PAR-CLIP	Functional MTI (Weak)	22012620
MIRT506947	hsa-miR-212-3p	Homo sapiens	HS3ST3B1	9953	Homo sapiens	PAR-CLIP	Functional MTI (Weak)	23446348
MIRT507624	hsa-miR-212-3p	Homo sapiens	CRTC1	23373	Homo sapiens	PAR-CLIP	Functional MTI (Weak)	23446348
MIRT508136	hsa-miR-212-3p	Homo sapiens	AMD1	262	Homo sapiens	PAR-CLIP	Functional MTI (Weak)	23446348
MIRT521605	hsa-miR-212-3p	Homo sapiens	PSMA2	5683	Homo sapiens	PAR-CLIP	Functional MTI (Weak)	20371350
MIRT521605	hsa-miR-212-3p	Homo sapiens	PSMA2	5683	Homo sapiens	PAR-CLIP	Functional MTI (Weak)	23446348
MIRT526270	hsa-miR-212-3p	Homo sapiens	CCDC169	728591	Homo sapiens	PAR-CLIP	Functional MTI (Weak)	22012620
MIRT526866	hsa-miR-212-3p	Homo sapiens	PARP11	57097	Homo sapiens	PAR-CLIP	Functional MTI (Weak)	22012620
MIRT532418	hsa-miR-212-3p	Homo sapiens	ART4	420	Homo sapiens	PAR-CLIP	Functional MTI (Weak)	22012620
MIRT532507	hsa-miR-212-3p	Homo sapiens	TWISTNB	221830	Homo sapiens	PAR-CLIP	Functional MTI (Weak)	20371350
MIRT532507	hsa-miR-212-3p	Homo sapiens	TWISTNB	221830	Homo sapiens	PAR-CLIP	Functional MTI (Weak)	22012620
MIRT534832	hsa-miR-212-3p	Homo sapiens	RAB18	22931	Homo sapiens	PAR-CLIP	Functional MTI (Weak)	22012620
MIRT542576	hsa-miR-212-3p	Homo sapiens	ZNF280B	140883	Homo sapiens	PAR-CLIP	Functional MTI (Weak)	21572407
MIRT546159	hsa-miR-212-3p	Homo sapiens	TSPAN12	23554	Homo sapiens	PAR-CLIP	Functional MTI (Weak)	21572407
MIRT547254	hsa-miR-212-3p	Homo sapiens	NUP50	10762	Homo sapiens	PAR-CLIP	Functional MTI (Weak)	20371350
MIRT547254	hsa-miR-212-3p	Homo sapiens	NUP50	10762	Homo sapiens	PAR-CLIP	Functional MTI (Weak)	21572407
MIRT547613	hsa-miR-212-3p	Homo sapiens	LIFR	3977	Homo sapiens	PAR-CLIP	Functional MTI (Weak)	21572407
MIRT547706	hsa-miR-212-3p	Homo sapiens	KPNA1	3836	Homo sapiens	PAR-CLIP	Functional MTI (Weak)	20371350
MIRT547706	hsa-miR-212-3p	Homo sapiens	KPNA1	3836	Homo sapiens	PAR-CLIP	Functional MTI (Weak)	21572407
MIRT549142	hsa-miR-212-3p	Homo sapiens	BRWD1	54014	Homo sapiens	PAR-CLIP	Functional MTI (Weak)	21572407
MIRT549454	hsa-miR-212-3p	Homo sapiens	ACSL4	2182	Homo sapiens	PAR-CLIP//HITS-CLIP	Functional MTI (Weak)	21572407
MIRT551639	hsa-miR-212-3p	Homo sapiens	TRUB1	142940	Homo sapiens	PAR-CLIP	Functional MTI (Weak)	20371350
MIRT551639	hsa-miR-212-3p	Homo sapiens	TRUB1	142940	Homo sapiens	PAR-CLIP	Functional MTI (Weak)	21572407
MIRT554984	hsa-miR-212-3p	Homo sapiens	RAB5B	5869	Homo sapiens	PAR-CLIP	Functional MTI (Weak)	21572407
MIRT555923	hsa-miR-212-3p	Homo sapiens	OCLN	100506658	Homo sapiens	PAR-CLIP	Functional MTI (Weak)	20371350
MIRT555923	hsa-miR-212-3p	Homo sapiens	OCLN	100506658	Homo sapiens	PAR-CLIP	Functional MTI (Weak)	21572407
MIRT557609	hsa-miR-212-3p	Homo sapiens	GNB1	2782	Homo sapiens	PAR-CLIP	Functional MTI (Weak)	21572407
MIRT571511	hsa-miR-212-3p	Homo sapiens	ZNF711	7552	Homo sapiens	PAR-CLIP	Functional MTI (Weak)	20371350
MIRT572927	hsa-miR-212-3p	Homo sapiens	PRAMEF1	65121	Homo sapiens	PAR-CLIP	Functional MTI (Weak)	20371350
MIRT573616	hsa-miR-212-3p	Homo sapiens	ZNF724P	440519	Homo sapiens	PAR-CLIP	Functional MTI (Weak)	20371350
MIRT614464	hsa-miR-212-3p	Homo sapiens	ALKBH4	54784	Homo sapiens	HITS-CLIP	Functional MTI (Weak)	23824327
MIRT623024	hsa-miR-212-3p	Homo sapiens	OLFML2A	169611	Homo sapiens	HITS-CLIP	Functional MTI (Weak)	23824327
MIRT639079	hsa-miR-212-3p	Homo sapiens	CD226	10666	Homo sapiens	HITS-CLIP	Functional MTI (Weak)	23824327
MIRT642133	hsa-miR-212-3p	Homo sapiens	CYP20A1	57404	Homo sapiens	HITS-CLIP	Functional MTI (Weak)	23824327
MIRT653733	hsa-miR-212-3p	Homo sapiens	SLC25A32	81034	Homo sapiens	HITS-CLIP	Functional MTI (Weak)	23824327
MIRT655168	hsa-miR-212-3p	Homo sapiens	PHF20L1	51105	Homo sapiens	HITS-CLIP	Functional MTI (Weak)	23824327
MIRT680988	hsa-miR-212-3p	Homo sapiens	DCAF17	80067	Homo sapiens	HITS-CLIP	Functional MTI (Weak)	23706177
MIRT681563	hsa-miR-212-3p	Homo sapiens	UBXN2A	165324	Homo sapiens	HITS-CLIP	Functional MTI (Weak)	23706177
MIRT696293	hsa-miR-212-3p	Homo sapiens	IER3IP1	51124	Homo sapiens	HITS-CLIP	Functional MTI (Weak)	23313552
MIRT697725	hsa-miR-212-3p	Homo sapiens	USP8	9101	Homo sapiens	HITS-CLIP	Functional MTI (Weak)	23313552
MIRT703295	hsa-miR-212-3p	Homo sapiens	GID4	79018	Homo sapiens	HITS-CLIP	Functional MTI (Weak)	23313552
MIRT718421	hsa-miR-212-3p	Homo sapiens	CALN1	83698	Homo sapiens	HITS-CLIP	Functional MTI (Weak)	19536157
MIRT719459	hsa-miR-212-3p	Homo sapiens	APBA1	320	Homo sapiens	HITS-CLIP	Functional MTI (Weak)	19536157
miRpathDB	miR-132
Target	Evidence
BDNF	experimantal (strong)
CCNB1	experimantal (strong)
ARHGAP32	experimantal (strong) + experimental (weak) + predicted (intersection) + predicted (union)
CRK	experimantal (strong) + experimental (weak) + predicted (intersection) + predicted (union)
HBEGF	experimantal (strong) + experimental (weak) + predicted (intersection) + predicted (union)
TJAP1	experimantal (strong) + experimental (weak) + predicted (intersection) + predicted (union)
MAPK1	experimantal (strong) + predicted (intersection) + predicted (union)
RASA1	experimantal (strong) + predicted (intersection) + predicted (union)
RB1	experimantal (strong) + predicted (intersection) + predicted (union)
SIRT1	experimantal (strong) + predicted (intersection) + predicted (union)
SOX5	experimantal (strong) + predicted (intersection) + predicted (union)
TLN2	experimantal (strong) + predicted (intersection) + predicted (union)
CCNA2	experimantal (strong) + predicted (union)
CDKN1A	experimantal (strong) + predicted (union)
HN1	experimantal (strong) + predicted (union)
IRAK4	experimantal (strong) + predicted (union)
KLHL11	experimantal (strong) + predicted (union)
ADAMTSL1	experimental (weak)
ADH1A	experimental (weak)
ALK	experimental (weak)
ANXA2	experimental (weak)
APBA1	experimental (weak)
ARF6	experimental (weak)
ARL13B	experimental (weak)
ARL6IP6	experimental (weak)
ARR3	experimental (weak)
ATP6V0E1	experimental (weak)
B3GAT1	experimental (weak)
C6orf106	experimental (weak)
C8orf33	experimental (weak)
CA1	experimental (weak)
CD226	experimental (weak)
CDH3	experimental (weak)
CNTNAP1	experimental (weak)
COX8C	experimental (weak)
CR2	experimental (weak)
CST9L	experimental (weak)
CSTF2T	experimental (weak)
CSTF3	experimental (weak)
CYP20A1	experimental (weak)
CYP26A1	experimental (weak)
CYP2E1	experimental (weak)
DEPDC7	experimental (weak)
EBPL	experimental (weak)
EMILIN3	experimental (weak)
EPHA4	experimental (weak)
ETNK2	experimental (weak)
FABP7	experimental (weak)
FAM221B	experimental (weak)
FBN3	experimental (weak)
FGF22	experimental (weak)
FKBP10	experimental (weak)
FUT1	experimental (weak)
GATA3	experimental (weak)
GK	experimental (weak)
GNL3L	experimental (weak)
GSTCD	experimental (weak)
HOOK3	experimental (weak)
HSPA1B	experimental (weak)
IRAK1	experimental (weak)
KCNJ9	experimental (weak)
KCTD4	experimental (weak)
KIR3DL1	experimental (weak)
KIR3DL2	experimental (weak)
KRT6C	experimental (weak)
KRTAP4-11	experimental (weak)
LFNG	experimental (weak)
LIG4	experimental (weak)
LOXL1	experimental (weak)
MMP13	experimental (weak)
MUC17	experimental (weak)
NR1D2	experimental (weak)
OLFML2A	experimental (weak)
PARP10	experimental (weak)
PDLIM7	experimental (weak)
PFAS	experimental (weak)
PIP5K1A	experimental (weak)
PLA2G4C	experimental (weak)
PLSCR1	experimental (weak)
PROSC	experimental (weak)
PRSS22	experimental (weak)
PRX	experimental (weak)
PSMA2	experimental (weak)
RAB5B	experimental (weak)
RACK1	experimental (weak)
RNF128	experimental (weak)
RPL7	experimental (weak)
RPS5	experimental (weak)
RPSA	experimental (weak)
RTEL1-TNFRSF6B	experimental (weak)
S100A1	experimental (weak)
SAMSN1	experimental (weak)
SEC61A1	experimental (weak)
SFXN2	experimental (weak)
SH3BGRL	experimental (weak)
SLC25A32	experimental (weak)
SLC38A2	experimental (weak)
SMCHD1	experimental (weak)
SMN1	experimental (weak)
SYNDIG1L	experimental (weak)
SYNE3	experimental (weak)
TAF15	experimental (weak)
TCEB1	experimental (weak)
TFPI	experimental (weak)
TNFRSF17	experimental (weak)
VMP1	experimental (weak)
WNT3A	experimental (weak)
ZNF724P	experimental (weak)
ACTR2	experimental (weak) + predicted (intersection) + predicted (union)
AMD1	experimental (weak) + predicted (intersection) + predicted (union)
ARID2	experimental (weak) + predicted (intersection) + predicted (union)
ASF1A	experimental (weak) + predicted (intersection) + predicted (union)
BMPER	experimental (weak) + predicted (intersection) + predicted (union)
BNIP2	experimental (weak) + predicted (intersection) + predicted (union)
BRWD1	experimental (weak) + predicted (intersection) + predicted (union)
CALU	experimental (weak) + predicted (intersection) + predicted (union)
CASP7	experimental (weak) + predicted (intersection) + predicted (union)
CC2D1B	experimental (weak) + predicted (intersection) + predicted (union)
CCDC169	experimental (weak) + predicted (intersection) + predicted (union)
CFTR	experimental (weak) + predicted (intersection) + predicted (union)
FAM199X	experimental (weak) + predicted (intersection) + predicted (union)
FBXO28	experimental (weak) + predicted (intersection) + predicted (union)
FXR1	experimental (weak) + predicted (intersection) + predicted (union)
GBAS	experimental (weak) + predicted (intersection) + predicted (union)
GTF2H1	experimental (weak) + predicted (intersection) + predicted (union)
MAP3K3	experimental (weak) + predicted (intersection) + predicted (union)
MEF2A	experimental (weak) + predicted (intersection) + predicted (union)
MTMR10	experimental (weak) + predicted (intersection) + predicted (union)
MUC13	experimental (weak) + predicted (intersection) + predicted (union)
OSBPL8	experimental (weak) + predicted (intersection) + predicted (union)
PHF20L1	experimental (weak) + predicted (intersection) + predicted (union)
PRDM15	experimental (weak) + predicted (intersection) + predicted (union)
PSMD12	experimental (weak) + predicted (intersection) + predicted (union)
PTGS2	experimental (weak) + predicted (intersection) + predicted (union)
TSPAN6	experimental (weak) + predicted (intersection) + predicted (union)
VDAC2	experimental (weak) + predicted (intersection) + predicted (union)
ZNF652	experimental (weak) + predicted (intersection) + predicted (union)
AASDHPPT	experimental (weak) + predicted (union)
ACSL4	experimental (weak) + predicted (union)
ADGRF4	experimental (weak) + predicted (union)
ALKBH4	experimental (weak) + predicted (union)
ANKRD28	experimental (weak) + predicted (union)
ANKRD29	experimental (weak) + predicted (union)
ARL14EP	experimental (weak) + predicted (union)
ART4	experimental (weak) + predicted (union)
CALN1	experimental (weak) + predicted (union)
CAMSAP2	experimental (weak) + predicted (union)
CCSER2	experimental (weak) + predicted (union)
CD164	experimental (weak) + predicted (union)
CD55	experimental (weak) + predicted (union)
CHAC1	experimental (weak) + predicted (union)
CHL1	experimental (weak) + predicted (union)
CHRNA5	experimental (weak) + predicted (union)
CMTM3	experimental (weak) + predicted (union)
CRTC1	experimental (weak) + predicted (union)
CTDSPL2	experimental (weak) + predicted (union)
DCAF17	experimental (weak) + predicted (union)
DMGDH	experimental (weak) + predicted (union)
DOCK10	experimental (weak) + predicted (union)
ECT2	experimental (weak) + predicted (union)
EIF2S3	experimental (weak) + predicted (union)
EML4	experimental (weak) + predicted (union)
EOGT	experimental (weak) + predicted (union)
EXOC5	experimental (weak) + predicted (union)
EYA4	experimental (weak) + predicted (union)
FAM81A	experimental (weak) + predicted (union)
FAT3	experimental (weak) + predicted (union)
FAT4	experimental (weak) + predicted (union)
FOXO1	experimental (weak) + predicted (union)
FRY	experimental (weak) + predicted (union)
FZD6	experimental (weak) + predicted (union)
GCNT1	experimental (weak) + predicted (union)
GID4	experimental (weak) + predicted (union)
GJE1	experimental (weak) + predicted (union)
GNB1	experimental (weak) + predicted (union)
HACD3	experimental (weak) + predicted (union)
HOXC4	experimental (weak) + predicted (union)
HS3ST3B1	experimental (weak) + predicted (union)
IER3IP1	experimental (weak) + predicted (union)
IMPA1	experimental (weak) + predicted (union)
INTS8	experimental (weak) + predicted (union)
KBTBD3	experimental (weak) + predicted (union)
KDM5C	experimental (weak) + predicted (union)
KPNA1	experimental (weak) + predicted (union)
LCA5	experimental (weak) + predicted (union)
LDLR	experimental (weak) + predicted (union)
LGR4	experimental (weak) + predicted (union)
LIFR	experimental (weak) + predicted (union)
MAP1B	experimental (weak) + predicted (union)
MDFIC	experimental (weak) + predicted (union)
MLLT10	experimental (weak) + predicted (union)
NAP1L1	experimental (weak) + predicted (union)
NBN	experimental (weak) + predicted (union)
NCKAP1	experimental (weak) + predicted (union)
NCS1	experimental (weak) + predicted (union)
NDUFB10	experimental (weak) + predicted (union)
NUP50	experimental (weak) + predicted (union)
OAS2	experimental (weak) + predicted (union)
OCLN	experimental (weak) + predicted (union)
PARP11	experimental (weak) + predicted (union)
PLAGL2	experimental (weak) + predicted (union)
POLK	experimental (weak) + predicted (union)
PRAMEF1	experimental (weak) + predicted (union)
RAB18	experimental (weak) + predicted (union)
RRS1	experimental (weak) + predicted (union)
RTN4	experimental (weak) + predicted (union)
SDF2	experimental (weak) + predicted (union)
SNX7	experimental (weak) + predicted (union)
SPAST	experimental (weak) + predicted (union)
SPRED1	experimental (weak) + predicted (union)
SSR3	experimental (weak) + predicted (union)
STAG1	experimental (weak) + predicted (union)
STAU1	experimental (weak) + predicted (union)
STMN1	experimental (weak) + predicted (union)
SYT14	experimental (weak) + predicted (union)
TBC1D9	experimental (weak) + predicted (union)
THBS1	experimental (weak) + predicted (union)
TMEM47	experimental (weak) + predicted (union)
TNRC6C	experimental (weak) + predicted (union)
TRIM23	experimental (weak) + predicted (union)
TRIM36	experimental (weak) + predicted (union)
TRUB1	experimental (weak) + predicted (union)
TSPAN12	experimental (weak) + predicted (union)
TUSC2	experimental (weak) + predicted (union)
TWISTNB	experimental (weak) + predicted (union)
UBE2W	experimental (weak) + predicted (union)
UBXN2A	experimental (weak) + predicted (union)
USP8	experimental (weak) + predicted (union)
VPS13D	experimental (weak) + predicted (union)
YKT6	experimental (weak) + predicted (union)
ZDHHC2	experimental (weak) + predicted (union)
ZNF148	experimental (weak) + predicted (union)
ZNF236	experimental (weak) + predicted (union)
ZNF280B	experimental (weak) + predicted (union)
ZNF711	experimental (weak) + predicted (union)
Target	Evidence	miR-212
ACHE	experimantal (strong)
CCNB1	experimantal (strong)
MYC	experimantal (strong)
RBP2	experimantal (strong)
PEA15	experimantal (strong) + predicted (intersection) + predicted (union)
RB1	experimantal (strong) + predicted (intersection) + predicted (union)
SOD2	experimantal (strong) + predicted (intersection) + predicted (union)
CCNA2	experimantal (strong) + predicted (union)
IRAK4	experimantal (strong) + predicted (union)
KCNJ2	experimantal (strong) + predicted (union)
MECP2	experimantal (strong) + predicted (union)
PTCH1	experimantal (strong) + predicted (union)
TJP1	experimantal (strong) + predicted (union)
APBA1	experimental (weak)
C6orf106	experimental (weak)
CD226	experimental (weak)
CYP20A1	experimental (weak)
DPF1	experimental (weak)
HOOK3	experimental (weak)
HSPA1B	experimental (weak)
OLFML2A	experimental (weak)
PFAS	experimental (weak)
PSMA2	experimental (weak)
RAB5B	experimental (weak)
SLC25A32	experimental (weak)
SLC38A2	experimental (weak)
TCEB1	experimental (weak)
VMP1	experimental (weak)
ZNF724P	experimental (weak)
AGO1	experimental (weak) + predicted (intersection) + predicted (union)
AMD1	experimental (weak) + predicted (intersection) + predicted (union)
ARID2	experimental (weak) + predicted (intersection) + predicted (union)
ASF1A	experimental (weak) + predicted (intersection) + predicted (union)
BMPER	experimental (weak) + predicted (intersection) + predicted (union)
BRWD1	experimental (weak) + predicted (intersection) + predicted (union)
CCDC169	experimental (weak) + predicted (intersection) + predicted (union)
FXR1	experimental (weak) + predicted (intersection) + predicted (union)
PHF20L1	experimental (weak) + predicted (intersection) + predicted (union)
PRDM15	experimental (weak) + predicted (intersection) + predicted (union)
TJAP1	experimental (weak) + predicted (intersection) + predicted (union)
WT1	experimental (weak) + predicted (intersection) + predicted (union)
ACSL4	experimental (weak) + predicted (union)
ALKBH4	experimental (weak) + predicted (union)
ART4	experimental (weak) + predicted (union)
BRCA1	experimental (weak) + predicted (union)
CALN1	experimental (weak) + predicted (union)
CHAC1	experimental (weak) + predicted (union)
CRTC1	experimental (weak) + predicted (union)
DCAF17	experimental (weak) + predicted (union)
EIF2S3	experimental (weak) + predicted (union)
EML4	experimental (weak) + predicted (union)
FZD6	experimental (weak) + predicted (union)
GID4	experimental (weak) + predicted (union)
GNB1	experimental (weak) + predicted (union)
HOXC4	experimental (weak) + predicted (union)
HS3ST3B1	experimental (weak) + predicted (union)
IER3IP1	experimental (weak) + predicted (union)
KDM5C	experimental (weak) + predicted (union)
KPNA1	experimental (weak) + predicted (union)
LDLR	experimental (weak) + predicted (union)
LIFR	experimental (weak) + predicted (union)
NUP50	experimental (weak) + predicted (union)
OCLN	experimental (weak) + predicted (union)
PARP11	experimental (weak) + predicted (union)
PLAGL2	experimental (weak) + predicted (union)
PRAMEF1	experimental (weak) + predicted (union)
RAB18	experimental (weak) + predicted (union)
RRS1	experimental (weak) + predicted (union)
STAG1	experimental (weak) + predicted (union)
TNRC6C	experimental (weak) + predicted (union)
TRUB1	experimental (weak) + predicted (union)
TSPAN12	experimental (weak) + predicted (union)
TWISTNB	experimental (weak) + predicted (union)
UBXN2A	experimental (weak) + predicted (union)
USP8	experimental (weak) + predicted (union)
ZNF280B	experimental (weak) + predicted (union)
ZNF711	experimental (weak) + predicted (union)
