# Supplementary material for: Comparative study of joint bioinformatics analysis of underlying potential of ‘neurimmiR’, miR-212-3P/miR-132-3P, being involved in epilepsy and its emerging role in human cancer
Source: Oncotarget. 2017 Mar 24;8(25):40668–82. doi: 10.18632/oncotarget.16541 (PMC5522300; doi:10.18632/oncotarget.16541)
Supplement: Supplementary file 3 [file oncotarget-08-40668-s003.xlsx]

## Sheet: 新建文本文档
Stable 2 the expression of all target geneS in human tiusse (DAVID)
Category	Term	Count	%	PValue	List Total	Pop Hits	Pop Total	Fold Enrichment	Bonferroni	Benjamini	FDR	Genes
UP_TISSUE	Epithelium	245	26.1752	6.62e-22	913	2816	18912	1.80219	1.83e-19	1.83e-19	8.73e-19	RPL18, PDLIM7, VAPB, PRR12, LEMD3, WTAP, RNF213, HOOK3, ATP2B1, GOT2, WDR75, INTS8, BRPF3, RNF219, CDCA2, RAPGEF6, ZNF106, STAG2, DBNL, ZNF644, WNK1, MECP2, BSN, MED13, CTNNA1, FRY, CTDSPL2, MAPK1, GRB10, HUWE1, UBR5, JUN, KIAA1524, DBN1, TMX1, IL1R1, LMNB1, HMGCS1, GSTCD, PRRC2A, PRRC2B, HSPA1B, DIDO1, ACP1, ARFGEF1, TJAP1, CALU, PEA15, MOV10, STX12, MACF1, HEXIM1, NUP50, TRAM1, AEBP2, OSBPL8, T…
UP_TISSUE	Brain	489	52.2436	5.73e-10	913	8256	18912	1.22689	1.59e-07	7.94e-08	7.57e-07	RPL18, MEF2A, SC5D, TUBB2A, C16ORF72, TMPPE, SYNCRIP, ACTG1, INTS8, BRPF3, PHTF2, ZNF107, CCNA2, GOLGA8A, LUC7L3, PTPRF, ZNF644, BTBD7, MECP2, BSN, LIG4, MED13, CYP2E1, CTNNA1, CTDSPL2, EBPL, MAPK1, GRB10, ZNF236, SCYL2, KIAA1524, ADAMTS1, CD226, TNFRSF6B, IL1R1, CRTC1, HMGCS1, UBA6, ARF6, BCL2L2, PRRC2A, PRRC2B, HSPA1B, DAAM1, KCNJ2, ARFGEF1, ACP1, DIDO1, PEA15, KBTBD3, DUSP16, KBTBD8, TNKS, LAP…
UP_TISSUE	Uterus	141	15.0641	2.01e-08	913	1833	18912	1.59339	5.56e-06	1.85e-06	2.65e-05	MEF2A, PDLIM7, AP1G1, LTBP3, EIF5, SYNCRIP, FAM179B, TXLNA, WTAP, OGDH, RNF213, ACTG1, RCBTB1, INTS8, RC3H2, ORC5, PELI3, FRS2, PAN3, STK25, SNRPN, PCTP, TOR1AIP1, PARP10, DEPDC1, GCC1, PSMA2, KIAA1524, JUN, NFE2L2, ZFAND6, TNFRSF6B, FAM160B1, CNBP, LMNB1, BBS9, PRR14L, PRRC2A, ARF6, OAS2, DAAM1, TJAP1, IRAK4, BLOC1S4, MACF1, KBTBD3, ANKIB1, RCHY1, LAPTM4B, AEBP2, KIAA1586, RFX5, SMAD5, CELSR3, A…
UP_TISSUE	Ovarian carcinoma	26	2.77778	5.71e-07	913	169	18912	3.18679	0.000158	3.95e-05	0.000754	SPIN1, LMNB1, ARFGEF1, DIDO1, ACTG1, LRRFIP1, PABPC1, TNRC6A, ERH, SMCHD1, RNF19A, TOR1AIP1, G3BP1, MYO1D, G3BP2, EIF2S3, HNRNPDL, HNRNPR, EML4, TAF15, GNB1, SFPQ, MDM2, WDR41, DBN1, SRP9
UP_TISSUE	Platelet	54	5.76923	5.89e-06	913	579	18912	1.93189	0.00162927	0.000326	0.00777027	PDLIM7, VAPB, CAPZA2, CLTC, RAB1A, PGR, ACTG1, PLOD2, SERPINA1, STK39, CAP1, RAB6A, DOCK10, TM9SF4, TXNL1, RAP2B, DBNL, EIF2S3, HN1, ARHGEF12, FLNA, MAPK1, HUWE1, BNIP2, IPO7, UBR5, CD226, DBN1, TMX1, PRRC2A, TJAP1, CALU, MAP3K2, NCAPG, ANKIB1, MYCBP, RCHY1, THBS1, TAOK1, MAP1B, SCRN1, YWHAB, CAPN2, VDAC2, PTPN12, YWHAG, YWHAH, PSMD12, PSMD11, GSK3B, PRKAR1A, PLA2G4C, TJP2, ZFHX3
UP_TISSUE	Placenta	219	23.3974	5.22e-05	913	3558	18912	1.27498	0.0143623	0.00240816	0.0689156	MEF2A, FASTKD2, PTGS2, SYNCRIP, GPCPD1, WTAP, RAB1A, ACTG1, WDR75, CTGF, PLOD2, RNF219, STAG1, ZNF644, WNK1, MECP2, LIFR, DEPDC1, HUWE1, UBR5, RAB12, FBXL3, HS3ST3B1, IL1R1, LMNB1, PRRC2A, PRRC2B, DAAM1, ACP1, MYO9A, DIDO1, CDC37, MOV10, FAM213A, RPS20, AMD1, GCNT1, RPSA, ARHGEF39, TAOK1, PAIP2, IL1RL1, GUSB, SMAD2, ATP13A3, RPS5, YY1AP1, FNBP1, NOLC1, PPRC1, TMEM41A, SRSF1, RTN4, ATP6V0E1, SLC20…
UP_TISSUE	Human uterus endothel primary cell culture	6	0.641026	5.31e-05	913	10	18912	12.4285	0.0145905	0.0020975	0.0700183	PSMA2, RALGAPB, MYO1D, PARP11, WEE1, FN1
UP_TISSUE	Cajal-Retzius cell	27	2.88462	5.75e-05	913	232	18912	2.4107	0.0158032	0.0019892	0.0758825	LMNB1, TUBB2A, CAPZA2, VIM, SYNCRIP, HSPA1B, CBX1, ACP1, RACK1, ACTG1, AASDHPPT, TARDBP, RPSAP58, ACTR1B, SERPINA1, TUBA1B, TXNL1, RPSA, MAP1B, VDAC2, PSMA2, PSMA1, YWHAG, ATP6V1E1, STMN1, PGK1, FABP7
UP_TISSUE	Uterus endothel	8	0.854701	7.36e-05	913	23	18912	7.20491	0.0201827	0.0022629	0.0971171	BCAT1, TJP1, OSBPL8, SNRPN, MBNL1, SMC1A, STAG2, FNIP1
UP_TISSUE	Bone marrow	67	7.15812	7.59e-05	913	845	18912	1.64242	0.0208041	0.00210015	0.100137	SAT1, IER3IP1, DEDD, PPP2R5C, CLTC, OGDH, WTAP, LRRC14, MTFR1, HSPH1, PICALM, RAD21, PUM1, ANGPT1, ARHGAP11A, DOCK10, TM9SF4, DEPDC7, ZNF644, LPGAT1, AVL9, ARID5B, ARID1A, HERC3, PARP11, ZFR, CTDSPL2, PSMA1, GRB10, NUP205, MLEC, EIF4A2, EMC1, EMC2, LCOR, SRP9, REV3L, USP8, KIAA0196, DAZAP2, ARID2, SF3B3, TRAM2, TMED5, RPL7, SNRK, RPSAP58, DUSP16, EFR3A, ARMCX3, HOXA9, KDM3B, SEC61A1, PLAGL2, FN1,…
UP_TISSUE	Aorta endothelial cell	14	1.49573	0.000161	913	83	18912	3.49395	0.0436963	0.00405356	0.212694	TSPAN6, CAPN2, MYO9A, LGR4, LATS2, TTF2, CORO1C, CDKN1A, NCOA3, PLOD2, TFPI, ITCH, THBS1, NET1
UP_TISSUE	Fetal brain cortex	28	2.99145	0.0003	913	271	18912	2.14021	0.0796512	0.00689301	0.394766	SRSF1, LMNB1, TUBB2A, CAPZA2, VIM, HSPA1B, CBX1, UBQLN1, HSPH1, PEA15, RPSAP58, TUBA1B, RPSA, ERH, MAP1B, SCRN1, HNRNPDL, VDAC2, PSMA1, YWHAG, ARF1, GNB1, SFPQ, STMN1, UBB, PGK1, FABP7, DBN1
UP_TISSUE	Colon carcinoma	23	2.45726	0.000439	913	207	18912	2.30157	0.114495	0.00931003	0.577794	TNFRSF6B, CFLAR, SGK3, E2F5, SMAD5, G3BP1, G3BP2, YWHAB, AK2, EIF2S3, PRRC2B, HNRNPDL, CTNNA1, CAPRIN1, HSPH1, YWHAG, KRAS, RAB22A, RAB6A, PABPC1, EEF1D, RTEL1, FKBP2
UP_TISSUE	T-cell	32	3.4188	0.000476	913	338	18912	1.9611	0.123475	0.0093694	0.626074	CDV3, IL1R1, FKBP4, CAPZA1, VIM, PRRC2A, NUFIP2, RACK1, CASP8AP2, MDFIC, MAP3K2, CASP7, GATA3, KBTBD8, PCSK5, CKAP2, IRAK1, CFLAR, DBNL, PDS5B, C14ORF159, ANP32B, NLK, G3BP1, HN1, MAPK1, FNBP1, NOLC1, SP3, STMN1, DBN1, REV3L
UP_TISSUE	Hippocampus	38	4.05983	0.0021665	913	467	18912	1.68552	0.451612	0.03926	2.82237	BCAT1, TMX1, SPIN1, MMGT1, IMPA1, VAPB, ATG14, PPP2R5C, ARID4B, FAM179B, UBA6, CDH1, PIP5K1A, ZBTB18, NR1D2, RPSAP58, PLA2G12A, POMT1, ACTR1B, ASPH, CHD6, FRS2, FBXW11, RHOBTB3, RPSA, C17ORF49, OSBPL8, KIAA1586, LIFR, GARS, SCRN1, EML4, CD55, XPC, BMPER, RAB18, RGS4, KLF3
UP_TISSUE	Skeletal muscle	45	4.80769	0.00238024	913	585	18912	1.59339	0.483207	0.0404176	3.09679	RTN4, ME1, MEF2A, TLN2, XPO4, UBA6, TXLNA, ACP1, RABGGTB, SF3B3, ACTR2, DNAJC13, PHTF2, ZNF106, BAZ2B, TM9SF3, PIK3R1, RNF144B, NDUFB10, MECP2, NPEPPS, ANKRD40, PPP1CC, PKIA, YTHDF3, SMN2, FNIP1, SMN1, FEM1C, EYA4, PPM1G, GRB10, C6ORF106, HUWE1, PDE7A, LIMCH1, EIF4A2, PCMTD1, CELF1, LCOR, PLA2G4C, SDE2, DCUN1D5, UGP2, VLDLR
UP_TISSUE	Fetal kidney	20	2.13675	0.00286812	913	195	18912	2.12453	0.548695	0.0457224	3.7205	SPIN1, NRP1, RNF19A, PGAP1, ARID5B, ZNF12, CLTC, WTAP, WT1, PHF3, YY1AP1, DKK1, ZFYVE26, VPS13D, LIMCH1, PCMTD1, RTKN2, XRN1, STAG1, PLAGL2
UP_TISSUE	Lung	167	17.8419	0.00325883	913	2827	18912	1.22365	0.595123	0.048991	4.2173	RPL18, MRPS35, SC5D, PRPF4B, PTGS2, CTDSPL, XPO4, TSPAN6, SYNCRIP, SLC35A1, UBQLN1, WTAP, RNF213, ACTG1, PLOD2, ASPH, PELI3, PUM2, FNDC3B, TXNL1, ZNF644, NPEPPS, CYP2E1, CTNNA1, PITHD1, PSMA2, MAPK1, EBPL, RAB18, MLEC, ATP9A, SRP72, STMN1, NFE2L2, DCUN1D3, DCUN1D5, BLCAP, TNFRSF6B, GPATCH2L, RAB7A, CNBP, LMBR1, ADAMTSL1, CYP1B1, SLC38A2, NAPG, DNAH14, SSH2, PRR14L, HMGCS1, AKAP10, BCL2L2, PRRC2B,…
UP_TISSUE	Teratocarcinoma	42	4.48718	0.00339607	913	546	18912	1.59339	0.610274	0.0483856	4.39124	TNFRSF6B, TMX1, MRPS35, FASTKD2, SLC38A2, ENPP2, WDR75, INTS8, MAP3K2, NCAPG, POMT1, PNPO, TMEM87B, TMEM87A, DOCK10, KDM5B, SEC61A1, RTEL1, GEMIN5, CKAP2, ATF7IP, ARL14EP, AEBP2, C14ORF159, KIAA1586, CENPQ, ZDHHC7, DEPDC1, ECT2, BCL2L11, CTDSPL2, YY1AP1, SCYL2, KIAA1524, SLC25A36, PARP6, SLC38A1, FKBP10, GREB1L, FBXO11, SETD5, FAM126A
UP_TISSUE	Lymph	55	5.87607	0.00391536	913	772	18912	1.47575	0.662666	0.0528844	5.04676	ELF1, LDLR, VAPB, EIF5, HIRA, FOXO1, PHF20, RPS3, ATP2B1, TARDBP, ACTR1B, TPR, KIAA0907, POLK, ADNP, ANKHD1-EIF4EBP3, EIF2S3, OLFML2A, RAD50, PANK3, NCOA3, EIF4A2, SRP72, UGP2, REV3L, CDV3, USP8, FKBP4, PRRC2A, CDC37, RRAGC, PHIP, RACK1, TRIM65, HNRNPM, PRDM15, RPSAP58, PNPO, SLC35F5, CHD6, BAZ2A, FBXW11, GEMIN5, RPSA, CFLAR, CR2, OSBPL8, RICTOR, SAMSN1, FNIP2, YWHAH, KCNN3, KIAA0922, PRKAR1A, YK…
UP_TISSUE	Adipose tissue	19	2.02991	0.0041499	913	187	18912	2.10464	0.683968	0.0533757	5.34147	SQRDL, C14ORF159, VIM, ARID4B, ELOVL1, RACK1, PHC3, ZNF236, TNRC6C, UBXN2A, HUWE1, FAM213A, YIPF5, CAP1, TMEM41A, PELI3, EEF1D, ANO6, ALKBH4
UP_TISSUE	Bladder	11	1.17521	0.00649473	913	83	18912	2.74525	0.83551	0.0787661	8.24173	GMFB, ARID5B, RAB22A, CSDE1, SDCBP, UBE2W, STMN1, SNX12, BRCA1, DENND1B, IGFBP5
UP_TISSUE	B-cell lymphoma	17	1.81624	0.00775655	913	169	18912	2.08367	0.884321	0.089517	9.76823	RPSA, IPO9, CLIC1, VDAC2, RPS5, SF3A3, ACTG1, RACK1, GPI, PSMD11, GNB1, FAM213A, RPSAP58, SLC7A1, MLEC, MAPRE1, EEF1D
UP_TISSUE	Human spinal cord	4	0.42735	0.0103946	913	10	18912	8.28565	0.944667	0.113611	12.8841	ARHGAP32, SH3PXD2A, YAP1, GCNT1
UP_TISSUE	Trachea	30	3.20513	0.011563	913	384	18912	1.61829	0.960109	0.120907	14.2321	BCAT1, ELF1, SPIN1, NAPG, ATG14, ARF6, OGDH, PFAS, ARHGAP5, MACF1, SLC23A2, DMGDH, ASPH, ITCH, AMD1, TRAM1, FNDC3B, CD200R1, SMCHD1, FOXA1, SMAD5, CREB5, CLIC1, NCKAP1, FEM1C, ZFYVE26, SP3, ARCN1, TNFAIP3, FBXO11
UP_TISSUE	Hepatoma	21	2.24359	0.0146841	913	244	18912	1.78277	0.983388	0.14581	17.739	LMBR1, SLC38A2, LIMK2, RNF19A, ZDHHC7, EIF2S3, PHF20, CLTC, ZFR, GCC1, YWHAG, DGCR8, RPL7, ATP9A, RNF128, RC3H2, TPR, YKT6, ZFHX3, FBXO11, SETD5
UP_TISSUE	Coronary artery	9	0.961538	0.0149381	913	67	18912	2.78249	0.984534	0.14308	18.0185	VIM, G3BP1, PUM1, PARP6, EIF2S3, YIPF5, CSTF2T, ATP13A3, SF3A3
UP_TISSUE	Fetal lung	9	0.961538	0.0162376	913	68	18912	2.74158	0.98927	0.14952	19.4346	TNFRSF6B, CCNE2, E2F5, CASP7, PRKDC, ANGPT1, FBXW11, RTEL1, FZD6
UP_TISSUE	Eye	71	7.58547	0.0231023	913	1142	18912	1.28783	0.998458	0.20009	26.5479	RTN4, LEPROTL1, SEC24A, RAB5B, TUBB2A, XPO4, HIRA, SYNCRIP, PHF20, RNF213, ACTG1, CHRNA5, ARHGAP11A, TUBA1B, KDM5C, STAG2, NET1, BCL10, DBNL, ZNF644, STXBP4, ZFR, GID4, EML4, ARHGAP32, TMEM181, BNIP2, NUP205, MGEA5, CPSF4, SLC38A1, EEF1D, PPP1R15B, DBN1, SLC38A2, APH1A, HACD3, LMNB1, CRTC1, RRM2B, PRRC2B, RPL7, INPP5K, ARR3, AGO2, MYCBP, KDM3B, MLLT6, COL4A4, LAPTM4B, AEBP2, CARD8, SMCHD1, C14ORF…
UP_TISSUE	Adrenal gland	17	1.81624	0.0258282	913	194	18912	1.81516	0.999289	0.214641	29.2078	IER3IP1, FASTKD2, PAN3, APH1A, TBX3, VAPB, PRR14L, PITHD1, FAM13B, DCAF6, AASDHPPT, RAB18, SNRK, USP38, TM9SF3, SLC25A40, SERP1
UP_TISSUE	Skin fibroblast	5	0.534188	0.0344777	913	26	18912	3.98349	0.99994	0.269124	37.0702	CFLAR, PAN3, PLOD2, EEF1D, LOXL1
UP_TISSUE	Cervix carcinoma	30	3.20513	0.0412799	913	428	18912	1.45192	0.999992	0.305743	42.6775	CKAP2, POLK, PAN3, SMG6, MAML1, CAPZA2, G3BP1, PRKDC, SYNCRIP, MED13, CLTC, RPS5, NUFIP2, RPS3, GCC1, FXR1, HNRNPM, YY1AP1, KRAS, SP1, TARDBP, NUMB, RRS1, RPL11, PABPC1, SRP72, LRRFIP1, IKBKB, TNRC6A, GEMIN5
UP_TISSUE	Duodenum	14	1.49573	0.0479576	913	161	18912	1.80123	0.999999	0.338024	47.7297	ZDHHC2, TMX1, USP8, ZNF644, HACD3, CELSR3, WHSC1, ZFR, HOOK3, HNRNPM, YY1AP1, SLC2A3, DUSP16, CUX1
UP_TISSUE	Amygdala	40	4.2735	0.0500689	913	615	18912	1.34726	0.999999	0.341954	49.2393	MEF2A, SPIN1, LMBR1, SYVN1, ATG13, RABGAP1L, RRM2B, WTAP, DPF1, ZNF207, RCBTB1, NRCAM, PHIP, IDS, COPB1, MTPN, RPL11, PELI3, FN1, OSBPL8, NLK, MAP1B, BTBD7, SPTY2D1, IPO9, WHSC1, RICTOR, DCTN4, SMN2, WEE1, SMN1, FAM167A, TMEM47, YY1AP1, ANKRD28, ATP6V1E1, EMC1, SETD5, ARL13B, NFIB
UP_TISSUE	Fibroblast	13	1.38889	0.0567542	913	149	18912	1.80727	1	0.370241	53.7577	RTN4, NBN, GUSB, VIM, NR4A2, HMGCS1, ATM, RPL7, PPP2CB, MTR, H3F3B, SMC1A, KDM5C
UP_TISSUE	Endometrial tumor	6	0.641026	0.0593838	913	44	18912	2.82465	1	0.375657	55.4309	ZMYM2, YWHAG, CDCA2, FKBP10, TRUB1, FN1
UP_TISSUE	Fetal brain	49	5.23504	0.0600392	913	791	18912	1.28318	1	0.370948	55.8391	RTN4, LEPROTL1, AP1G1, CTDSPL, PPP2R5C, HIRA, ZEB2, PIP5K1A, PRKX, ATP2B1, POMT1, RAPGEF6, ITCH, ADNP, NPEPPS, HNRNPR, SMN2, SMN1, UBR5, PSME3, DBN1, REV3L, FBXO11, BCAT1, XIAP, USP9X, CDH3, KCNJ2, DAAM1, RABGGTB, ATF2, TSPYL1, NUMB, KBTBD8, PIK3R3, APBA1, PAIP2, SNX27, MAP1B, EPHA4, YWHAG, EPHA7, SFPQ, PTCH1, GK, FABP7, PIP4K2B, FAM126A, SETD5
UP_TISSUE	B-cell	22	2.35043	0.0628644	913	304	18912	1.49905	1	0.377048	57.5594	SC5D, CR2, SEC24A, C14ORF159, HACD3, PCTP, G3BP2, RABGAP1L, SCYL3, DAZAP2, UBQLN1, VDAC2, FBRS, CCNE2, ACTG1, RACK1, SYNE3, JUN, PSME3, ITCH, RUNX1, PLAGL2
UP_TISSUE	Osteosarcoma	6	0.641026	0.0642769	913	45	18912	2.76188	1	0.376161	58.3961	BBS9, RB1CC1, VIM, TPR, ANXA2, IGFBP5
UP_TISSUE	Skin	110	11.7521	0.0652309	913	1964	18912	1.16016	1	0.373202	58.9525	SC5D, TUBB2A, STK35, FAM179B, ACTG1, SLC25A20, CASP8AP2, IDS, TIMM9, CDCA2, FNDC3B, LUC7L3, PMS1, S100A1, GTPBP2, PCTP, PARP10, BICD1, WEE1, GCC1, EP300, HUWE1, RAB18, MLEC, PCMTD1, DSP, FBXL3, ME1, TNFRSF6B, ARF6, HSPA1B, EXTL2, TJAP1, ATF2, PEA15, MOV10, RPL7, RPSAP58, EFR3A, ANKIB1, RCHY1, DNAJA2, ARL14EP, RPSA, CSTF3, NR4A2, GPR137B, WIPI2, DDX6, YY1AP1, ARMC9, MARCKS, SAT1, NBN, SLC20A1, RAB…
UP_TISSUE	Endothelial cell	7	0.747863	0.0683589	913	60	18912	2.41665	1	0.380215	60.7291	GATA2, WDR26, PTGS2, IDS, ADAMTS1, THBS1, C8ORF33
UP_TISSUE	Gastric mucosa	6	0.641026	0.0693892	913	46	18912	2.70184	1	0.377674	61.2986	GOT2, CTNNAL1, COPA, CAPZA1, USP38, ARID1A
UP_TISSUE	Glioblastoma	4	0.42735	0.0779066	913	21	18912	3.94555	1	0.406959	65.722	APH1A, PHF20, SPRED1, SDF2
UP_TISSUE	Liver	122	13.0342	0.0802583	913	2222	18912	1.13732	1	0.409445	66.8582	SC5D, LTBP3, C16ORF72, SYNCRIP, ADH1B, ADH1A, CBX1, SLC35A1, OGDH, COX5A, RNF213, NRCAM, SLC25A20, UBXN2A, IDS, CTGF, PLOD2, TARDBP, TGFBI, COL12A1, ASPH, PTPRJ, GTPBP2, CHAC1, TOR1AIP1, PARP11, CYP2E1, CTNNA1, STK4, EBPL, MLLT10, HS3ST3B1, ME1, RAB7A, TMX1, IL1R1, SLC38A2, HACD3, GNE, HMGCS1, SOX5, PRRC2B, CALU, TRIM65, RPSAP58, ITGAV, NUMB, RCHY1, TRAM1, DNAJA2, FN1, RPSA, CACNA2D1, CSTF3, GUSB…
UP_TISSUE	Vascular smooth muscle	3	0.320513	0.0808459	913	10	18912	6.21424	1	0.404839	67.1366	YWHAG, SLC23A2, HEXIM1
UP_TISSUE	Urinary bladder	17	1.81624	0.0909307	913	230	18912	1.53104	1	0.436775	71.5904	RPSA, FRK, ARL1, IMPA1, HACD3, GMNN, SYNCRIP, AASDHPPT, RPSAP58, SLC7A1, UBE2W, TMEM87A, UBB, EMC2, TWISTNB, BLCAP, HECTD1
UP_TISSUE	Duodenal mucosa	2	0.213675	0.0941236	913	2	18912	20.7141	1	0.441555	72.8798	ZDHHC7, PPP1R11
UP_TISSUE	Kidney	88	9.40171	0.094383	913	1571	18912	1.16031	1	0.435669	72.9821	RTN4, SC5D, NRP1, PDLIM7, SLC20A1, PRC1, LMO2, CAPZA2, ARID4B, SYNCRIP, SLC35A1, ELOVL1, RABAC1, AASDHPPT, SLC23A2, ZNF148, PLOD2, CGGBP1, TGFBI, SLC22A3, SERTAD4, ITCH, LRRFIP1, CAP1, RAB6A, NR2F2, TUBA1B, FNDC3B, DEPDC7, SNRPN, PCTP, G3BP1, WNK1, DCTN5, SCYL3, PARP10, SMN2, SMN1, FLNA, GRB10, ZNF236, LIMCH1, SLC25A36, EIF4A2, CPSF6, MDM2, STMN1, SRP9, PMEPA1, REV3L, FBXO11, ZFAND6, AZIN1, HSPA1…
