# Supplementary material for: Comparative study of joint bioinformatics analysis of underlying potential of ‘neurimmiR’, miR-212-3P/miR-132-3P, being involved in epilepsy and its emerging role in human cancer
Source: Oncotarget. 2017 Mar 24;8(25):40668–82. doi: 10.18632/oncotarget.16541 (PMC5522300; doi:10.18632/oncotarget.16541)
Supplement: Supplementary file 4 [file oncotarget-08-40668-s004.xlsx]

## Sheet: 951
Stable 3 Statistically enriched KEGG pathway (up) and biological processes categorization (below) of 951 validated genes of miR-132-3p and miR-212-3p
Category	Term	Count	%	PValue	Genes	List Total	Pop Hits	Pop Total	Fold Enrichment	Bonferroni	Benjamini	FDR
KEGG_PATHWAY	hsa04110:Cell cycle	25	2.67094	7.18756e-08	E2F5, PRKDC, CCNE2, RAD21, ORC5, MYC, CCNA2, STAG2, STAG1, RBL1, YWHAB, CDK6, SMAD2, RB1, ATM, WEE1, CDC25B, CCNB1, YWHAG, CDKN1A, EP300, YWHAH, GSK3B, MDM2, SMC1A	390	124	6910	3.57217	1.82562e-05	1.82562e-05	9.36064e-05
KEGG_PATHWAY	hsa05200:Pathways in cancer	42	4.48718	7.568e-05	GNA13, WNT5A, FGF7, PTGS2, XIAP, WNT3A, FOXO1, CDH1, PTEN, CCNE2, KRAS, ITGAV, SOS2, TPR, RUNX1, PIK3R3, MYC, PIK3R1, FN1, COL4A4, MSH6, MSH2, FGF22, CDK6, SMAD2, RB1, ARHGEF12, CTNNA1, STK4, FZD6, MAPK1, CDKN1A, CRKL, EP300, GNB1, JUN, GSK3B, MDM2, PTCH1, TCEB1, IKBKB, CRK	390	393	6910	1.89352	0.0190399	0.00956568	0.0985162
KEGG_PATHWAY	hsa05220:Chronic myeloid leukemia	14	1.49573	0.000158367	CDK6, RB1, MAPK1, CDKN1A, CRKL, KRAS, SOS2, MDM2, IKBKB, PIK3R3, RUNX1, MYC, CRK, PIK3R1	390	72	6910	3.44516	0.0394301	0.01332	0.206052
KEGG_PATHWAY	hsa04068:FoxO signaling pathway	20	2.13675	0.000163532	SGK3, NLK, FOXO1, SMAD2, STK4, SIRT1, PTEN, BCL2L11, ATM, SOD2, CCNB1, MAPK1, CDKN1A, EP300, KRAS, SOS2, MDM2, IKBKB, PIK3R3, PIK3R1	390	134	6910	2.64447	0.0406896	0.0103314	0.212765
KEGG_PATHWAY	hsa04350:TGF-beta signaling pathway	15	1.60256	0.000216603	PPP2R1B, E2F5, RBL1, SMAD5, SMAD2, INHBB, MAPK1, ACVR2A, ACVR2B, EP300, SP1, PPP2CB, SMURF1, THBS1, MYC	390	84	6910	3.16392	0.0535367	0.0109443	0.281724
KEGG_PATHWAY	hsa05215:Prostate cancer	15	1.60256	0.000357338	FOXO1, CREB5, RB1, PTEN, CCNE2, MAPK1, CDKN1A, EP300, KRAS, GSK3B, SOS2, MDM2, IKBKB, PIK3R3, PIK3R1	390	88	6910	3.0201	0.0867814	0.0150161	0.464377
KEGG_PATHWAY	hsa05219:Bladder cancer	10	1.06838	0.000362331	RPS6KA5, MAPK1, CDKN1A, KRAS, MDM2, HBEGF, CDH1, RB1, THBS1, MYC	390	41	6910	4.32145	0.0879394	0.0130638	0.470852
KEGG_PATHWAY	hsa05169:Epstein-Barr virus infection	24	2.5641	0.000387904	IRAK1, CR2, VIM, YWHAB, HSPA1B, RB1, POLR2B, ATF2, CSNK2A2, YWHAG, CDKN1A, YWHAH, EP300, PSMD12, PSMD11, JUN, GSK3B, MDM2, IKBKB, TNFAIP3, PIK3R3, MYC, CCNA2, PIK3R1	390	190	6910	2.23806	0.0938467	0.0122428	0.504007
KEGG_PATHWAY	hsa04010:MAPK signaling pathway	29	3.09829	0.000485055	IL1R1, FGF7, HSPA1B, ATF2, BDNF, KRAS, MAP3K3, MAP3K2, SOS2, DUSP16, MYC, RASA1, CACNA2D1, TAOK1, NLK, NF1, FGF22, STK4, FLNA, CDC25B, RPS6KA5, MAPK1, CRKL, RRAS2, JUN, STMN1, IKBKB, PLA2G4C, CRK	390	255	6910	2.01498	0.115943	0.0135993	0.629868
KEGG_PATHWAY	hsa04120:Ubiquitin mediated proteolysis	19	2.02991	0.000624334	SYVN1, XIAP, UBA6, HERC3, BRCA1, UBE2R2, UBE2D4, UBE2D3, HUWE1, UBR5, MDM2, UBE2W, RCHY1, ITCH, CUL4B, SMURF1, TCEB1, FBXW11, UBE2E2	390	137	6910	2.45723	0.146688	0.0157379	0.81005
KEGG_PATHWAY	hsa04390:Hippo signaling pathway	20	2.13675	0.000765104	PPP2R1B, WNT5A, WNT3A, YWHAB, CDH1, SMAD2, CTNNA1, PPP1CC, LATS2, FZD6, ACTG1, YWHAG, FRMD6, YWHAH, CTGF, GSK3B, PPP2CB, YAP1, FBXW11, MYC	390	151	6910	2.34675	0.17668	0.0175184	0.991855
KEGG_PATHWAY	hsa04722:Neurotrophin signaling pathway	17	1.81624	0.0010534	IRAK1, KIDINS220, IRAK4, RPS6KA5, MAPK1, BDNF, CRKL, KRAS, MAP3K3, JUN, GSK3B, SOS2, IKBKB, PIK3R3, CRK, FRS2, PIK3R1	390	120	6910	2.51004	0.234866	0.0220617	1.36323
KEGG_PATHWAY	hsa04151:PI3K-Akt signaling pathway	34	3.63248	0.00178354	FGF7, PPP2R5C, PTEN, CDC37, ATF2, CCNE2, KRAS, ITGAV, PPP2CB, SOS2, ANGPT1, THBS1, PIK3R3, MYC, PIK3R1, FN1, PPP2R1B, COL4A4, SGK3, YWHAB, FGF22, CREB5, CDK6, COL5A2, BRCA1, BCL2L11, MAPK1, CDKN1A, YWHAG, YWHAH, GNB1, GSK3B, MDM2, IKBKB	390	345	6910	1.74612	0.364551	0.0342774	2.29803
KEGG_PATHWAY	hsa05205:Proteoglycans in cancer	23	2.45726	0.00186123	WNT5A, WNT3A, PPP1CC, ARHGEF12, SDC4, FLNA, FZD6, ACTG1, MAPK1, CDKN1A, KRAS, ITGAV, RRAS2, SOS2, HBEGF, MDM2, PTCH1, THBS1, PIK3R3, FRS2, MYC, PIK3R1, FN1	390	200	6910	2.03756	0.37699	0.0332346	2.39701
KEGG_PATHWAY	hsa05218:Melanoma	12	1.28205	0.00188092	MAPK1, CDKN1A, KRAS, FGF7, MDM2, CDH1, FGF22, CDK6, RB1, PIK3R3, PTEN, PIK3R1	390	71	6910	2.99458	0.380104	0.0313774	2.42209
KEGG_PATHWAY	hsa05213:Endometrial cancer	10	1.06838	0.00219786	MAPK1, KRAS, GSK3B, SOS2, CDH1, PIK3R3, CTNNA1, PTEN, MYC, PIK3R1	390	52	6910	3.4073	0.428146	0.0343265	2.82485
KEGG_PATHWAY	hsa05206:MicroRNAs in cancer	29	3.09829	0.00266224	CYP1B1, PTGS2, WNT3A, DICER1, VIM, BCL2L2, ZEB2, PTEN, CCNE2, KRAS, SOS2, THBS1, MYC, CDK6, SIRT1, BRCA1, ATM, BCL2L11, CDC25B, RPS6KA5, CDKN1A, EP300, CRKL, SLC7A1, MDM2, MARCKS, STMN1, IKBKB, CRK	390	285	6910	1.80288	0.491918	0.0390473	3.4122
KEGG_PATHWAY	hsa05222:Small cell lung cancer	13	1.38889	0.00268035	COL4A4, CCNE2, XIAP, PTGS2, ITGAV, CDK6, RB1, IKBKB, PIK3R3, PTEN, MYC, PIK3R1, FN1	390	85	6910	2.7098	0.494255	0.0371653	3.43503
KEGG_PATHWAY	hsa05223:Non-small cell lung cancer	10	1.06838	0.00371055	MAPK1, KRAS, SOS2, CDK6, RB1, PIK3R3, ALK, STK4, PIK3R1, EML4	390	56	6910	3.16392	0.611022	0.0484818	4.72606
KEGG_PATHWAY	hsa05166:HTLV-I infection	26	2.77778	0.00480549	WNT5A, IL1R1, NRP1, XIAP, TLN2, WNT3A, CRTC1, SMAD2, RB1, VDAC2, ATM, ATF2, FZD6, CDKN1A, EP300, KRAS, MAP3K3, ETS1, JUN, RRAS2, GSK3B, IKBKB, PIK3R3, MYC, PIK3R1, TP53INP1	390	256	6910	1.79948	0.705812	0.0593432	6.08074
KEGG_PATHWAY	hsa04550:Signaling pathways regulating pluripotency of stem cells	17	1.81624	0.00518052	WNT5A, TBX3, WNT3A, SMAD5, LIFR, SMAD2, FZD6, INHBB, ACVR2A, MAPK1, ACVR2B, KRAS, GSK3B, PIK3R3, MYC, ZFHX3, PIK3R1	390	140	6910	2.15147	0.73267	0.0608898	6.54062
KEGG_PATHWAY	hsa04520:Adherens junction	11	1.17521	0.00602973	PTPRJ, ACTG1, CSNK2A2, MAPK1, TJP1, EP300, PTPRF, NLK, CDH1, SMAD2, CTNNA1	390	71	6910	2.74503	0.7848	0.0674446	7.57432
KEGG_PATHWAY	hsa04668:TNF signaling pathway	14	1.49573	0.00626803	CFLAR, PTGS2, CXCL3, CREB5, ATF2, RPS6KA5, MAPK1, CASP7, JUN, ITCH, IKBKB, PIK3R3, TNFAIP3, PIK3R1	390	106	6910	2.34011	0.797515	0.0670827	7.86248
KEGG_PATHWAY	hsa05161:Hepatitis B	17	1.81624	0.00725649	YWHAB, CDK6, CREB5, RB1, PTEN, ATF2, CCNE2, MAPK1, CDKN1A, EP300, KRAS, JUN, IKBKB, PIK3R3, MYC, CCNA2, PIK3R1	390	145	6910	2.07728	0.842742	0.0741823	9.04895
KEGG_PATHWAY	hsa05210:Colorectal cancer	10	1.06838	0.00738344	MAPK1, MSH6, KRAS, MSH2, JUN, GSK3B, SMAD2, PIK3R3, MYC, PIK3R1	390	62	6910	2.85773	0.847768	0.0725292	9.20029
KEGG_PATHWAY	hsa05110:Vibrio cholerae infection	9	0.961538	0.00894995	ACTG1, ATP6V0E1, TJP1, ARF1, ATP6V1E1, CFTR, ATP6V0D1, TJP2, SEC61A1	390	53	6910	3.00871	0.898075	0.0840814	11.0489
KEGG_PATHWAY	hsa04012:ErbB signaling pathway	12	1.28205	0.00920234	MAPK1, CDKN1A, KRAS, CRKL, JUN, GSK3B, SOS2, HBEGF, PIK3R3, CRK, MYC, PIK3R1	390	87	6910	2.44385	0.904461	0.0832963	11.3435
KEGG_PATHWAY	hsa04915:Estrogen signaling pathway	13	1.38889	0.00928342	MAPK1, KRAS, SP1, KCNJ9, FKBP4, JUN, SOS2, HBEGF, CREB5, HSPA1B, PIK3R3, PIK3R1, ATF2	390	99	6910	2.3266	0.906426	0.0811269	11.4379
KEGG_PATHWAY	hsa05214:Glioma	10	1.06838	0.0100341	MAPK1, CDKN1A, KRAS, SOS2, MDM2, CDK6, RB1, PIK3R3, PTEN, PIK3R1	390	65	6910	2.72584	0.922815	0.0845405	12.3079
KEGG_PATHWAY	hsa05211:Renal cell carcinoma	10	1.06838	0.0100341	MAPK1, KRAS, CRKL, EP300, JUN, SOS2, TCEB1, PIK3R3, CRK, PIK3R1	390	65	6910	2.72584	0.922815	0.0845405	12.3079
KEGG_PATHWAY	hsa05203:Viral carcinogenesis	21	2.24359	0.0111405	RBL1, YWHAB, CREB5, CDK6, RB1, GTF2H1, ATF2, CCNE2, MAPK1, YWHAG, CDKN1A, YWHAH, EP300, KRAS, GTF2A1, JUN, MDM2, PIK3R3, ATP6V0D1, CCNA2, PIK3R1	390	205	6910	1.81501	0.941899	0.0904927	13.5757
KEGG_PATHWAY	hsa04919:Thyroid hormone signaling pathway	14	1.49573	0.011384	FOXO1, MED13, ACTG1, MAPK1, EP300, NCOA2, KRAS, NCOA3, ITGAV, GSK3B, MDM2, PIK3R3, MYC, PIK3R1	390	114	6910	2.17589	0.945422	0.0895447	13.8525
KEGG_PATHWAY	hsa04510:Focal adhesion	21	2.24359	0.0117177	COL4A4, XIAP, TLN2, PPP1CC, CAPN2, PTEN, COL5A2, FLNA, ACTG1, MAPK1, CRKL, ARHGAP5, ITGAV, JUN, GSK3B, SOS2, THBS1, PIK3R3, CRK, PIK3R1, FN1	390	206	6910	1.8062	0.949907	0.0893151	14.2304
KEGG_PATHWAY	hsa04115:p53 signaling pathway	10	1.06838	0.0121627	CCNB1, CCNE2, CDKN1A, MDM2, CDK6, RCHY1, RRM2B, THBS1, PTEN, ATM	390	67	6910	2.64447	0.955322	0.0898902	14.732
KEGG_PATHWAY	hsa04662:B cell receptor signaling pathway	10	1.06838	0.0146112	MAPK1, BCL10, KRAS, CR2, JUN, GSK3B, SOS2, IKBKB, PIK3R3, PIK3R1	390	69	6910	2.56782	0.976213	0.104129	17.4438
KEGG_PATHWAY	hsa04810:Regulation of actin cytoskeleton	21	2.24359	0.0149715	GNA13, FGF7, LIMK2, SSH2, FGF22, PIP5K1A, PPP1CC, ARHGEF12, NCKAP1, ACTG1, MAPK1, CRKL, KRAS, ITGAV, RRAS2, SOS2, PIK3R3, CRK, PIK3R1, FN1, PIP4K2B	390	211	6910	1.7634	0.978323	0.103693	17.8361
KEGG_PATHWAY	hsa04114:Oocyte meiosis	13	1.38889	0.0190445	PPP2R1B, CPEB2, PPP2R5C, YWHAB, PPP1CC, CCNE2, PGR, MAPK1, YWHAG, YWHAH, PPP2CB, SMC1A, FBXW11	390	109	6910	2.11315	0.992433	0.126865	22.1523
KEGG_PATHWAY	hsa04064:NF-kappa B signaling pathway	11	1.17521	0.0236255	IRAK4, CSNK2A2, IRAK1, CFLAR, BCL10, IL1R1, XIAP, PTGS2, IKBKB, TNFAIP3, ATM	390	87	6910	2.2402	0.997696	0.15137	26.7562
KEGG_PATHWAY	hsa00310:Lysine degradation	8	0.854701	0.0254061	KMT2E, PLOD2, SETD1B, ASH1L, AASS, WHSC1, OGDH, NSD1	390	52	6910	2.72584	0.998551	0.158033	28.4769
KEGG_PATHWAY	hsa05160:Hepatitis C	14	1.49573	0.0360597	PPP2R1B, OCLN, LDLR, OAS2, MAPK1, CDKN1A, KRAS, GSK3B, PPP2CB, SOS2, PSME3, PIK3R3, IKBKB, PIK3R1	390	133	6910	1.86505	0.999911	0.212734	38.0161
KEGG_PATHWAY	hsa05221:Acute myeloid leukemia	8	0.854701	0.0364121	MAPK1, KRAS, SOS2, RUNX1, IKBKB, PIK3R3, MYC, PIK3R1	390	56	6910	2.53114	0.999919	0.209849	38.3106
KEGG_PATHWAY	hsa05231:Choline metabolism in cancer	11	1.17521	0.0570797	MAPK1, KRAS, SP1, JUN, SOS2, SLC22A3, PIP5K1A, PLA2G4C, PIK3R3, GPCPD1, PIK3R1	390	101	6910	1.92968	1	0.305185	53.4866
KEGG_PATHWAY	hsa04210:Apoptosis	8	0.854701	0.0581457	CFLAR, XIAP, CASP7, CAPN2, IKBKB, PIK3R3, PIK3R1, ATM	390	62	6910	2.28619	1	0.303913	54.1668
KEGG_PATHWAY	hsa04320:Dorso-ventral axis formation	5	0.534188	0.0622588	MAPK1, KRAS, CPEB2, ETS1, SOS2	390	27	6910	3.2811	1	0.315939	56.7062
KEGG_PATHWAY	hsa05142:Chagas disease (American trypanosomiasis)	11	1.17521	0.0669977	PPP2R1B, IRAK4, IRAK1, MAPK1, CFLAR, JUN, PPP2CB, SMAD2, IKBKB, PIK3R3, PIK3R1	390	104	6910	1.87401	1	0.329898	59.4705
KEGG_PATHWAY	hsa03015:mRNA surveillance pathway	10	1.06838	0.0692637	PPP2R1B, CSTF3, SMG6, PPP2CB, PPP2R5C, CPSF6, CPSF4, PABPC1, CSTF2T, PPP1CC	390	91	6910	1.94703	1	0.333126	60.734
KEGG_PATHWAY	hsa05162:Measles	13	1.38889	0.0706557	IRAK1, CDK6, HSPA1B, OAS2, CCNE2, CSNK2A2, RACK1, IRAK4, GSK3B, RCHY1, TNFAIP3, PIK3R3, PIK3R1	390	133	6910	1.73183	1	0.332764	61.4919
KEGG_PATHWAY	hsa05100:Bacterial invasion of epithelial cells	9	0.961538	0.0709064	ACTG1, CRKL, CDH1, CLTC, PIK3R3, CTNNA1, CRK, PIK3R1, FN1	390	78	6910	2.04438	1	0.327976	61.627
KEGG_PATHWAY	hsa05212:Pancreatic cancer	8	0.854701	0.0714863	MAPK1, KRAS, SMAD2, CDK6, RB1, IKBKB, PIK3R3, PIK3R1	390	65	6910	2.18067	1	0.324623	61.9377
KEGG_PATHWAY	hsa05216:Thyroid cancer	5	0.534188	0.0772575	MAPK1, KRAS, CDH1, TPR, MYC	390	29	6910	3.05482	1	0.340843	64.9062
KEGG_PATHWAY	hsa04152:AMPK signaling pathway	12	1.28205	0.0814946	PPP2R1B, RAB2A, HMGCR, PPP2CB, PPP2R5C, FOXO1, CREB5, CFTR, PIK3R3, CCNA2, SIRT1, PIK3R1	390	122	6910	1.74275	1	0.350686	66.9479
KEGG_PATHWAY	hsa04530:Tight junction	13	1.38889	0.0840672	PPP2R1B, OCLN, CTNNA1, PTEN, TJAP1, ACTG1, CSNK2A2, TJP1, KRAS, RRAS2, PPP2CB, ASH1L, TJP2	390	137	6910	1.68127	1	0.354248	68.1335
KEGG_PATHWAY	hsa04014:Ras signaling pathway	19	2.02991	0.0852	FGF7, RAB5B, NF1, FGF22, ARF6, STK4, MAPK1, KRAS, ETS1, GNB1, RRAS2, PLA2G12A, SOS2, ANGPT1, IKBKB, PIK3R3, PLA2G4C, RASA1, PIK3R1	390	226	6910	1.48956	1	0.352719	68.6429
KEGG_PATHWAY	hsa04910:Insulin signaling pathway	13	1.38889	0.0876532	PTPRF, FOXO1, PPP1CC, MAPK1, CRKL, KRAS, GSK3B, SOS2, PRKAR1A, IKBKB, PIK3R3, CRK, PIK3R1	390	138	6910	1.66908	1	0.355729	69.7206
KEGG_PATHWAY	hsa04141:Protein processing in endoplasmic reticulum	15	1.60256	0.0937892	SYVN1, SEC24A, HSPA1B, EDEM3, CAPN2, UBQLN1, UBE2D4, HSPH1, UBE2D3, NFE2L2, TRAM1, SEC61A1, UBE2E2, DNAJA2, SSR3	390	169	6910	1.5726	1	0.370756	72.2681
KEGG_PATHWAY	hsa04666:Fc gamma R-mediated phagocytosis	9	0.961538	0.0991813	MAPK1, CRKL, LIMK2, ARF6, MARCKS, PIP5K1A, PIK3R3, CRK, PIK3R1	390	84	6910	1.89835	1	0.382685	74.3419
Category	Term	Count	%	PValue	Genes	List Total	Pop Hits	Pop Total	Fold Enrichment	Bonferroni	Benjamini	FDR
GOTERM_BP_DIRECT	GO:0045893~positive regulation of transcription, DNA-templated	57	6.08974	9.87419e-08	ELF1, FGF7, WNT3A, FOXO1, LGR4, ZIC2, PICALM, MDFIC, GATA3, ASPH, NR2F2, MYC, CCNA2, ATF7IP, BCL10, IRAK1, MECP2, ARID1A, RB1, MED13, MAPK1, TAF15, NCOA3, JUN, ZNF711, NSD1, KMT2E, WNT5A, CNBP, SOX4, CDH1, NFYA, WT1, PHIP, INPP5K, MAP3K2, NR1D2, RUNX1, FBXW11, KLF7, TBX3, SMAD5, SMAD2, CREB5, BRCA1, RLF, YWHAH, SP1, RNF4, ETS1, SP3, PTCH1, IRF4, IKBKB, ZFHX3, TP53INP2, TP53INP1	864	516	16787	2.14627	0.000349387	0.000349387	0.000181073
GOTERM_BP_DIRECT	GO:0007265~Ras protein signal transduction	15	1.60256	1.06245e-05	G3BP1, NF1, G3BP2, SHOC2, RB1, PRKD1, CDKN1A, CRKL, KRAS, GNB1, JUN, RRAS2, RAPGEF6, SDCBP, CCNA2	864	70	16787	4.16344	0.0369022	0.0186245	0.0194814
GOTERM_BP_DIRECT	GO:0000122~negative regulation of transcription from RNA polymerase II promoter	66	7.05128	1.14912e-05	MEF2A, E2F7, E2F8, DICER1, FOXO1, ZNF675, ZEB2, GATA2, N4BP2L2, CGGBP1, ZNF148, GATA3, RTF1, TPR, NR2F2, MYC, S100A1, ATF7IP, ZNF280B, ZNF280C, ARID5B, RBL1, MECP2, ARID1A, MXD1, PKIA, ACVR2B, EP300, NCOA2, BTG2, MTF2, MDM2, UBB, LCOR, CUX1, NSD1, FRK, USP9X, ZBTB18, WT1, ATF2, UBE2D3, HEXIM1, GATAD2B, CC2D1B, ZNF268, AEBP2, TBX3, RFX5, FOXA1, NR4A2, RYBP, SMAD2, WHSC1, SIRT1, FNIP1, FNIP2, ZNF21…	864	732	16787	1.75183	0.0398517	0.0134644	0.0210705
GOTERM_BP_DIRECT	GO:0051726~regulation of cell cycle	20	2.13675	1.83195e-05	E2F5, RBL1, RB1, CLIC1, PTEN, WEE1, ATM, CCNE2, RACK1, CCNB1, SON, YY1AP1, ZNF703, TRIM36, EP300, JUN, TARDBP, PUM1, CDK12, GRK5	864	124	16787	3.13377	0.0627763	0.0160777	0.033589
GOTERM_BP_DIRECT	GO:0045944~positive regulation of transcription from RNA polymerase II promoter	80	8.54701	5.65947e-05	CCNT2, MEF2A, ELF1, E2F5, LMO2, WNT3A, E2F7, E2F8, ARID4B, FOXO1, ZEB2, PGR, GATA2, HSPH1, RAD21, ZNF148, GATA3, TARDBP, RTF1, YAP1, MYC, STAG1, RBL1, CCNC, RB1, MED13, GTF2H1, PRKD1, ACVR2A, DCAF6, EP300, NCOA2, NCOA3, MTF2, JUN, MLLT10, ASH1L, UBB, NFE2L2, KDM6B, WNT5A, CNBP, CRTC1, PRKDC, SOX4, NR2C2, WT1, ATF2, PHIP, NFAT5, AGO1, AGO2, ARMCX3, TNKS, RUNX1, ZNF268, PIK3R1, PLAGL2, CKAP2, PLAG1…	864	988	16787	1.57323	0.18151	0.0392671	0.103733
GOTERM_BP_DIRECT	GO:0070301~cellular response to hydrogen peroxide	13	1.38889	8.74586e-05	CYP1B1, FOXO1, SIRT1, ECT2, RPS3, EP300, ETS1, GSK3B, MDM2, NFE2L2, TNFAIP3, KDM6B, NET1	864	64	16787	3.9466	0.266208	0.0502802	0.16026
GOTERM_BP_DIRECT	GO:0045892~negative regulation of transcription, DNA-templated	47	5.02137	9.21015e-05	WNT5A, FOXO1, ZNF12, CBX1, ZBTB18, LGR4, WT1, ZIC2, ZNF703, INPP5K, HEXIM1, MDFIC, ZNF148, NR1D2, GATA3, PRAMEF1, LRRFIP1, BCL7A, NR2F2, RUNX1, KDM5B, FBXW11, KDM5C, ATF7IP, ZNF280B, NACC2, ZNF280C, TBX3, ARID5B, GMNN, ZNF24, MECP2, YWHAB, SMAD2, DEPDC1, RB1, SIRT1, BRCA1, RPS6KA5, YY1AP1, ZNF217, ZBED6, JUN, SFPQ, SP3, MDM2, ZFHX3	864	499	16787	1.83002	0.278167	0.0454985	0.168761
GOTERM_BP_DIRECT	GO:0048146~positive regulation of fibroblast proliferation	12	1.28205	0.000130544	CCNB1, WNT5A, CDKN1A, JUN, PRKDC, CDK6, LIG4, CCNA2, MYC, FBRS, ANXA2, FN1	864	57	16787	4.0904	0.369993	0.0561169	0.23912
GOTERM_BP_DIRECT	GO:0042787~protein ubiquitination involved in ubiquitin-dependent protein catabolic process	20	2.13675	0.000326128	RNF144B, SYVN1, RNF19A, UBA6, HERC3, CCNB1, HUWE1, AREL1, UBR5, RNF128, MDM2, ANKIB1, KLHL11, RCHY1, ITCH, CUL4B, UBB, SMURF1, TCEB1, HECTD1	864	153	16787	2.53979	0.684739	0.120377	0.596366
GOTERM_BP_DIRECT	GO:0009791~post-embryonic development	13	1.38889	0.000364731	ACVR2B, GATA3, ARID5B, MECP2, NR4A2, AGO2, RC3H2, SMAD2, ETNK2, KDM5B, PLAGL2, SERP1, SOD2	864	74	16787	3.41327	0.725009	0.121115	0.666733
GOTERM_BP_DIRECT	GO:0048511~rhythmic process	11	1.17521	0.000372626	RACK1, SP1, NR1D2, CRTC1, SFPQ, PRKDC, NFYA, KDM5B, FBXW11, FBXL3, KDM5C	864	54	16787	3.95784	0.732589	0.112996	0.68112
GOTERM_BP_DIRECT	GO:0016032~viral process	33	3.52564	0.000413889	CRTC1, VIM, SYNCRIP, APOBEC3C, RACK1, MDFIC, COPB1, NUP50, RAB6A, TPR, CCNA2, TRAM1, PIK3R1, CD200R1, ATF7IP, MSH6, CFLAR, RBL1, YWHAB, RB1, TRIM23, SIRT1, RAD50, BICD1, NCKAP1, MAPK1, EP300, SP1, IPO7, EIF4A2, NUP205, MDM2, TCEB1	864	329	16787	1.94885	0.768935	0.11493	0.756274
GOTERM_BP_DIRECT	GO:0016567~protein ubiquitination	35	3.73932	0.000452053	SYVN1, XIAP, UBA6, FEM1B, RNF213, ZYG11B, UBE2D4, UBE2D3, KBTBD3, KBTBD8, RCHY1, ITCH, PELI3, FBXO21, DCAF17, FBXW11, VCPIP1, TRIM23, SIRT1, BRCA1, FEM1C, MSL2, TULP4, DCAF6, RNF4, ASB1, TRPC4AP, MDM2, SMURF1, NFE2L2, TNFAIP3, KCTD13, FBXL3, FBXO11, ASB6	864	359	16787	1.89423	0.798139	0.115816	0.825734
GOTERM_BP_DIRECT	GO:0008630~intrinsic apoptotic signaling pathway in response to DNA damage	10	1.06838	0.000561818	MSH6, PRKDC, BCL2L2, SIRT1, BRCA1, PIK3R1, BCL2L11, ATM, FNIP2, SOD2	864	47	16787	4.13391	0.863145	0.13243	1.02526
GOTERM_BP_DIRECT	GO:2001237~negative regulation of extrinsic apoptotic signaling pathway	9	0.961538	0.000582853	PHIP, CFLAR, NRP1, ITGAV, RB1CC1, PSME3, YAP1, PELI3, THBS1	864	38	16787	4.6017	0.872968	0.128513	1.06345
GOTERM_BP_DIRECT	GO:0007223~Wnt signaling pathway, calcium modulating pathway	9	0.961538	0.000700664	WNT5A, MOV10, TNRC6C, GNB1, NLK, AGO1, AGO2, TNRC6A, FZD6	864	39	16787	4.48371	0.9163	0.143613	1.2771
GOTERM_BP_DIRECT	GO:0010608~posttranscriptional regulation of gene expression	6	0.641026	0.000963885	NACC2, ATG14, PUM1, RC3H2, PUM2, CDC37	864	16	16787	7.28602	0.967052	0.181887	1.75288
GOTERM_BP_DIRECT	GO:0001933~negative regulation of protein phosphorylation	11	1.17521	0.00101502	CORO1C, CCNB1, INPP5K, CTDSPL, ATG14, TARDBP, PRKDC, ANGPT1, STK39, PPP1R15B, PTEN	864	61	16787	3.50366	0.972511	0.180996	1.84506
GOTERM_BP_DIRECT	GO:0051146~striated muscle cell differentiation	5	0.534188	0.00113513	KRAS, BNIP2, MTPN, RB1, IGFBP5	864	10	16787	9.7147	0.982038	0.190674	2.06125
GOTERM_BP_DIRECT	GO:0000045~autophagosome assembly	9	0.961538	0.00117298	STX12, ATG14, RB1CC1, ATG13, UBQLN1, WIPI2, TP53INP2, RAB1A, TP53INP1	864	42	16787	4.16344	0.984292	0.187533	2.12927
GOTERM_BP_DIRECT	GO:1904354~negative regulation of telomere capping	4	0.42735	0.00125224	NBN, SMG6, ATM, RAD50	864	5	16787	15.5435	0.988138	0.190359	2.2716
GOTERM_BP_DIRECT	GO:0001932~regulation of protein phosphorylation	8	0.854701	0.00147165	CORO1C, PHIP, ATG14, ARR3, CELSR3, FNIP1, FN1, FNIP2	864	34	16787	4.57162	0.994549	0.210937	2.66456
GOTERM_BP_DIRECT	GO:0001649~osteoblast differentiation	15	1.60256	0.00150722	ERH, WNT3A, NF1, HIRA, SYNCRIP, CLTC, MMP13, LGR4, RACK1, DNAJC13, RRAS2, H3F3B, ASF1A, TP53INP2, IGFBP5	864	110	16787	2.64946	0.995195	0.207125	2.72812
GOTERM_BP_DIRECT	GO:0098609~cell-cell adhesion	27	2.88462	0.00174149	RTN4, USP8, VAPB, EIF5, CAPZA1, RAB1A, RACK1, PICALM, MACF1, NUMB, FAM129B, LRRFIP1, DBNL, YWHAB, EIF2S3, ANXA2, DDX6, TMEM47, TJP1, CRKL, KIAA1524, SDCBP, MAPRE1, EEF1D, TJP2, YKT6, DBN1	864	272	16787	1.92865	0.997906	0.226648	3.14579
GOTERM_BP_DIRECT	GO:0007507~heart development	21	2.24359	0.00176979	MEF2A, NF1, MECP2, SOX4, PRKDC, PTEN, MMP13, ATM, WT1, SOD2, GATA2, ACVR2B, EP300, CRKL, HEXIM1, CASP7, RB1CC1, GATA3, TRPS1, PCSK5, VLDLR	864	189	16787	2.15882	0.998106	0.221786	3.19613
GOTERM_BP_DIRECT	GO:0010629~negative regulation of gene expression	17	1.81624	0.00209795	PLAG1, LDLR, RBL1, ADNP, SMAD2, RB1, PARP10, SIRT1, PGR, RACK1, CCNB1, CDKN1A, PICALM, CTGF, ZNF148, TARDBP, SNX12	864	139	16787	2.37626	0.999408	0.248635	3.77805
GOTERM_BP_DIRECT	GO:0035329~hippo signaling	7	0.747863	0.00211894	TJP1, FAT4, YWHAB, YAP1, STK4, TJP2, LATS2	864	27	16787	5.03725	0.999451	0.242728	3.81516
GOTERM_BP_DIRECT	GO:0046827~positive regulation of protein export from nucleus	6	0.641026	0.0022564	ANP32B, GSK3B, XPO4, MDM2, TPR, CTDSPL2	864	19	16787	6.1356	0.999663	0.248373	4.05783
GOTERM_BP_DIRECT	GO:0006281~DNA repair	24	2.5641	0.00235157	POLK, MSH6, NBN, PDS5B, MSH2, TAOK1, HSPA1B, RRM2B, SIRT1, RAD50, ATM, BRCA1, RPS3, GTF2H1, EYA4, UBE2D3, XPC, BTG2, UBR5, UBE2W, RTEL1-TNFRSF6B, SMC1A, ASF1A, RTEL1	864	235	16787	1.98428	0.999759	0.249721	4.22552
GOTERM_BP_DIRECT	GO:0090557~establishment of endothelial intestinal barrier	5	0.534188	0.00246347	RAP2B, TJP1, RAPGEF6, TJP2, RAB1A	864	12	16787	8.09558	0.999838	0.252458	4.42232
GOTERM_BP_DIRECT	GO:0070936~protein K48-linked ubiquitination	9	0.961538	0.00249193	UBE2D4, UBE2D3, SYVN1, RNF4, RNF152, ITCH, TNFAIP3, UBE2E2, UBE2R2	864	47	16787	3.72052	0.999854	0.247863	4.47232
GOTERM_BP_DIRECT	GO:0006351~transcription, DNA-templated	128	13.6752	0.00281604	MEF2A, HIRA, FOXO1, ZIC2, CSNK2A2, PGR, RCBTB1, GATA2, CASP8AP2, CGGBP1, MDFIC, HOXC4, PHTF2, ZNF107, ZNF644, RBL1, MECP2, ARID1A, DEPDC1, MAPK1, ZNF236, MLLT10, NFE2L2, CNBP, CRTC1, SETD1B, DIDO1, NR2C2, RRAGC, MOV10, ZNF696, HEXIM1, HOXA9, ASF1A, PLAG1, AEBP2, ZNF623, KLF7, ZMYM2, RFX5, SMAD5, NR4A2, RYBP, WHSC1, SMAD2, BRCA1, YY1AP1, PHF3, ZNF217, RNF4, PPRC1, KLF3, CCNT2, ZBTB34, E2F5, E2F7, …	864	1952	16787	1.27406	0.999954	0.267928	5.0399
GOTERM_BP_DIRECT	GO:0043161~proteasome-mediated ubiquitin-dependent protein catabolic process	21	2.24359	0.00363417	PPP2R5C, EDEM3, SIRT1, UBE2R2, PSMA2, PSMA1, UBE2D3, PSMD12, RNF4, UBXN2A, PSMD11, GSK3B, PPP2CB, UBE2W, KLHL11, PSME3, NFE2L2, UBB, SMURF1, KCTD13, FBXW11	864	201	16787	2.02994	0.999997	0.323246	6.45849
GOTERM_BP_DIRECT	GO:0051301~cell division	31	3.31197	0.00366407	CCNT2, USP9X, ARF6, SENP5, CDC37, LATS2, ZNF207, RPS3, CCNE2, RAD21, NCAPG, CDCA2, TNKS, TPR, LMLN, TUBA1B, CCNA2, STAG2, STAG1, PDS5B, KIF18B, CDK6, RB1, LIG4, PPP1CC, REEP3, WEE1, CDC25B, CCNB1, MAPRE1, SMC1A	864	346	16787	1.74078	0.999998	0.317564	6.50995
GOTERM_BP_DIRECT	GO:0048565~digestive tract development	8	0.854701	0.00390306	CCNB1, GATA2, EP300, FAT4, GATA3, TRPS1, RB1, LGR4	864	40	16787	3.88588	0.999999	0.326608	6.92034
GOTERM_BP_DIRECT	GO:0035194~posttranscriptional gene silencing by RNA	4	0.42735	0.00405458	TNRC6C, AGO1, AGO2, TNRC6A	864	7	16787	11.1025	0.999999	0.329277	7.17964
GOTERM_BP_DIRECT	GO:0006977~DNA damage response, signal transduction by p53 class mediator resulting in cell cycle arrest	10	1.06838	0.00420988	CCNB1, CDKN1A, EP300, BTG2, E2F7, PPP2R5C, MDM2, SOX4, UBB, ATM	864	62	16787	3.13377	1	0.332035	7.44469
GOTERM_BP_DIRECT	GO:0007416~synapse assembly	10	1.06838	0.00420988	WNT5A, NRCAM, DBNL, ACHE, BDNF, WNT3A, MECP2, BSN, CDH1, PTEN	864	62	16787	3.13377	1	0.332035	7.44469
GOTERM_BP_DIRECT	GO:0006468~protein phosphorylation	38	4.05983	0.00431593	CCNT2, FRK, FASTKD2, PRPF4B, STK35, LATS2, TRIB1, CSNK2A2, SNRK, MAP3K2, STK39, PIK3R1, IRAK1, PAN3, LIMK2, SGK3, STK25, TAOK1, NLK, MAML1, SMAD5, WNK1, SMAD2, CCNC, CDK6, SCYL3, STK4, ATM, GTF2H1, CDC25B, FNIP2, GMFB, PRKD1, RPS6KA5, MAPK1, SCYL2, GSK3B, IKBKB	864	457	16787	1.61557	1	0.331567	7.62529
GOTERM_BP_DIRECT	GO:0030521~androgen receptor signaling pathway	8	0.854701	0.00450206	NCOA3, RNF4, FKBP4, ARID1A, RB1, MED13, BRCA1, PMEPA1	864	41	16787	3.7911	1	0.335988	7.94144
GOTERM_BP_DIRECT	GO:0007264~small GTPase mediated signal transduction	24	2.5641	0.00452588	RAB2A, RAB7A, ARL1, RAB5B, HACD3, ARF6, TRIM23, RAB1A, RRAGC, ARHGAP32, ARHGAP5, KRAS, RAB18, ARF1, RRAS2, RAB22A, SOS2, RAPGEF6, RAB12, RAB6A, DOCK10, ARL5B, RHOBTB3, ARL13B	864	248	16787	1.88026	1	0.330575	7.98182
GOTERM_BP_DIRECT	GO:1900034~regulation of cellular response to heat	11	1.17521	0.00489399	HSPH1, MAPK1, EP300, FKBP4, NUP205, GSK3B, NUP50, HSPA1B, TPR, SIRT1, ATM	864	75	16787	2.84965	1	0.34523	8.60381
GOTERM_BP_DIRECT	GO:0000209~protein polyubiquitination	19	2.02991	0.0063227	RNF144B, RNF19A, NPEPPS, RNF213, PSMA2, PSMA1, UBE2D3, TRIM36, PSMD12, HUWE1, PSMD11, UBR5, RC3H2, ANKIB1, PSME3, TNKS, UBB, SMURF1, FBXW11	864	183	16787	2.01726	1	0.414011	10.9804
GOTERM_BP_DIRECT	GO:0034599~cellular response to oxidative stress	10	1.06838	0.00640367	TXNL1, PRKD1, CPEB2, ATP2A2, SLC25A24, NR4A2, FOXO1, HSPA1B, NFE2L2, STAU1	864	66	16787	2.94385	1	0.410648	11.1133
GOTERM_BP_DIRECT	GO:0043488~regulation of mRNA stability	13	1.38889	0.00654991	YWHAB, HSPA1B, PSMA2, PSMA1, PSMD12, DCP2, PSMD11, PUM1, PSME3, UBB, PABPC1, PUM2, XRN1	864	103	16787	2.45225	1	0.410544	11.353
GOTERM_BP_DIRECT	GO:0016925~protein sumoylation	14	1.49573	0.00660535	KIAA1586, SENP5, BRCA1, PHC3, RAD21, XPC, NUP205, SP3, NUP50, MDM2, TPR, SMC1A, STAG2, STAG1	864	116	16787	2.34493	1	0.406191	11.4436
GOTERM_BP_DIRECT	GO:0060071~Wnt signaling pathway, planar cell polarity pathway	12	1.28205	0.00746248	PSMA2, WNT5A, PSMA1, PSMD12, PSMD11, CELSR3, PSME3, SMURF1, UBB, CLTC, DAAM1, FZD6	864	92	16787	2.53427	1	0.438013	12.8344
GOTERM_BP_DIRECT	GO:0009887~organ morphogenesis	12	1.28205	0.00746248	GATA2, NRP1, CRKL, EP300, TBX3, E2F5, GMNN, GSK3B, GATA3, TRPS1, PTCH1, LFNG	864	92	16787	2.53427	1	0.438013	12.8344
GOTERM_BP_DIRECT	GO:0002040~sprouting angiogenesis	6	0.641026	0.00798565	NRP1, E2F7, E2F8, ANGPT1, THBS1, RNF213	864	25	16787	4.66306	1	0.453224	13.6731
GOTERM_BP_DIRECT	GO:0015031~protein transport	33	3.52564	0.00833666	RAB7A, RAB5B, BBS9, SNX7, KIAA0196, ARF6, ARFGEF1, HOOK3, TRAM2, TMED5, DNAJC13, TIMM9, SEC16A, TNKS, EXOC5, TRAM1, SEC61A1, RAB2A, PGAP1, PARP11, ECT2, DENND1B, RAB18, PLEKHA8, ARF1, LCA5, RAB22A, ARCN1, YIPF5, RAB12, SNX12, YKT6, SERP1	864	398	16787	1.61098	1	0.460564	14.2315
GOTERM_BP_DIRECT	GO:0048015~phosphatidylinositol-mediated signaling	13	1.38889	0.00881918	MOV10, FGF7, TNRC6C, NCS1, AGO1, HBEGF, AGO2, FGF22, RICTOR, FRS2, PTEN, TNRC6A, PIK3R1	864	107	16787	2.36058	1	0.472595	14.9936
GOTERM_BP_DIRECT	GO:0071456~cellular response to hypoxia	13	1.38889	0.00881918	CCNB1, IRAK1, CPEB2, PTGS2, GNB1, MDM2, NPEPPS, NFE2L2, UBQLN1, SIRT1, CCNA2, PTEN, VLDLR	864	107	16787	2.36058	1	0.472595	14.9936
GOTERM_BP_DIRECT	GO:0008543~fibroblast growth factor receptor signaling pathway	11	1.17521	0.00916601	MAPK1, HNRNPM, FGF7, FAT4, CTGF, SHOC2, FGF22, SPRED1, UBB, FRS2, POLR2B	864	82	16787	2.60638	1	0.478873	15.5374
GOTERM_BP_DIRECT	GO:0017148~negative regulation of translation	9	0.961538	0.00926005	RACK1, BTG2, SYNCRIP, CELF1, WT1, CAPRIN1, RPS3, IGFBP5, FXR1	864	58	16787	3.01491	1	0.475636	15.6843
GOTERM_BP_DIRECT	GO:0006661~phosphatidylinositol biosynthetic process	9	0.961538	0.00926005	MTMR1, IMPA1, INPP5K, ARF1, PIP5K1A, PIK3R3, PTEN, PIK3R1, PIP4K2B	864	58	16787	3.01491	1	0.475636	15.6843
GOTERM_BP_DIRECT	GO:0001889~liver development	12	1.28205	0.00944108	KRAS, EP300, SP3, JUN, RB1CC1, ARID5B, NF1, HMGCS1, AK2, ARF6, AK4, SOD2	864	95	16787	2.45424	1	0.475647	15.9664
GOTERM_BP_DIRECT	GO:0050821~protein stabilization	15	1.60256	0.00965254	SYVN1, NAPG, NLK, SOX4, HSPA1B, STXBP4, STK4, PTEN, CDC37, FLNA, ZNF207, CDKN1A, EP300, STX12, PIK3R1	864	135	16787	2.15882	1	0.476734	16.2947
GOTERM_BP_DIRECT	GO:0090090~negative regulation of canonical Wnt signaling pathway	17	1.81624	0.00987013	WNT5A, G3BP1, FOXO1, STK4, TMEM64, LATS2, FZD6, PSMA2, PSMA1, DKK1, PSMD12, PSMD11, SCYL2, KIAA0922, GSK3B, PSME3, UBB	864	163	16787	2.02638	1	0.477992	16.6313
GOTERM_BP_DIRECT	GO:0006614~SRP-dependent cotranslational protein targeting to membrane	12	1.28205	0.0101833	RPL18, RPSA, RPL7, RPL31, RPL11, SRP72, RPS20, RPS5, SEC61A1, SRP9, RPS3, SSR3	864	96	16787	2.42867	1	0.482429	17.1136
GOTERM_BP_DIRECT	GO:0043524~negative regulation of neuron apoptotic process	15	1.60256	0.0102684	NRP1, MSH2, ADNP, MECP2, NR4A2, LIG4, SOD2, GPI, BDNF, KRAS, BTG2, JUN, ANGPT1, RASA1, CHL1	864	136	16787	2.14295	1	0.479143	17.2441
GOTERM_BP_DIRECT	GO:0006366~transcription from RNA polymerase II promoter	40	4.2735	0.010827	CCNT2, ELF1, MEF2A, LCORL, SOX5, SOX4, NFYA, WT1, POLR2B, ATF2, GATA2, RAD21, GTF2A1, ZNF148, GATA3, TARDBP, NFAT5, VEZF1, RUNX1, MYC, STAG1, PLAGL2, PLAG1, NUCKS1, FOXA1, SMAD2, CREB5, GTF2H1, PLSCR1, EP300, ETS1, JUN, TRPS1, ASH1L, IRF4, TCEB1, NFE2L2, LCOR, ZFHX3, NFIB	864	517	16787	1.50324	1	0.491296	18.0965
GOTERM_BP_DIRECT	GO:0016569~covalent chromatin modification	13	1.38889	0.0108909	AEBP2, SPIN1, C17ORF49, FOXA1, RBL1, HIRA, ARID1A, RB1, ARID2, RCBTB1, MTF2, CHD6, ASF1A	864	110	16787	2.2962	1	0.487358	18.1934
GOTERM_BP_DIRECT	GO:0007029~endoplasmic reticulum organization	6	0.641026	0.0111493	TOR1AIP2, VAPB, ATL3, SEC16A, VMP1, SEC61A1	864	27	16787	4.31764	1	0.489582	18.5845
GOTERM_BP_DIRECT	GO:0000079~regulation of cyclin-dependent protein serine/threonine kinase activity	7	0.747863	0.0122393	CCNT2, CCNE2, CDKN1A, CCNA2, PTEN, CDC37, GTF2H1	864	38	16787	3.5791	1	0.516339	20.2146
GOTERM_BP_DIRECT	GO:0000723~telomere maintenance	7	0.747863	0.0122393	NBN, SMG6, HSPA1B, RTEL1-TNFRSF6B, RTEL1, ATM, RAD50	864	38	16787	3.5791	1	0.516339	20.2146
GOTERM_BP_DIRECT	GO:0008584~male gonad development	12	1.28205	0.0126805	WNT5A, NCOA2, MSH2, GATA3, ARID5B, HMGCS1, CSDE1, HOXA9, H3F3B, CTNNA1, WT1, BCL2L11	864	99	16787	2.35508	1	0.523068	20.8656
GOTERM_BP_DIRECT	GO:0045444~fat cell differentiation	10	1.06838	0.013311	INHBB, EP300, OSBPL8, BBS9, GSK3B, ARID5B, NR4A2, FOXO1, GRK5, ATF2	864	74	16787	2.62559	1	0.53462	21.7871
GOTERM_BP_DIRECT	GO:0051493~regulation of cytoskeleton organization	5	0.534188	0.0144817	MAPK1, TAOK1, STMN1, CAPN2, AFAP1	864	19	16787	5.113	1	0.559326	23.4715
GOTERM_BP_DIRECT	GO:0051276~chromosome organization	5	0.534188	0.0144817	RLF, SMCHD1, SFPQ, LIG4, MYC	864	19	16787	5.113	1	0.559326	23.4715
GOTERM_BP_DIRECT	GO:0002328~pro-B cell differentiation	3	0.320513	0.0147772	SOX4, PRKDC, LIG4	864	4	16787	14.572	1	0.56099	23.8913
GOTERM_BP_DIRECT	GO:0042493~response to drug	29	3.09829	0.0148797	PTGS2, HMGCS1, CDH1, CDH3, PTEN, PFAS, GATA3, THBS1, MYC, PMS1, SNX27, RPH3AL, CYP2E1, AK4, MMP13, SOD2, CCNB1, CDKN1A, TJP1, XPC, JUN, GSK3B, MDM2, PTCH1, GRK5, SRP72, GK, IKBKB, VLDLR	864	352	16787	1.60072	1	0.557904	24.0362
GOTERM_BP_DIRECT	GO:0000281~mitotic cytokinesis	6	0.641026	0.0150737	CKAP2, SON, USP8, STMN1, SPAST, RASA1	864	29	16787	4.01988	1	0.557106	24.3102
GOTERM_BP_DIRECT	GO:0043280~positive regulation of cysteine-type endopeptidase activity involved in apoptotic process	7	0.747863	0.0156084	BCL10, CARD8, CTGF, WNT3A, SIRT1, MYC, BCL2L11	864	40	16787	3.40014	1	0.564365	25.0601
GOTERM_BP_DIRECT	GO:0008333~endosome to lysosome transport	7	0.747863	0.0156084	RAB7A, SNX27, SCYL2, ATG14, HMGXB4, RAB12, HOOK3	864	40	16787	3.40014	1	0.564365	25.0601
GOTERM_BP_DIRECT	GO:0006461~protein complex assembly	13	1.38889	0.0161409	PPP2R1B, OCLN, NAPG, GMNN, CAPZA2, CAPZA1, SF3B3, CCNB1, PICALM, ZNF148, MDM2, APBA1, GEMIN5	864	116	16787	2.17743	1	0.571254	25.8
GOTERM_BP_DIRECT	GO:0060213~positive regulation of nuclear-transcribed mRNA poly(A) tail shortening	4	0.42735	0.0163798	TNRC6C, BTG2, AGO2, PABPC1	864	11	16787	7.06524	1	0.571332	26.1297
GOTERM_BP_DIRECT	GO:0010941~regulation of cell death	4	0.42735	0.0163798	SLC25A24, JUN, HSPA1B, EEF1D	864	11	16787	7.06524	1	0.571332	26.1297
GOTERM_BP_DIRECT	GO:0001701~in utero embryonic development	18	1.92308	0.0170777	GNA13, SRSF1, TBX3, MSH2, WNT3A, SMAD2, MBNL1, LIG4, KIDINS220, BCL2L11, CCNB1, GPI, INPP5K, GATA3, ETNK2, ANGPT1, PTCH1, APBA1	864	188	16787	1.86026	1	0.581407	27.085
GOTERM_BP_DIRECT	GO:0045773~positive regulation of axon extension	6	0.641026	0.017343	EP300, MACF1, GSK3B, MAP1B, ADNP, FN1	864	30	16787	3.88588	1	0.581904	27.445
GOTERM_BP_DIRECT	GO:0006915~apoptotic process	42	4.48718	0.0179256	RTN4, ZFAND6, MEF2A, XIAP, FOXO1, FEM1B, PTEN, RRAGC, DPF1, RPS3, RACK1, CSNK2A2, PEA15, UBE2D3, PEG10, RAD21, CASP7, ITCH, CKAP2, BCL10, CFLAR, RNF144B, CARD8, RYBP, RB1, STK4, BRCA1, BCL2L11, FXR1, NCKAP1, PRKD1, MAPK1, PLSCR1, EPHA7, EP300, AREL1, BNIP2, RNF152, PSME3, GRK5, TNFAIP3, TP53INP1	864	568	16787	1.43668	1	0.588969	28.2299
GOTERM_BP_DIRECT	GO:0007420~brain development	19	2.02991	0.018089	NF1, HMGCS1, MACROD2, PRKDC, AK2, AK4, BCL2L11, ATM, BRCA1, ZIC2, ATP2B1, EPHA7, RAB18, PTCH1, H3F3B, MARCKS, STMN1, ATP6V0D1, ZFHX3	864	204	16787	1.8096	1	0.587275	28.4486
GOTERM_BP_DIRECT	GO:0002223~stimulatory C-type lectin receptor signaling pathway	12	1.28205	0.0190372	PSMA2, RPS6KA5, PSMA1, BCL10, KRAS, EP300, PSMD12, PSMD11, PSME3, UBB, IKBKB, FBXW11	864	105	16787	2.2205	1	0.601169	29.705
GOTERM_BP_DIRECT	GO:0008286~insulin receptor signaling pathway	10	1.06838	0.0197876	PHIP, ATP6V0E1, GRB10, ATP6V1E1, FOXO1, ZNF106, STXBP4, ATP6V0D1, PIK3R3, PIK3R1	864	79	16787	2.45942	1	0.610571	30.6847
GOTERM_BP_DIRECT	GO:0001934~positive regulation of protein phosphorylation	14	1.49573	0.0205555	RACK1, ACVR2A, EPHA7, KRAS, EP300, ATG14, WNT3A, RB1CC1, CDK2AP1, ZNF268, STK4, SIRT1, FNIP1, ANXA2	864	134	16787	2.02994	1	0.619838	31.6737
GOTERM_BP_DIRECT	GO:0090263~positive regulation of canonical Wnt signaling pathway	13	1.38889	0.020577	PSMA2, PSMA1, PSMD12, XIAP, PSMD11, WNT3A, UBR5, SOX4, TNKS, PSME3, YAP1, UBB, LGR4	864	120	16787	2.10485	1	0.615421	31.7012
GOTERM_BP_DIRECT	GO:0035278~miRNA mediated inhibition of translation	4	0.42735	0.0210185	TNRC6C, AGO1, AGO2, TNRC6A	864	12	16787	6.47647	1	0.618564	32.2636
GOTERM_BP_DIRECT	GO:0050852~T cell receptor signaling pathway	15	1.60256	0.0213957	PTPRJ, BCL10, PTEN, DENND1B, PSMA2, MAPK1, PSMA1, PSMD12, PSMD11, GATA3, PSME3, UBB, IKBKB, FBXW11, PIK3R1	864	149	16787	1.95598	1	0.620491	32.7406
GOTERM_BP_DIRECT	GO:0045599~negative regulation of fat cell differentiation	7	0.747863	0.0217856	WNT5A, GATA2, WNT3A, GATA3, FOXO1, SIRT1, SOD2	864	43	16787	3.16293	1	0.622579	33.2303
GOTERM_BP_DIRECT	GO:0034613~cellular protein localization	7	0.747863	0.0217856	WNT5A, FRMD6, WNT3A, ARMCX3, CTNNA1, LATS2, RRAGC	864	43	16787	3.16293	1	0.622579	33.2303
GOTERM_BP_DIRECT	GO:0043085~positive regulation of catalytic activity	10	1.06838	0.0229275	GMFB, CFLAR, SH3PXD2A, APH1A, ARF1, YWHAB, NR4A2, AZIN1, RICTOR, TRIM23	864	81	16787	2.39869	1	0.637015	34.6452
GOTERM_BP_DIRECT	GO:0001525~angiogenesis	20	2.13675	0.0233497	SAT1, NRP1, CYP1B1, PTGS2, PTEN, RNF213, SIRT1, PRKX, ANXA2, PRKD1, NRCAM, TSPAN12, GPI, CTGF, ITGAV, JUN, TGFBI, ANGPT1, VEZF1, FN1	864	225	16787	1.72706	1	0.639294	35.1612
GOTERM_BP_DIRECT	GO:0006397~mRNA processing	17	1.81624	0.0233758	SRSF1, PAN3, MBNL1, WTAP, SMN2, HNRNPR, TTF2, SMN1, SF3B3, SF3A3, SON, SFPQ, TARDBP, CDK12, CPSF6, CELF1, CPSF4	864	180	16787	1.835	1	0.635251	35.1929
GOTERM_BP_DIRECT	GO:0006974~cellular response to DNA damage stimulus	19	2.02991	0.0234885	XIAP, TAOK1, MACROD2, FOXO1, STXBP4, SIRT1, RAD50, PITHD1, ATM, BRCA1, RPS3, ATF2, MAPK1, CDKN1A, BTG2, UBR5, YAP1, MYC, UBE2E2	864	210	16787	1.7579	1	0.632635	35.3299
GOTERM_BP_DIRECT	GO:0035279~mRNA cleavage involved in gene silencing by miRNA	3	0.320513	0.0237939	MOV10, AGO1, AGO2	864	5	16787	11.6576	1	0.633091	35.6998
GOTERM_BP_DIRECT	GO:0071681~cellular response to indole-3-methanol	3	0.320513	0.0237939	CDH1, CTNNA1, BRCA1	864	5	16787	11.6576	1	0.633091	35.6998
GOTERM_BP_DIRECT	GO:0070849~response to epidermal growth factor	3	0.320513	0.0237939	MAPK1, IL1R1, TPR	864	5	16787	11.6576	1	0.633091	35.6998
GOTERM_BP_DIRECT	GO:0072178~nephric duct morphogenesis	3	0.320513	0.0237939	EPHA4, EPHA7, GATA3	864	5	16787	11.6576	1	0.633091	35.6998
GOTERM_BP_DIRECT	GO:0030879~mammary gland development	5	0.534188	0.0242008	ARHGAP5, TBX3, WNT3A, HOXA9, BCL2L11	864	22	16787	4.41577	1	0.635102	36.1895
GOTERM_BP_DIRECT	GO:0045736~negative regulation of cyclin-dependent protein serine/threonine kinase activity	5	0.534188	0.0242008	CDKN1A, HEXIM1, TNFAIP3, NR2F2, LATS2	864	22	16787	4.41577	1	0.635102	36.1895
GOTERM_BP_DIRECT	GO:0070542~response to fatty acid	5	0.534188	0.0242008	EP300, INSIG2, PTGS2, CTGF, IKBKB	864	22	16787	4.41577	1	0.635102	36.1895
GOTERM_BP_DIRECT	GO:0034394~protein localization to cell surface	5	0.534188	0.0242008	FGF7, ANGPT1, ARF6, SMURF1, FLNA	864	22	16787	4.41577	1	0.635102	36.1895
GOTERM_BP_DIRECT	GO:0006511~ubiquitin-dependent protein catabolic process	17	1.81624	0.0256004	USP8, USP9X, UBA6, RNF213, PSMA2, PSMA1, UBE2D3, PSMD11, UBR5, USP38, TRPC4AP, TCEB1, CUL4B, ITCH, FBXO21, TP53INP2, FBXO11	864	182	16787	1.81483	1	0.651786	37.8472
GOTERM_BP_DIRECT	GO:0043066~negative regulation of apoptotic process	35	3.73932	0.0257223	ZFAND6, WNT5A, TNFRSF6B, XIAP, FOXO1, PRKDC, BCL2L2, PTEN, WT1, PHIP, PRAMEF1, ANGPT1, FAM129B, ITCH, THBS1, ZNF268, MYC, PIK3R1, FN1, IRAK1, CFLAR, TBX3, TMBIM6, SIRT1, FLNA, SOD2, SON, CDKN1A, AREL1, BNIP2, GSK3B, MDM2, GRK5, UBB, IKBKB	864	466	16787	1.45929	1	0.649356	37.9897
GOTERM_BP_DIRECT	GO:0032355~response to estradiol	13	1.38889	0.0258606	WNT5A, GPI, PTGS2, ETS1, CTGF, GSK3B, FOXA1, TFPI, MECP2, PTCH1, NR2F2, PTEN, BRCA1	864	124	16787	2.03695	1	0.6472	38.1509
GOTERM_BP_DIRECT	GO:0000165~MAPK cascade	22	2.35043	0.0285151	MEF2A, FGF7, NLK, NF1, YWHAB, FGF22, PSMA2, PSMA1, PEA15, MAPK1, KRAS, PSMD12, MAP3K3, PSMD11, HBEGF, PSME3, ANGPT1, SPRED1, UBB, MYC, FRS2, RASA1	864	261	16787	1.63773	1	0.679404	41.1695
GOTERM_BP_DIRECT	GO:0010332~response to gamma radiation	6	0.641026	0.0286363	GATA3, PRKDC, LIG4, DCUN1D3, MYC, SOD2	864	34	16787	3.42872	1	0.676943	41.304
GOTERM_BP_DIRECT	GO:0016568~chromatin modification	11	1.17521	0.029001	RCBTB1, EYA4, AEBP2, SPIN1, C17ORF49, MTF2, RBL1, HIRA, CHD6, ARID2, ASF1A	864	98	16787	2.18085	1	0.677642	41.7069
GOTERM_BP_DIRECT	GO:0010595~positive regulation of endothelial cell migration	7	0.747863	0.0294299	WNT5A, PRKD1, NRP1, ETS1, GATA3, ANGPT1, THBS1	864	46	16787	2.95665	1	0.679134	42.1772
GOTERM_BP_DIRECT	GO:0007049~cell cycle	19	2.02991	0.0300336	TUSC2, CCNT2, ERH, GMNN, RBL1, ARF6, LIG4, SENP5, WTAP, BRCA1, RCBTB1, RACK1, MAPK1, CASP8AP2, NOLC1, RB1CC1, CDK2AP1, CUL4B, BLCAP	864	216	16787	1.70907	1	0.682749	42.8332
GOTERM_BP_DIRECT	GO:0035335~peptidyl-tyrosine dephosphorylation	11	1.17521	0.0308348	PTPRJ, EYA4, MTMR1, PTPRF, SSH2, PTPN4, DUSP16, PTEN, ACP1, PTPN12, CDC25B	864	99	16787	2.15882	1	0.688626	43.693
GOTERM_BP_DIRECT	GO:0030097~hemopoiesis	8	0.854701	0.0309374	GATA2, PICALM, WNT3A, RTKN2, ANGPT1, CD164, RUNX1, SOD2	864	59	16787	2.63449	1	0.686046	43.8021
GOTERM_BP_DIRECT	GO:0031647~regulation of protein stability	9	0.961538	0.0310102	PRKD1, MAPK1, KRAS, RNF128, SOX4, GNL3L, ASPH, TPR, PTEN	864	72	16787	2.42867	1	0.683144	43.8796
GOTERM_BP_DIRECT	GO:0034605~cellular response to heat	6	0.641026	0.0320431	IRAK1, CDKN1A, NF1, HSPA1B, THBS1, TPR	864	35	16787	3.33075	1	0.691518	44.9664
GOTERM_BP_DIRECT	GO:0001678~cellular glucose homeostasis	4	0.42735	0.032221	NUCKS1, FOXO1, SIRT1, PIK3R1	864	14	16787	5.55126	1	0.689876	45.1517
GOTERM_BP_DIRECT	GO:2001275~positive regulation of glucose import in response to insulin stimulus	4	0.42735	0.032221	OSBPL8, MARCKS, PIK3R3, PIK3R1	864	14	16787	5.55126	1	0.689876	45.1517
GOTERM_BP_DIRECT	GO:0070498~interleukin-1-mediated signaling pathway	4	0.42735	0.032221	RPS6KA5, IRAK1, IL1R1, IKBKB	864	14	16787	5.55126	1	0.689876	45.1517
GOTERM_BP_DIRECT	GO:1902043~positive regulation of extrinsic apoptotic signaling pathway via death domain receptors	4	0.42735	0.032221	PEA15, NF1, THBS1, STK4	864	14	16787	5.55126	1	0.689876	45.1517
GOTERM_BP_DIRECT	GO:0043923~positive regulation by host of viral transcription	4	0.42735	0.032221	EP300, SP1, NUCKS1, JUN	864	14	16787	5.55126	1	0.689876	45.1517
GOTERM_BP_DIRECT	GO:0043525~positive regulation of neuron apoptotic process	7	0.747863	0.0323238	EPHA7, JUN, GSK3B, NF1, BCL2L11, ATM, ATF2	864	47	16787	2.89374	1	0.687401	45.2584
GOTERM_BP_DIRECT	GO:0007050~cell cycle arrest	14	1.49573	0.0344733	KMT2E, PPM1G, CDKN1A, NBN, MACF1, MSH2, CDK6, RB1, THBS1, ZFHX3, MYC, ATM, TP53INP1, RRAGC	864	144	16787	1.88897	1	0.707486	47.4458
GOTERM_BP_DIRECT	GO:0051964~negative regulation of synapse assembly	3	0.320513	0.0344865	WNT5A, EPHA7, DKK1	864	6	16787	9.7147	1	0.70408	47.459
GOTERM_BP_DIRECT	GO:0048813~dendrite morphogenesis	6	0.641026	0.0356925	FMN1, MEF2A, KLF7, PICALM, KIDINS220, VLDLR	864	36	16787	3.23823	1	0.713147	48.6495
GOTERM_BP_DIRECT	GO:0007030~Golgi organization	9	0.961538	0.0357469	PRKD1, RAB2A, ARL1, UBXN2A, ATL3, VMP1, ARFGEF1, TJAP1, RAB1A	864	74	16787	2.36303	1	0.710239	48.7026
GOTERM_BP_DIRECT	GO:0006888~ER to Golgi vesicle-mediated transport	15	1.60256	0.0364108	RAB2A, COPA, IER3IP1, SEC24A, VAPB, ATL3, DCTN5, DCTN4, RAB1A, CD55, COPB1, ARCN1, SERPINA1, YKT6, SPAST	864	160	16787	1.82151	1	0.713528	49.3464
GOTERM_BP_DIRECT	GO:0001578~microtubule bundle formation	5	0.534188	0.037087	PRC1, MAP1B, CCSER2, SPAST, ZNF207	864	25	16787	3.88588	1	0.716845	49.9944
GOTERM_BP_DIRECT	GO:2000134~negative regulation of G1/S transition of mitotic cell cycle	5	0.534188	0.037087	CDKN1A, CTDSPL, E2F7, RB1, PTEN	864	25	16787	3.88588	1	0.716845	49.9944
GOTERM_BP_DIRECT	GO:0070423~nucleotide-binding oligomerization domain containing signaling pathway	5	0.534188	0.037087	IRAK1, ITCH, UBB, IKBKB, TNFAIP3	864	25	16787	3.88588	1	0.716845	49.9944
GOTERM_BP_DIRECT	GO:0048812~neuron projection morphogenesis	7	0.747863	0.0386505	DBNL, DICER1, LIFR, ZSWIM6, CNTNAP1, UBB, WEE1	864	49	16787	2.77563	1	0.728479	51.4626
GOTERM_BP_DIRECT	GO:0001953~negative regulation of cell-matrix adhesion	4	0.42735	0.0387751	NF1, THBS1, PIK3R1, RASA1	864	15	16787	5.18117	1	0.726346	51.5777
GOTERM_BP_DIRECT	GO:0045190~isotype switching	4	0.42735	0.0387751	MSH6, NBN, MSH2, LIG4	864	15	16787	5.18117	1	0.726346	51.5777
GOTERM_BP_DIRECT	GO:0000729~DNA double-strand break processing	4	0.42735	0.0387751	NBN, BRCA1, ATM, RAD50	864	15	16787	5.18117	1	0.726346	51.5777
GOTERM_BP_DIRECT	GO:0045732~positive regulation of protein catabolic process	8	0.854701	0.0391417	WNT5A, RAB7A, GSK3B, FOXO1, ITCH, CUL4B, ZNF268, TNFAIP3	864	62	16787	2.50702	1	0.726482	51.9153
GOTERM_BP_DIRECT	GO:0018107~peptidyl-threonine phosphorylation	6	0.641026	0.0395877	MAPK1, GSK3B, NLK, WNK1, TNKS, STK39	864	37	16787	3.15071	1	0.727343	52.323
GOTERM_BP_DIRECT	GO:0072661~protein targeting to plasma membrane	5	0.534188	0.042107	INPP5K, PTCH1, PIP5K1A, SMURF1, ANXA2	864	26	16787	3.73642	1	0.746294	54.565
GOTERM_BP_DIRECT	GO:0000732~strand displacement	5	0.534188	0.042107	NBN, BRCA1, RTEL1, ATM, RAD50	864	26	16787	3.73642	1	0.746294	54.565
GOTERM_BP_DIRECT	GO:0032436~positive regulation of proteasomal ubiquitin-dependent protein catabolic process	8	0.854701	0.0421639	RACK1, RNF144B, RNF19A, GSK3B, ANKIB1, MDM2, RCHY1, TRIB1	864	63	16787	2.46723	1	0.743649	54.6145
GOTERM_BP_DIRECT	GO:0051092~positive regulation of NF-kappaB transcription factor activity	13	1.38889	0.0432902	WNT5A, BCL10, CFLAR, IRAK1, HSPA1B, ALK, PRKD1, RPS6KA5, KRAS, MTPN, LRRFIP1, UBB, IKBKB	864	134	16787	1.88494	1	0.749929	55.5832
GOTERM_BP_DIRECT	GO:0060021~palate development	9	0.961538	0.0437289	WNT5A, ACVR2B, ANP32B, INSIG2, TBX3, WNT3A, ARID5B, SMAD2, ASPH	864	77	16787	2.27097	1	0.750448	55.9552
GOTERM_BP_DIRECT	GO:0038128~ERBB2 signaling pathway	6	0.641026	0.0437314	KRAS, USP8, HBEGF, UBB, PIK3R1, CDC37	864	38	16787	3.0678	1	0.747438	55.9573
GOTERM_BP_DIRECT	GO:0001568~blood vessel development	6	0.641026	0.0437314	CRKL, TBX3, MAP3K3, ITGAV, MDM2, FOXO1	864	38	16787	3.0678	1	0.747438	55.9573
GOTERM_BP_DIRECT	GO:0006695~cholesterol biosynthetic process	6	0.641026	0.0437314	CNBP, INSIG2, HMGCR, HMGCS1, CFTR, LBR	864	38	16787	3.0678	1	0.747438	55.9573
GOTERM_BP_DIRECT	GO:0009612~response to mechanical stimulus	8	0.854701	0.0453334	CCNB1, INHBB, BTG2, ETS1, JUN, PTCH1, THBS1, MMP13	864	64	16787	2.42867	1	0.757169	57.2908
GOTERM_BP_DIRECT	GO:0031103~axon regeneration	4	0.42735	0.0459496	JUN, MTR, CTNNA1, CHL1	864	16	16787	4.85735	1	0.758968	57.7936
GOTERM_BP_DIRECT	GO:0032924~activin receptor signaling pathway	4	0.42735	0.0459496	INHBB, ACVR2A, ACVR2B, SMAD2	864	16	16787	4.85735	1	0.758968	57.7936
GOTERM_BP_DIRECT	GO:0006349~regulation of gene expression by genetic imprinting	4	0.42735	0.0459496	GSK3B, ARID4B, MECP2, BRCA1	864	16	16787	4.85735	1	0.758968	57.7936
GOTERM_BP_DIRECT	GO:0014066~regulation of phosphatidylinositol 3-kinase signaling	9	0.961538	0.0466305	MAPK1, FGF7, PPP2R5C, HBEGF, FGF22, PIP5K1A, FRS2, PIK3R1, PIP4K2B	864	78	16787	2.24185	1	0.761211	58.3426
GOTERM_BP_DIRECT	GO:0042308~negative regulation of protein import into nucleus	3	0.320513	0.0466593	MDFIC, ANGPT1, PKIA	864	7	16787	8.32688	1	0.758537	58.3656
GOTERM_BP_DIRECT	GO:0035280~miRNA loading onto RISC involved in gene silencing by miRNA	3	0.320513	0.0466593	DICER1, AGO1, AGO2	864	7	16787	8.32688	1	0.758537	58.3656
GOTERM_BP_DIRECT	GO:2000049~positive regulation of cell-cell adhesion mediated by cadherin	3	0.320513	0.0466593	WNT5A, WNT3A, FOXA1	864	7	16787	8.32688	1	0.758537	58.3656
GOTERM_BP_DIRECT	GO:0008595~anterior/posterior axis specification, embryo	3	0.320513	0.0466593	WNT5A, TBX3, FRS2	864	7	16787	8.32688	1	0.758537	58.3656
GOTERM_BP_DIRECT	GO:0031584~activation of phospholipase D activity	3	0.320513	0.0466593	GNA13, ARL1, MARCKS	864	7	16787	8.32688	1	0.758537	58.3656
GOTERM_BP_DIRECT	GO:0070979~protein K11-linked ubiquitination	5	0.534188	0.047491	UBE2D4, UBE2D3, RNF4, UBE2W, UBE2E2	864	27	16787	3.59804	1	0.76187	59.0267
GOTERM_BP_DIRECT	GO:0006605~protein targeting	6	0.641026	0.0481254	YWHAG, PAN3, YWHAB, RPL11, STXBP4, CDC37	864	39	16787	2.98914	1	0.763679	59.5242
GOTERM_BP_DIRECT	GO:0007346~regulation of mitotic cell cycle	6	0.641026	0.0481254	CDKN1A, SDCBP, PTCH1, RB1, ZNF268, SIRT1	864	39	16787	2.98914	1	0.763679	59.5242
GOTERM_BP_DIRECT	GO:0035556~intracellular signal transduction	30	3.20513	0.0488353	MYO9A, LATS2, MAP3K3, SNRK, CTGF, STK39, RASA1, S100A1, NET1, DEPDC7, SGK3, NLK, WNK1, SMAD2, DEPDC1, ARHGEF12, STK4, ECT2, PRKD1, RPS6KA5, TULP4, CRKL, GSK3B, PRKAR1A, ASB1, SDCBP, STMN1, PLA2G4C, ASB6, IGFBP5	864	408	16787	1.42863	1	0.765988	60.0743
GOTERM_BP_DIRECT	GO:0008380~RNA splicing	15	1.60256	0.0492279	PRPF4B, SNRPN, SYNCRIP, MBNL1, WTAP, TTF2, WT1, SF3B3, SF3A3, RRAGC, SON, TARDBP, SFPQ, CDK12, LUC7L3	864	167	16787	1.74516	1	0.766004	60.3753
GOTERM_BP_DIRECT	GO:0010506~regulation of autophagy	7	0.747863	0.049527	EP300, RB1CC1, VMP1, ATM, RRAGC, TP53INP1, PIP4K2B	864	52	16787	2.6155	1	0.765364	60.6033
GOTERM_BP_DIRECT	GO:0008285~negative regulation of cell proliferation	30	3.20513	0.0501548	FRK, CYP1B1, PTGS2, E2F7, PPP2R5C, SOX4, ARID2, PTEN, WT1, GATA3, ASPH, ZNF268, PTPRJ, PDS5B, NACC2, IL1RL1, SMAD2, CDK6, RB1, CD164, STK4, SOD2, CDKN1A, BTG2, ETS1, BTG1, JUN, ADAMTS1, FABP7, TP53INP1	864	409	16787	1.42514	1	0.767026	61.0778
GOTERM_BP_DIRECT	GO:0038061~NIK/NF-kappaB signaling	8	0.854701	0.0521202	PSMA2, PSMA1, PSMD12, PSMD11, PSME3, UBB, ALK, FBXW11	864	66	16787	2.35508	1	0.777637	62.5285
GOTERM_BP_DIRECT	GO:0046854~phosphatidylinositol phosphorylation	10	1.06838	0.0523213	FGF7, IMPA1, EFR3A, HBEGF, FGF22, PIP5K1A, FRS2, PIK3R1, FAM126A, PIP4K2B	864	94	16787	2.06696	1	0.776316	62.674
GOTERM_BP_DIRECT	GO:0001756~somitogenesis	6	0.641026	0.0527706	WNT5A, EP300, PRKDC, ZEB2, LFNG, ATM	864	40	16787	2.91441	1	0.776632	62.9972
GOTERM_BP_DIRECT	GO:0009952~anterior/posterior pattern specification	9	0.961538	0.0528038	ACVR2A, ACVR2B, CRKL, BTG2, HOXC4, HOXA9, SMAD2, NR2F2, PCSK5	864	80	16787	2.18581	1	0.774238	63.021
GOTERM_BP_DIRECT	GO:0051881~regulation of mitochondrial membrane potential	5	0.534188	0.0532375	TUSC2, SLC25A36, CLIC1, UBB, SOD2	864	28	16787	3.46954	1	0.774468	63.3303
GOTERM_BP_DIRECT	GO:0007519~skeletal muscle tissue development	7	0.747863	0.0535297	CCNT2, CFLAR, EP300, NF1, GPCPD1, NR2F2, ZBTB18	864	53	16787	2.56615	1	0.773784	63.5372
GOTERM_BP_DIRECT	GO:2000114~regulation of establishment of cell polarity	4	0.42735	0.0537287	RACK1, GATA3, RICTOR, ARFGEF1	864	17	16787	4.57162	1	0.772508	63.6776
GOTERM_BP_DIRECT	GO:0006413~translational initiation	13	1.38889	0.0545177	RPL18, RPSA, RPL7, RPL31, EIF4A2, EIF5, AGO2, EIF2S3, RPL11, PABPC1, RPS20, RPS5, RPS3	864	139	16787	1.81714	1	0.775011	64.229
GOTERM_BP_DIRECT	GO:0018105~peptidyl-serine phosphorylation	12	1.28205	0.0570901	PRKD1, MAPK1, SGK3, GSK3B, PRKDC, TNKS, STK39, RICTOR, STK4, LATS2, PRKX, ATM	864	125	16787	1.86522	1	0.788288	65.9722
GOTERM_BP_DIRECT	GO:0070527~platelet aggregation	6	0.641026	0.0576676	RAP2B, ACTG1, BLOC1S4, WNT3A, CLIC1, FLNA	864	41	16787	2.84333	1	0.789251	66.3524
GOTERM_BP_DIRECT	GO:0010508~positive regulation of autophagy	6	0.641026	0.0576676	TRIM65, RNF152, ATG14, FOXO1, TP53INP2, TP53INP1	864	41	16787	2.84333	1	0.789251	66.3524
GOTERM_BP_DIRECT	GO:0030336~negative regulation of cell migration	10	1.06838	0.0583633	RAP2B, PTPRJ, CYP1B1, OSBPL8, NF1, PTEN, ARID2, SRGAP1, TP53INP1, IGFBP5	864	96	16787	2.0239	1	0.790882	66.805
GOTERM_BP_DIRECT	GO:0031047~gene silencing by RNA	11	1.17521	0.0594872	DGCR8, NUP205, NUP50, DICER1, AGO1, AGO2, H3F3B, PABPC1, TPR, TNRC6A, POLR2B	864	111	16787	1.92544	1	0.794905	67.524
GOTERM_BP_DIRECT	GO:0048661~positive regulation of smooth muscle cell proliferation	8	0.854701	0.059513	IRAK4, IRAK1, PTGS2, HMGCR, JUN, GSK3B, HBEGF, THBS1	864	68	16787	2.28581	1	0.792683	67.5404
GOTERM_BP_DIRECT	GO:0060993~kidney morphogenesis	3	0.320513	0.0601321	SOX4, GCNT1, PRKX	864	8	16787	7.28602	1	0.793809	67.93
GOTERM_BP_DIRECT	GO:0035196~production of miRNAs involved in gene silencing by miRNA	3	0.320513	0.0601321	DICER1, AGO1, AGO2	864	8	16787	7.28602	1	0.793809	67.93
GOTERM_BP_DIRECT	GO:0085020~protein K6-linked ubiquitination	3	0.320513	0.0601321	UBE2D4, RNF4, BRCA1	864	8	16787	7.28602	1	0.793809	67.93
GOTERM_BP_DIRECT	GO:2000480~negative regulation of cAMP-dependent protein kinase activity	3	0.320513	0.0601321	PRKAR1A, PKIA, SIRT1	864	8	16787	7.28602	1	0.793809	67.93
GOTERM_BP_DIRECT	GO:0051983~regulation of chromosome segregation	3	0.320513	0.0601321	PUM1, PUM2, ZNF207	864	8	16787	7.28602	1	0.793809	67.93
GOTERM_BP_DIRECT	GO:0045719~negative regulation of glycogen biosynthetic process	3	0.320513	0.0601321	GRB10, INPP5K, GSK3B	864	8	16787	7.28602	1	0.793809	67.93
GOTERM_BP_DIRECT	GO:0097178~ruffle assembly	3	0.320513	0.0601321	DBNL, INPP5K, PIP5K1A	864	8	16787	7.28602	1	0.793809	67.93
GOTERM_BP_DIRECT	GO:0031589~cell-substrate adhesion	4	0.42735	0.0620929	ITGAV, ANGPT1, MARCKS, PRKX	864	18	16787	4.31764	1	0.802193	69.135
GOTERM_BP_DIRECT	GO:0030539~male genitalia development	4	0.42735	0.0620929	TBX3, ASB1, LGR4, WT1	864	18	16787	4.31764	1	0.802193	69.135
GOTERM_BP_DIRECT	GO:0045445~myoblast differentiation	4	0.42735	0.0620929	HMGCR, MAML1, MBNL1, RB1	864	18	16787	4.31764	1	0.802193	69.135
GOTERM_BP_DIRECT	GO:0006796~phosphate-containing compound metabolic process	4	0.42735	0.0620929	IMPA1, SLC20A1, ENPP2, ACYP1	864	18	16787	4.31764	1	0.802193	69.135
GOTERM_BP_DIRECT	GO:0045727~positive regulation of translation	7	0.747863	0.0621076	MAPK1, EP300, SOX4, SYNCRIP, PABPC1, THBS1, SERP1	864	55	16787	2.47283	1	0.799986	69.1438
GOTERM_BP_DIRECT	GO:0031397~negative regulation of protein ubiquitination	6	0.641026	0.062816	N4BP1, SOX4, GNL3L, HSPA1B, TNFAIP3, RPS3	864	42	16787	2.77563	1	0.80148	69.5685
GOTERM_BP_DIRECT	GO:0033138~positive regulation of peptidyl-serine phosphorylation	8	0.854701	0.0634389	WNT5A, PRKD1, WNT3A, GSK3B, ANGPT1, STK4, FNIP1, FNIP2	864	69	16787	2.25268	1	0.802499	69.9372
GOTERM_BP_DIRECT	GO:0006260~DNA replication	14	1.49573	0.0637707	POLK, ACHE, NBN, NAP1L1, LIG4, SIRT1, RAD50, ATM, BRCA1, ORC5, RTEL1-TNFRSF6B, KCTD13, RTEL1, NFIB	864	158	16787	1.72159	1	0.801994	70.1319
GOTERM_BP_DIRECT	GO:0048706~embryonic skeletal system development	5	0.534188	0.0658054	WNT5A, ACVR2A, SP3, HOXA9, PCSK5	864	30	16787	3.23823	1	0.810125	71.3001
GOTERM_BP_DIRECT	GO:0007131~reciprocal meiotic recombination	5	0.534188	0.0658054	MSH6, RAD21, MSH2, ATM, RAD50	864	30	16787	3.23823	1	0.810125	71.3001
GOTERM_BP_DIRECT	GO:0042771~intrinsic apoptotic signaling pathway in response to DNA damage by p53 class mediator	5	0.534188	0.0658054	CDKN1A, EP300, MSH2, PPP2R5C, SIRT1	864	30	16787	3.23823	1	0.810125	71.3001
GOTERM_BP_DIRECT	GO:0051897~positive regulation of protein kinase B signaling	9	0.961538	0.0666611	PTPRJ, OSBPL8, GATA3, HBEGF, ANGPT1, RICTOR, THBS1, ARFGEF1, IGFBP5	864	84	16787	2.08172	1	0.812171	71.7784
GOTERM_BP_DIRECT	GO:0019083~viral transcription	11	1.17521	0.0686997	RPL18, RPSA, RPL7, RPL31, NUP205, NUP50, RPL11, RPS20, TPR, RPS5, RPS3	864	114	16787	1.87477	1	0.819764	72.8876
GOTERM_BP_DIRECT	GO:0046777~protein autophosphorylation	15	1.60256	0.069904	IRAK1, STK25, NLK, WNK1, ALK, STK4, PRKX, ATM, PRKD1, EPHA4, MAP3K3, GSK3B, CDK12, STK39, GRK5	864	176	16787	1.65591	1	0.823221	73.5234
GOTERM_BP_DIRECT	GO:0007413~axonal fasciculation	4	0.42735	0.07102	RTN4, NRCAM, NRP1, CELSR3	864	19	16787	4.0904	1	0.826181	74.1
GOTERM_BP_DIRECT	GO:0043536~positive regulation of blood vessel endothelial cell migration	4	0.42735	0.07102	PRKD1, ANGPT1, NFE2L2, THBS1	864	19	16787	4.0904	1	0.826181	74.1
GOTERM_BP_DIRECT	GO:0023014~signal transduction by protein phosphorylation	6	0.641026	0.0738622	ACVR2A, ACVR2B, STK25, TAOK1, STK39, STK4	864	44	16787	2.64946	1	0.836406	75.5152
GOTERM_BP_DIRECT	GO:0006353~DNA-templated transcription, termination	3	0.320513	0.0747395	SMN2, TTF2, SMN1	864	9	16787	6.47647	1	0.83807	75.9371
GOTERM_BP_DIRECT	GO:0033129~positive regulation of histone phosphorylation	3	0.320513	0.0747395	RPS6KA5, CCNB1, ATM	864	9	16787	6.47647	1	0.83807	75.9371
GOTERM_BP_DIRECT	GO:0010838~positive regulation of keratinocyte proliferation	3	0.320513	0.0747395	FGF7, STXBP4, CDH3	864	9	16787	6.47647	1	0.83807	75.9371
GOTERM_BP_DIRECT	GO:0045766~positive regulation of angiogenesis	11	1.17521	0.075318	WNT5A, PRKD1, GATA2, CYP1B1, BTG1, ETS1, NFE2L2, THBS1, RUNX1, SIRT1, BRCA1	864	116	16787	1.84244	1	0.838488	76.2114
GOTERM_BP_DIRECT	GO:0006928~movement of cell or subcellular component	9	0.961538	0.0783968	GNA13, ACTG1, ACTR2, PTGS2, ENPP2, CAPZA2, VIM, CAPZA1, ARF6	864	87	16787	2.00994	1	0.848687	77.6228
GOTERM_BP_DIRECT	GO:0007062~sister chromatid cohesion	10	1.06838	0.0790966	CENPO, RAD21, PDS5B, TAOK1, CENPQ, MAPRE1, SMC1A, PPP1CC, STAG2, STAG1	864	102	16787	1.90484	1	0.849471	77.9323
GOTERM_BP_DIRECT	GO:0030514~negative regulation of BMP signaling pathway	6	0.641026	0.079756	WNT5A, BMPER, DKK1, LEMD3, SMURF1, CTDSPL2	864	45	16787	2.59059	1	0.850092	78.2203
GOTERM_BP_DIRECT	GO:0071479~cellular response to ionizing radiation	5	0.534188	0.0797717	CDKN1A, EEF1D, ECT2, SIRT1, NET1	864	32	16787	3.03584	1	0.848316	78.2271
GOTERM_BP_DIRECT	GO:0007032~endosome organization	5	0.534188	0.0797717	USP8, RAB5B, DNAJC13, RAB22A, HOOK3	864	32	16787	3.03584	1	0.848316	78.2271
GOTERM_BP_DIRECT	GO:0042177~negative regulation of protein catabolic process	5	0.534188	0.0797717	DEDD, AZIN1, SNX12, FLNA, SF3B3	864	32	16787	3.03584	1	0.848316	78.2271
GOTERM_BP_DIRECT	GO:0008284~positive regulation of cell proliferation	33	3.52564	0.0822932	CNBP, FGF7, PRC1, WNT3A, NAP1L1, SOX4, PTEN, PHIP, ZNF703, KRAS, CTGF, ITGAV, PRAMEF1, YAP1, THBS1, ZNF268, MYC, FN1, DNAJA2, NACC2, TBX3, LIFR, MECP2, SIRT1, CDC25B, MAPK1, CRKL, ETS1, HBEGF, SDCBP, MDM2, GRK5, IKBKB	864	481	16787	1.33299	1	0.855691	79.2955
GOTERM_BP_DIRECT	GO:0032869~cellular response to insulin stimulus	9	0.961538	0.0825659	INHBB, YWHAG, SP1, CPEB2, INPP5K, FOXO1, PRKDC, PIK3R1, VLDLR	864	88	16787	1.9871	1	0.854881	79.408
GOTERM_BP_DIRECT	GO:0051056~regulation of small GTPase mediated signal transduction	12	1.28205	0.0844278	DEPDC7, ARHGAP32, ARHGAP5, RALGAPB, SOS2, ARHGAP11A, ARHGEF12, MYO9A, ECT2, SRGAP1, FAM13B, NET1	864	134	16787	1.73995	1	0.859603	80.1611
GOTERM_BP_DIRECT	GO:0042981~regulation of apoptotic process	17	1.81624	0.0857072	RTN4, BCL10, CFLAR, CARD8, SGK3, DEDD, BCL2L2, ALK, RABGGTB, ATM, BRCA1, RPS3, INHBB, PEA15, ETS1, FRS2, TP53INP1	864	214	16787	1.54346	1	0.862198	80.6634
GOTERM_BP_DIRECT	GO:0034644~cellular response to UV	6	0.641026	0.0858933	N4BP1, EP300, PTGS2, MYC, PIK3R1, TP53INP1	864	46	16787	2.53427	1	0.861114	80.7354
GOTERM_BP_DIRECT	GO:0034976~response to endoplasmic reticulum stress	8	0.854701	0.0902228	TMX1, ATP2A2, TARDBP, PPP2CB, THBS1, UBQLN1, PIK3R1, BCL2L11	864	75	16787	2.07247	1	0.873262	82.3416
GOTERM_BP_DIRECT	GO:2000637~positive regulation of gene silencing by miRNA	3	0.320513	0.0903296	PUM1, PUM2, FXR1	864	10	16787	5.82882	1	0.871972	82.3796
GOTERM_BP_DIRECT	GO:0060487~lung epithelial cell differentiation	3	0.320513	0.0903296	FOXA1, NUMB, YAP1	864	10	16787	5.82882	1	0.871972	82.3796
GOTERM_BP_DIRECT	GO:0032206~positive regulation of telomere maintenance	3	0.320513	0.0903296	NBN, RTEL1, RAD50	864	10	16787	5.82882	1	0.871972	82.3796
GOTERM_BP_DIRECT	GO:0035265~organ growth	3	0.320513	0.0903296	ACVR2B, SMAD2, GJE1	864	10	16787	5.82882	1	0.871972	82.3796
GOTERM_BP_DIRECT	GO:0021675~nerve development	3	0.320513	0.0903296	PRX, NRP1, DICER1	864	10	16787	5.82882	1	0.871972	82.3796
GOTERM_BP_DIRECT	GO:0006471~protein ADP-ribosylation	4	0.42735	0.0904635	ART4, TNKS, PARP10, SIRT1	864	21	16787	3.70084	1	0.870768	82.4271
GOTERM_BP_DIRECT	GO:0000184~nuclear-transcribed mRNA catabolic process, nonsense-mediated decay	11	1.17521	0.0935481	RPL18, RPSA, SMG6, RPL7, DCP2, RPL31, RPL11, PABPC1, RPS20, RPS5, RPS3	864	121	16787	1.76631	1	0.878351	83.4885
GOTERM_BP_DIRECT	GO:0007067~mitotic nuclear division	19	2.02991	0.0950283	USP9X, CLTC, REEP3, WEE1, LATS2, RPS3, CDC25B, EML4, RAD21, NOLC1, CDCA2, TNKS, MAPRE1, TPR, LMLN, CCNA2, STAG2, VCPIP1, STAG1	864	250	16787	1.47663	1	0.881016	83.976
GOTERM_BP_DIRECT	GO:0016573~histone acetylation	5	0.534188	0.0950787	WDR75, NCOA2, NCOA3, MECP2, ATF2	864	34	16787	2.85726	1	0.879631	83.9923
GOTERM_BP_DIRECT	GO:0016236~macroautophagy	8	0.854701	0.0952216	C6ORF106, ATG14, RB1CC1, ATG13, UBB, UBQLN1, WIPI2, RRAGC	864	76	16787	2.0452	1	0.87851	84.0386
GOTERM_BP_DIRECT	GO:0042060~wound healing	9	0.961538	0.0958418	WNT5A, FGF7, MACF1, NF1, DSP, SDC4, CDH3, C6ORF89, FN1	864	91	16787	1.92159	1	0.878739	84.2381
GOTERM_BP_DIRECT	GO:0030512~negative regulation of transforming growth factor beta receptor signaling pathway	7	0.747863	0.0981234	PEG10, LEMD3, SMAD2, SMURF1, UBB, SIRT1, PMEPA1	864	62	16787	2.19364	1	0.883515	84.9517
GOTERM_BP_DIRECT	GO:0006303~double-strand break repair via nonhomologous end joining	7	0.747863	0.0981234	NBN, PRKDC, WHSC1, LIG4, BRCA1, ATM, RAD50	864	62	16787	2.19364	1	0.883515	84.9517
GOTERM_BP_DIRECT	GO:0006909~phagocytosis	6	0.641026	0.0988839	CORO1C, TUSC2, GATA2, CDC42SE2, PIP5K1A, TM9SF4	864	48	16787	2.42867	1	0.884083	85.1827
GOTERM_BP_DIRECT	GO:0000186~activation of MAPKK activity	6	0.641026	0.0988839	CRKL, MAP3K3, MAP3K2, KIDINS220, CRK, FRS2	864	48	16787	2.42867	1	0.884083	85.1827
GOTERM_BP_DIRECT	GO:0031175~neuron projection development	10	1.06838	0.0993985	BLOC1S4, BTG2, CAMSAP2, CDH1, STMN1, RB1, CUL4B, IKBKB, ARFGEF1, FRY	864	107	16787	1.81583	1	0.883993	85.3371
