# Supplementary material for: Comparative study of joint bioinformatics analysis of underlying potential of ‘neurimmiR’, miR-212-3P/miR-132-3P, being involved in epilepsy and its emerging role in human cancer
Source: Oncotarget. 2017 Mar 24;8(25):40668–82. doi: 10.18632/oncotarget.16541 (PMC5522300; doi:10.18632/oncotarget.16541)
Supplement: Supplementary file 5 [file oncotarget-08-40668-s005.xlsx]

## Sheet: Sheet1
Stable 4 The conservative genes predicted by targetscan and remaining genes of miR-132-3p and miR-212-3p (left) and the statistically enriched pathway and biological process categorization of remaining genes (right)
474 conservative genes with repetitive 1	330 remaining genes( ruled out the experimentally validated target gene )
SAP30L	ABCG4	KEGG	Category	Term	Count	%	PValue	Genes	List Total	Pop Hits	Pop Total	Fold Enrichment	Bonferroni	Benjamini	FDR
TIMM9	ABHD5		KEGG_PATHWAY	hsa04360:Axon guidance	11	3.37423	0.000111793	DCC, SEMA6A, ROCK1, SEMA4G, CFL2, MAPK3, SRGAP3, NTNG1, PPP3CA, NFATC2, SRGAP2	129	127	6910	4.63957	0.0205799	0.0205799	0.138366
PAIP2	ABR		KEGG_PATHWAY	hsa05200:Pathways in cancer	19	5.82822	0.000304896	DCC, ADCY3, ROCK1, MITF, GNA12, RUNX1T1, KITLG, MECOM, TCF7L2, SHH, TCF7L1, ARHGEF11, SOS1, SLC2A1, MAPK3, PDGFRA, PIK3CA, HHIP, AKT3	129	393	6910	2.5897	0.0551407	0.0279613	0.376956
SPPL3	ACVR1		KEGG_PATHWAY	hsa05213:Endometrial cancer	7	2.14724	0.000363909	SOS1, MAPK3, PIK3CA, FOXO3, TCF7L2, TCF7L1, AKT3	129	52	6910	7.21079	0.0654587	0.0223138	0.449766
CALU	ADAMTS5		KEGG_PATHWAY	hsa05221:Acute myeloid leukemia	7	2.14724	0.000546355	SOS1, MAPK3, RUNX1T1, PIK3CA, TCF7L2, TCF7L1, AKT3	129	56	6910	6.69574	0.0966542	0.0250923	0.674555
RASA1	ADCY3		KEGG_PATHWAY	hsa04022:cGMP-PKG signaling pathway	11	3.37423	0.000965761	ADCY3, SLC8A1, ROCK1, MAPK3, GNA12, PDE5A, ADRA1A, PIK3CA, PPP3CA, NFATC2, AKT3	129	166	6910	3.54955	0.164494	0.0353054	1.18953
KLF7	ADCYAP1		KEGG_PATHWAY	hsa04550:Signaling pathways regulating pluripotency of stem cells	10	3.06748	0.00109979	PCGF3, MAPK3, PIK3CA, ISL1, DUSP9, MEIS1, AKT3, ACVR1, BMPR1A, KAT6A	129	140	6910	3.82614	0.185087	0.0335371	1.35359
PSMA2	ADRA1A		KEGG_PATHWAY	hsa04662:B cell receptor signaling pathway	7	2.14724	0.00165837	LYN, SOS1, MAPK3, PIK3CA, PPP3CA, NFATC2, AKT3	129	69	6910	5.43422	0.265609	0.0431436	2.0346
PYURF	AFF2		KEGG_PATHWAY	hsa04917:Prolactin signaling pathway	7	2.14724	0.00192258	SOCS2, SOS1, MAPK3, IRF1, PIK3CA, FOXO3, AKT3	129	71	6910	5.28114	0.300888	0.0437568	2.35521
LEMD3	AFF4		KEGG_PATHWAY	hsa04921:Oxytocin signaling pathway	10	3.06748	0.00254767	ADCY3, KCNJ6, ROCK1, MAPK3, PIK3CA, CACNG2, PRKAA2, PPP3CA, KCNJ12, NFATC2	129	158	6910	3.39025	0.377786	0.0513535	3.10991
RGS7BP	AHSA2		KEGG_PATHWAY	hsa04350:TGF-beta signaling pathway	7	2.14724	0.0044896	AMHR2, ROCK1, MAPK3, GDF5, ACVR1, BMPR1A, TFDP1	129	84	6910	4.46382	0.566969	0.0802878	5.42041
H2AFZ	AKIRIN1		KEGG_PATHWAY	hsa04370:VEGF signaling pathway	6	1.84049	0.00523678	MAPK3, PIK3CA, PPP3CA, NFATC2, AKT3, PXN	129	61	6910	5.26878	0.623411	0.0849548	6.29583
FBXO28	AKT3		KEGG_PATHWAY	hsa04810:Regulation of actin cytoskeleton	11	3.37423	0.00560332	ITGA9, ROCK1, DIAPH1, CFL2, SOS1, MAPK3, GNA12, PDGFRA, PIK3CA, RDX, PXN	129	211	6910	2.79253	0.64836	0.0834106	6.72254
C8orf44-SGK3	AMHR2		KEGG_PATHWAY	hsa05210:Colorectal cancer	6	1.84049	0.00561326	DCC, MAPK3, PIK3CA, TCF7L2, TCF7L1, AKT3	129	62	6910	5.1838	0.649013	0.0773811	6.73409
RPP14	AMOT		KEGG_PATHWAY	hsa05215:Prostate cancer	7	2.14724	0.00563779	SOS1, MAPK3, PDGFRA, PIK3CA, TCF7L2, TCF7L1, AKT3	129	88	6910	4.26092	0.65062	0.0723623	6.76258
KCNK2	ANGEL2		KEGG_PATHWAY	hsa05211:Renal cell carcinoma	6	1.84049	0.006857	SOS1, MAPK3, GAB1, SLC2A1, PIK3CA, AKT3	129	65	6910	4.94454	0.721906	0.0817813	8.16859
CFL2	ANKRD34C		KEGG_PATHWAY	hsa04062:Chemokine signaling pathway	10	3.06748	0.00743536	ADCY3, ROCK1, LYN, SOS1, MAPK3, CCR10, PIK3CA, FOXO3, AKT3, PXN	129	186	6910	2.87989	0.750462	0.083102	8.82872
SLC25A28	ANP32A		KEGG_PATHWAY	hsa05205:Proteoglycans in cancer	10	3.06748	0.0116764	ROCK1, SOS1, MAPK3, GAB1, PIK3CA, RDX, FLNB, AKT3, PXN, SDC2	129	200	6910	2.67829	0.887476	0.120591	13.5377
SGK3	ARF3		KEGG_PATHWAY	hsa05202:Transcriptional misregulation in cancer	9	2.76074	0.0124956	MAF, SS18, RUNX1T1, ETV1, H3F3C, SIX4, HMGA2, NCOR1, MEIS1	129	168	6910	2.8696	0.903559	0.121847	14.4211
USP38	ARFGAP2		KEGG_PATHWAY	hsa04510:Focal adhesion	10	3.06748	0.0139664	ITGA9, ROCK1, DIAPH1, SOS1, MAPK3, PDGFRA, PIK3CA, FLNB, AKT3, PXN	129	206	6910	2.60029	0.92691	0.128629	15.9864
ANKRD29	ARHGAP17		KEGG_PATHWAY	hsa04010:MAPK signaling pathway	11	3.37423	0.0195602	MAPT, SOS1, MAPK3, GNA12, PDGFRA, CACNG2, PPP3CA, MECOM, DUSP9, FLNB, AKT3	129	255	6910	2.31069	0.974632	0.167825	21.7023
PSMD12	ARHGEF11		KEGG_PATHWAY	hsa05223:Non-small cell lung cancer	5	1.53374	0.0196531	SOS1, MAPK3, PIK3CA, FOXO3, AKT3	129	56	6910	4.78267	0.975075	0.161217	21.7941
BOLL	ARID1B		KEGG_PATHWAY	hsa04012:ErbB signaling pathway	6	1.84049	0.0222629	SOS1, MAPK3, GAB1, PIK3CA, NRG2, AKT3	129	87	6910	3.6942	0.984819	0.17333	24.3339
SLBP	ARIH1		KEGG_PATHWAY	hsa04152:AMPK signaling pathway	7	2.14724	0.0253567	SREBF1, ADRA1A, PIK3CA, PPP2R5E, PRKAA2, FOXO3, AKT3	129	122	6910	3.07345	0.99158	0.187552	27.2463
GTF2H1	ARX		KEGG_PATHWAY	hsa05230:Central carbon metabolism in cancer	5	1.53374	0.03039	MAPK3, SLC2A1, PDGFRA, PIK3CA, AKT3	129	64	6910	4.18484	0.996786	0.212723	31.7652
SOX5	ASXL2		KEGG_PATHWAY	hsa04728:Dopaminergic synapse	7	2.14724	0.0311366	SCN1A, KCNJ6, SLC6A3, PPP2R5E, PPP3CA, AKT3, CLOCK	129	128	6910	2.92938	0.997215	0.209698	32.4131
CNIH1	ATXN1		KEGG_PATHWAY	hsa05214:Glioma	5	1.53374	0.0319332	SOS1, MAPK3, PDGFRA, PIK3CA, AKT3	129	65	6910	4.12045	0.99761	0.20719	33.098
TJAP1	ATXN7		KEGG_PATHWAY	hsa04915:Estrogen signaling pathway	6	1.84049	0.0362311	ADCY3, KCNJ6, SOS1, MAPK3, PIK3CA, AKT3	129	99	6910	3.24642	0.998955	0.224483	36.6851
SERP1	B4GALT6		KEGG_PATHWAY	hsa04664:Fc epsilon RI signaling pathway	5	1.53374	0.0368353	LYN, SOS1, MAPK3, PIK3CA, AKT3	129	68	6910	3.93867	0.99907	0.220663	37.1749
E2F5	BBX		KEGG_PATHWAY	hsa04916:Melanogenesis	6	1.84049	0.0375924	ADCY3, MAPK3, MITF, KITLG, TCF7L2, TCF7L1	129	100	6910	3.21395	0.999197	0.217889	37.7838
NREP	BMPR1A		KEGG_PATHWAY	hsa04068:FoxO signaling pathway	7	2.14724	0.0377198	SOS1, MAPK3, PIK3CA, PRKAA2, FOXO3, C8ORF44-SGK3, AKT3	129	134	6910	2.79822	0.999216	0.212103	37.8857
DAZAP2	BNC2		KEGG_PATHWAY	hsa04660:T cell receptor signaling pathway	6	1.84049	0.0418633	SOS1, MAPK3, PIK3CA, PPP3CA, NFATC2, AKT3	129	103	6910	3.12034	0.999649	0.226314	41.1182
SLC6A1	BOLL		KEGG_PATHWAY	hsa05218:Melanoma	5	1.53374	0.0421483	MAPK3, MITF, PDGFRA, PIK3CA, AKT3	129	71	6910	3.77225	0.999668	0.221433	41.3347
GRM3	BRI3		KEGG_PATHWAY	hsa04910:Insulin signaling pathway	7	2.14724	0.0425697	SREBF1, SOCS2, SOS1, MAPK3, PIK3CA, PRKAA2, AKT3	129	138	6910	2.71711	0.999694	0.217448	41.6536
SKAP2	BTAF1		KEGG_PATHWAY	hsa05220:Chronic myeloid leukemia	5	1.53374	0.0440108	SOS1, MAPK3, PIK3CA, MECOM, AKT3	129	72	6910	3.71985	0.999769	0.218253	42.732
TTK	C11orf87		KEGG_PATHWAY	hsa04261:Adrenergic signaling in cardiomyocytes	7	2.14724	0.0534065	ADCY3, MAPK3, ADRA1A, PIK3CA, PPP2R5E, CACNG2, AKT3	129	146	6910	2.56823	0.999963	0.25299	49.3257
GDF5	C16orf87		KEGG_PATHWAY	hsa04151:PI3K-Akt signaling pathway	12	3.68098	0.0543934	ITGA9, SOS1, MAPK3, PDGFRA, PIK3CA, KITLG, PPP2R5E, PRKAA2, FOXO3, C8ORF44-SGK3, AKT3, GHR	129	345	6910	1.86316	0.99997	0.250961	49.9762
SLC26A7	C19orf47		KEGG_PATHWAY	hsa04725:Cholinergic synapse	6	1.84049	0.0546403	ADCY3, KCNJ6, MAPK3, PIK3CA, KCNJ12, AKT3	129	111	6910	2.89545	0.999971	0.246079	50.1377
SIRT1	C1orf115		KEGG_PATHWAY	hsa04270:Vascular smooth muscle contraction	6	1.84049	0.0694487	ADCY3, ROCK1, MAPK3, GNA12, ADRA1A, ARHGEF11	129	119	6910	2.7008	0.999998	0.29694	58.9936
ANP32A	C3orf14		KEGG_PATHWAY	hsa04666:Fc gamma R-mediated phagocytosis	5	1.53374	0.069899	LYN, CFL2, MAPK3, PIK3CA, AKT3	129	84	6910	3.18845	0.999999	0.292196	59.2387
CBLL1	C8orf44-SGK3		KEGG_PATHWAY	hsa04722:Neurotrophin signaling pathway	6	1.84049	0.071442	SOS1, MAPK3, GAB1, PIK3CA, FOXO3, AKT3	129	120	6910	2.67829	0.999999	0.291545	60.0683
RB1	CACNG2		KEGG_PATHWAY	hsa04071:Sphingolipid signaling pathway	6	1.84049	0.071442	ROCK1, MAPK3, GNA12, PIK3CA, PPP2R5E, AKT3	129	120	6910	2.67829	0.999999	0.291545	60.0683
DCUN1D4	CASD1		KEGG_PATHWAY	hsa05217:Basal cell carcinoma	4	1.22699	0.0813177	HHIP, TCF7L2, TCF7L1, SHH	129	55	6910	3.8957	1	0.319393	65.0211
PHF20L1	CBFA2T2		KEGG_PATHWAY	hsa04923:Regulation of lipolysis in adipocytes	4	1.22699	0.0848081	ADCY3, ABHD5, PIK3CA, AKT3	129	56	6910	3.82614	1	0.324611	66.6319
SOCS2	CBLL1		KEGG_PATHWAY	hsa04150:mTOR signaling pathway	4	1.22699	0.0919776	MAPK3, PIK3CA, PRKAA2, AKT3	129	58	6910	3.6942	1	0.341216	69.7288
EP300	CCDC117		KEGG_PATHWAY	hsa04611:Platelet activation	6	1.84049	0.0930819	ADCY3, ROCK1, LYN, MAPK3, PIK3CA, AKT3	129	130	6910	2.47227	1	0.338349	70.1816
ANGEL2	CCDC171		KEGG_PATHWAY	hsa04380:Osteoclast differentiation	6	1.84049	0.0954135	MAPK3, MITF, PIK3CA, PPP3CA, NFATC2, AKT3	129	131	6910	2.4534	1	0.339316	71.1172
SS18	CCDC71L		KEGG_PATHWAY	hsa05216:Thyroid cancer	3	0.920245	0.0999863	MAPK3, TCF7L2, TCF7L1	129	29	6910	5.5413	1	0.346858	72.8744
BRI3	CCDC88A
SRGAP2	CCR10	GO	Category	Term	Count	%	PValue	Genes	List Total	Pop Hits	Pop Total	Fold Enrichment	Bonferroni	Benjamini	FDR
FOXA1	CDC40		GOTERM_BP_FAT	GO:0045449~regulation of transcription	91	29.5455	2.15423e-11	ZNF292, HMGN2, MITF, SNIP1, HOXD12, BBX, CNOT2, RORB, FOXO3, HSBP1, CBFA2T2, SHH, PNN, CITED2, EPC1, FUBP3, PCGF3, PAX7, ANP32A, ZNF395, SAP30L, KDM5A, GABPB2, EGR1, ZBTB20, SATB2, KHDRBS2, TAF4B, SOX11, TADA2B, RUNX1T1, SIX4, ARID1B, HMGA2, MECOM, FOXN3, JMY, ARHGEF11, SLTM, SS18, MTF1, PRDM6, MED9, SMARCA5, CLOCK, ACVR1, BTAF1, ZNF516, SOX6, LIN28B, MEIS1, TCF7L2, TCF7L1, MYCBP2, ARX, TCF21, HI…	241	2601	13528	1.96389	3.68589e-08	3.68589e-08	3.6363e-08
SLC30A6	CDC42BPA		GOTERM_BP_FAT	GO:0010557~positive regulation of macromolecule biosynthetic process	38	12.3377	3.3139e-10	MITF, KITLG, RORB, SOX6, FOXO3, TCF7L2, SHH, TCF7L1, CITED2, EPC1, TCF21, CHD8, MEIS2, DYRK2, NFATC2, KDM5A, SREBF1, EGR1, MAF, SATB2, SOX11, ESRRG, TEAD1, ARID1B, SIX4, MECOM, ISL1, BOLL, ARHGEF11, ATXN1, CSRNP3, MTF1, EBF3, ATXN7, PDGFRA, IRF1, CLOCK, ACVR1	241	654	13528	3.26154	5.67007e-07	2.83504e-07	5.59379e-07
ARID2	CDH8		GOTERM_BP_FAT	GO:0009891~positive regulation of biosynthetic process	39	12.6623	4.90453e-10	MITF, KITLG, RORB, SOX6, FOXO3, TCF7L2, SHH, TCF7L1, CITED2, EPC1, TCF21, CHD8, MEIS2, DYRK2, NFATC2, KDM5A, SREBF1, EGR1, MAF, SATB2, SOX11, ESRRG, TEAD1, ARID1B, SIX4, MECOM, ISL1, ABCG4, BOLL, ARHGEF11, ATXN1, CSRNP3, MTF1, EBF3, ATXN7, PDGFRA, IRF1, CLOCK, ACVR1	241	695	13528	3.1499	8.39164e-07	2.79721e-07	8.27874e-07
SPRY1	CDK19		GOTERM_BP_FAT	GO:0031328~positive regulation of cellular biosynthetic process	38	12.3377	1.19909e-09	MITF, KITLG, RORB, SOX6, FOXO3, TCF7L2, SHH, TCF7L1, CITED2, EPC1, TCF21, CHD8, MEIS2, DYRK2, NFATC2, KDM5A, SREBF1, EGR1, MAF, SATB2, SOX11, ESRRG, TEAD1, ARID1B, SIX4, MECOM, ISL1, BOLL, ARHGEF11, ATXN1, CSRNP3, MTF1, EBF3, ATXN7, PDGFRA, IRF1, CLOCK, ACVR1	241	685	13528	3.11394	2.05164e-06	5.12911e-07	2.02404e-06
MAPK1	CELF2		GOTERM_BP_FAT	GO:0045935~positive regulation of nucleobase, nucleoside, nucleotide and nucleic acid metabolic process	36	11.6883	1.32725e-09	MITF, KITLG, RORB, SOX6, FOXO3, TCF7L2, SHH, TCF7L1, CITED2, EPC1, TCF21, CHD8, MEIS2, NFATC2, KDM5A, SREBF1, EGR1, MAF, SATB2, SOX11, ESRRG, TEAD1, ARID1B, SIX4, MECOM, ISL1, ARHGEF11, ATXN1, CSRNP3, MTF1, EBF3, ATXN7, PDGFRA, IRF1, CLOCK, ACVR1	241	624	13528	3.23843	2.27092e-06	4.54183e-07	2.24036e-06
PPP2R5C	CFL2		GOTERM_BP_FAT	GO:0045941~positive regulation of transcription	34	11.039	1.44146e-09	MITF, RORB, SOX6, FOXO3, TCF7L2, SHH, TCF7L1, CITED2, EPC1, TCF21, CHD8, MEIS2, NFATC2, KDM5A, SREBF1, EGR1, MAF, SATB2, SOX11, ESRRG, TEAD1, ARID1B, SIX4, MECOM, ISL1, ARHGEF11, ATXN1, CSRNP3, MTF1, EBF3, ATXN7, IRF1, CLOCK, ACVR1	241	564	13528	3.38389	2.46634e-06	4.11057e-07	2.43316e-06
GOLM1	CHD1		GOTERM_BP_FAT	GO:0045893~positive regulation of transcription, DNA-dependent	31	10.0649	1.62037e-09	MITF, RORB, SOX6, FOXO3, TCF7L2, SHH, TCF7L1, CITED2, EPC1, TCF21, CHD8, MEIS2, NFATC2, SREBF1, EGR1, MAF, SATB2, SOX11, ESRRG, TEAD1, ARID1B, SIX4, MECOM, ISL1, ARHGEF11, ATXN1, CSRNP3, MTF1, ATXN7, IRF1, CLOCK	241	477	13528	3.64804	2.77244e-06	3.96064e-07	2.73515e-06
FKBP2	CHD8		GOTERM_BP_FAT	GO:0006357~regulation of transcription from RNA polymerase II promoter	39	12.6623	1.73194e-09	MITF, CNOT2, SOX6, FOXO3, HSBP1, TCF7L2, SHH, TCF7L1, CITED2, EPC1, CHD8, MEIS2, CHD1, NFATC2, TFDP1, SREBF1, EGR1, MAF, DNMT3A, SATB2, TAF4, SOX11, TEAD1, SIX4, ISL1, MECOM, FOXP1, JMY, FOXP2, ATXN1, CSRNP3, MTF1, ATXN7, MED9, SMARCA5, IRF1, NCOR1, CLOCK, TCF15	241	727	13528	3.01125	2.96334e-06	3.70418e-07	2.92348e-06
PEA15	CHST11		GOTERM_BP_FAT	GO:0051254~positive regulation of RNA metabolic process	31	10.0649	1.97765e-09	MITF, RORB, SOX6, FOXO3, TCF7L2, SHH, TCF7L1, CITED2, EPC1, TCF21, CHD8, MEIS2, NFATC2, SREBF1, EGR1, MAF, SATB2, SOX11, ESRRG, TEAD1, ARID1B, SIX4, MECOM, ISL1, ARHGEF11, ATXN1, CSRNP3, MTF1, ATXN7, IRF1, CLOCK	241	481	13528	3.61771	3.38376e-06	3.75973e-07	3.33824e-06
GEMIN6	CITED2		GOTERM_BP_FAT	GO:0010628~positive regulation of gene expression	34	11.039	3.03529e-09	MITF, RORB, SOX6, FOXO3, TCF7L2, SHH, TCF7L1, CITED2, EPC1, TCF21, CHD8, MEIS2, NFATC2, KDM5A, SREBF1, EGR1, MAF, SATB2, SOX11, ESRRG, TEAD1, ARID1B, SIX4, MECOM, ISL1, ARHGEF11, ATXN1, CSRNP3, MTF1, EBF3, ATXN7, IRF1, CLOCK, ACVR1	241	581	13528	3.28488	5.19337e-06	5.19338e-07	5.12351e-06
CSDE1	CLMN		GOTERM_BP_FAT	GO:0051173~positive regulation of nitrogen compound metabolic process	36	11.6883	3.04578e-09	MITF, KITLG, RORB, SOX6, FOXO3, TCF7L2, SHH, TCF7L1, CITED2, EPC1, TCF21, CHD8, MEIS2, NFATC2, KDM5A, SREBF1, EGR1, MAF, SATB2, SOX11, ESRRG, TEAD1, ARID1B, SIX4, MECOM, ISL1, ARHGEF11, ATXN1, CSRNP3, MTF1, EBF3, ATXN7, PDGFRA, IRF1, CLOCK, ACVR1	241	644	13528	3.13786	5.21131e-06	4.73757e-07	5.14121e-06
H3F3C	CLOCK		GOTERM_BP_FAT	GO:0010604~positive regulation of macromolecule metabolic process	42	13.6364	4.88039e-09	MITF, TTK, KITLG, RORB, SOX6, FOXO3, TCF7L2, SHH, TCF7L1, CITED2, TCF21, EPC1, CHD8, MEIS2, DYRK2, NFATC2, KDM5A, GHR, SREBF1, EGR1, MAF, SATB2, LYN, SOX11, ESRRG, TEAD1, ARID1B, SIX4, MECOM, ISL1, BOLL, ARHGEF11, ATXN1, CSRNP3, MTF1, EBF3, ATXN7, PDGFRA, IRF1, CLOCK, ACVR1, BMPR1A	241	857	13528	2.75096	8.35031e-06	6.95862e-07	8.238e-06
SLC10A7	CLSTN2		GOTERM_BP_FAT	GO:0045944~positive regulation of transcription from RNA polymerase II promoter	26	8.44156	1.03938e-08	MITF, FOXO3, SOX6, TCF7L2, SHH, TCF7L1, CITED2, EPC1, CHD8, MEIS2, NFATC2, SREBF1, EGR1, MAF, SATB2, SOX11, TEAD1, SIX4, MECOM, ISL1, ATXN1, MTF1, CSRNP3, ATXN7, IRF1, CLOCK	241	371	13528	3.93383	1.77836e-05	1.36798e-06	1.75445e-05
WT1	CLYBL		GOTERM_BP_FAT	GO:0051252~regulation of RNA metabolic process	65	21.1039	2.74497e-08	HMGN2, SNIP1, MITF, HOXD12, CNOT2, RORB, FOXO3, HSBP1, CBFA2T2, SHH, CITED2, EPC1, PAX7, ZNF395, EGR1, SATB2, SOX11, TAF4B, RUNX1T1, SIX4, ARID1B, HMGA2, MECOM, FOXN3, HNRNPU, JMY, ARHGEF11, SS18, MTF1, MED9, SMARCA5, CLOCK, SOX6, LIN28B, MEIS1, TCF7L2, TCF7L1, ARX, TCF21, HIC2, CHD8, MEIS2, ETV1, CHD1, NFATC2, TFDP1, SREBF1, MAF, DNMT3A, TAF4, ESRRG, TEAD1, ISL1, FOXP1, FOXP2, ATXN1, ZFHX4, CSRN…	241	1813	13528	2.01248	4.69654e-05	3.35474e-06	4.63346e-05
MED9	CNIH1		GOTERM_BP_FAT	GO:0006355~regulation of transcription, DNA-dependent	64	20.7792	2.86587e-08	HMGN2, SNIP1, MITF, HOXD12, CNOT2, RORB, FOXO3, HSBP1, CBFA2T2, SHH, CITED2, EPC1, PAX7, ZNF395, EGR1, SATB2, SOX11, TAF4B, RUNX1T1, SIX4, ARID1B, HMGA2, MECOM, FOXN3, JMY, ARHGEF11, SS18, MTF1, MED9, SMARCA5, CLOCK, SOX6, LIN28B, MEIS1, TCF7L2, TCF7L1, ARX, TCF21, HIC2, CHD8, MEIS2, ETV1, CHD1, NFATC2, TFDP1, SREBF1, MAF, DNMT3A, TAF4, ESRRG, TEAD1, ISL1, FOXP1, FOXP2, ATXN1, ZFHX4, CSRNP3, EBF3…	241	1773	13528	2.02623	4.90338e-05	3.269e-06	4.83753e-05
SPTSSA	CNOT2		GOTERM_BP_FAT	GO:0006350~transcription	71	23.0519	5.08212e-08	ZNF292, MITF, HOXD12, BBX, CNOT2, RORB, FOXO3, CITED2, PNN, EPC1, FUBP3, PCGF3, PAX7, ANP32A, ZNF395, SAP30L, KDM5A, GABPB2, EGR1, ZBTB20, KHDRBS2, SOX11, TAF4B, TADA2B, RUNX1T1, ARID1B, HMGA2, FOXN3, SLTM, MTF1, PRDM6, MED9, SMARCA5, CLOCK, ZNF516, SOX6, MEIS1, TCF7L2, TCF7L1, MYCBP2, ARX, TCF21, HIC2, CHD8, TROVE2, ETV1, NFATC2, TFDP1, MAF, ASXL2, SREBF1, TAF4, ESRRG, AFF4, TEAD1, ZNF521, DACH1…	241	2101	13528	1.89692	8.69512e-05	5.43467e-06	8.57851e-05
PCDH10	COLCA1		GOTERM_BP_FAT	GO:0010629~negative regulation of gene expression	22	7.14286	0.000255705	EGR1, DNMT3A, BTAF1, SATB2, ZCCHC11, SOX6, HSBP1, CBFA2T2, LIN28B, FOXN3, TCF7L1, FOXP1, CITED2, FOXP2, ATXN1, HIC2, EPC1, TCF21, MEIS2, PRDM6, RFX3, NCOR1	241	504	13528	2.45024	0.354395	0.0254109	0.43075
PLK5	COLEC10		GOTERM_BP_FAT	GO:0016481~negative regulation of transcription	20	6.49351	0.000546824	EGR1, DNMT3A, BTAF1, SATB2, SOX6, HSBP1, CBFA2T2, FOXN3, TCF7L1, FOXP1, CITED2, FOXP2, ATXN1, HIC2, TCF21, EPC1, MEIS2, PRDM6, RFX3, NCOR1	241	459	13528	2.44587	0.607756	0.0506644	0.919032
C19orf47	COLQ		GOTERM_BP_FAT	GO:0006325~chromatin organization	17	5.51948	0.00120338	DNMT3A, SATB2, HMGN2, SOX6, ARID1B, HMGA2, TCF7L1, EPC1, CHD8, ATXN7, PRDM6, SMARCA5, H2AFZ, CHD1, H3F3C, KDM5A, NCOR1	241	378	13528	2.52449	0.872575	0.102761	2.01199
RAB1A	CSRNP3		GOTERM_BP_FAT	GO:0045892~negative regulation of transcription, DNA-dependent	16	5.19481	0.00173895	EGR1, DNMT3A, SATB2, SOX6, HSBP1, CBFA2T2, TCF7L1, FOXP1, FOXN3, CITED2, FOXP2, TCF21, EPC1, HIC2, MEIS2, NCOR1	241	356	13528	2.52282	0.949102	0.138342	2.89513
SPRED1	CTC-360G5.1		GOTERM_BP_FAT	GO:0030324~lung development	8	2.5974	0.00189019	TCF21, PDGFRA, HSD11B1, HHIP, SHH, FOXP1, BMPR1A, FOXP2	241	99	13528	4.53598	0.960725	0.142858	3.14317
C11orf87	CWF19L1		GOTERM_BP_FAT	GO:0045934~negative regulation of nucleobase, nucleoside, nucleotide and nucleic acid metabolic process	20	6.49351	0.00197129	EGR1, DNMT3A, BTAF1, SATB2, SOX6, HSBP1, CBFA2T2, FOXN3, TCF7L1, FOXP1, CITED2, FOXP2, ATXN1, HIC2, TCF21, EPC1, MEIS2, PRDM6, RFX3, NCOR1	241	512	13528	2.19269	0.965823	0.142268	3.27591
RAP2B	CYB5R4		GOTERM_BP_FAT	GO:0051253~negative regulation of RNA metabolic process	16	5.19481	0.00206002	EGR1, DNMT3A, SATB2, SOX6, HSBP1, CBFA2T2, TCF7L1, FOXP1, FOXN3, CITED2, FOXP2, TCF21, EPC1, HIC2, MEIS2, NCOR1	241	362	13528	2.48101	0.970646	0.142218	3.42097
PPP2CB	DAB1		GOTERM_BP_FAT	GO:0030323~respiratory tube development	8	2.5974	0.0022423	TCF21, PDGFRA, HSD11B1, HHIP, SHH, FOXP1, BMPR1A, FOXP2	241	102	13528	4.40257	0.978525	0.147888	3.71832
ZBTB18	DACH1		GOTERM_BP_FAT	GO:0051172~negative regulation of nitrogen compound metabolic process	20	6.49351	0.00229236	EGR1, DNMT3A, BTAF1, SATB2, SOX6, HSBP1, CBFA2T2, FOXN3, TCF7L1, FOXP1, CITED2, FOXP2, ATXN1, HIC2, TCF21, EPC1, MEIS2, PRDM6, RFX3, NCOR1	241	519	13528	2.16311	0.980292	0.145355	3.79983
KDM5B	DCAF8		GOTERM_BP_FAT	GO:0048863~stem cell differentiation	5	1.62338	0.00235138	ZCCHC11, PAX7, TCF7L2, TCF7L1, BMPR1A	241	32	13528	8.77075	0.982189	0.143517	3.89584
MEF2A	DCC		GOTERM_BP_FAT	GO:0060541~respiratory system development	8	2.5974	0.00309663	TCF21, PDGFRA, HSD11B1, HHIP, SHH, FOXP1, BMPR1A, FOXP2	241	108	13528	4.15798	0.995041	0.178431	5.10049
ZCCHC11	DCUN1D4		GOTERM_BP_FAT	GO:0002053~positive regulation of mesenchymal cell proliferation	4	1.2987	0.00311958	SHH, FOXP1, BMPR1A, FOXP2	241	17	13528	13.2077	0.995233	0.173807	5.13736
ISL1	DESI2		GOTERM_BP_FAT	GO:0007167~enzyme linked receptor protein signaling pathway	15	4.87013	0.00319302	AMHR2, PTPRD, SOCS2, USP9Y, GDF5, PXN, ADCYAP1, SS18, SOS1, GAB1, PDGFRA, GIGYF1, BMPR1A, GHR, ACVR1	241	342	13528	2.46196	0.995797	0.171957	5.25525
TMEM43	DIAPH1		GOTERM_BP_FAT	GO:0048598~embryonic morphogenesis	14	4.54545	0.00334735	SATB2, GNA12, GDF5, HOXD12, GRSF1, SIX4, MECOM, TCF7L2, SHH, TCF21, CHST11, AMOT, BMPR1A, ACVR1	241	307	13528	2.5598	0.996775	0.174058	5.50255
WTAP	DKK3		GOTERM_BP_FAT	GO:0010464~regulation of mesenchymal cell proliferation	4	1.2987	0.00369488	SHH, FOXP1, BMPR1A, FOXP2	241	18	13528	12.474	0.998224	0.184791	6.05723
HMGA2	DNMT3A		GOTERM_BP_FAT	GO:0016477~cell migration	13	4.22078	0.00384551	ARX, DCC, SATB2, DAB1, CCDC88A, ROCK1, AMOT, KITLG, SIX4, ENPEP, ISL1, SHH, ACVR1	241	276	13528	2.64394	0.998629	0.186176	6.29668
ADCY3	DOCK4		GOTERM_BP_FAT	GO:0001667~ameboidal cell migration	5	1.62338	0.00403023	AMOT, KITLG, ISL1, SHH, ACVR1	241	37	13528	7.58551	0.999002	0.188916	6.58954
MYCBP2	DPYSL3		GOTERM_BP_FAT	GO:0010558~negative regulation of macromolecule biosynthetic process	20	6.49351	0.00406707	EGR1, DNMT3A, BTAF1, SATB2, SOX6, HSBP1, CBFA2T2, FOXN3, TCF7L1, FOXP1, CITED2, FOXP2, ATXN1, HIC2, TCF21, EPC1, MEIS2, PRDM6, RFX3, NCOR1	241	547	13528	2.05239	0.999063	0.185423	6.64785
LARGE	DUSP9		GOTERM_BP_FAT	GO:0031327~negative regulation of cellular biosynthetic process	20	6.49351	0.00530019	EGR1, DNMT3A, BTAF1, SATB2, SOX6, HSBP1, CBFA2T2, FOXN3, TCF7L1, FOXP1, CITED2, FOXP2, ATXN1, HIC2, TCF21, EPC1, MEIS2, PRDM6, RFX3, NCOR1	241	561	13528	2.00117	0.999888	0.228789	8.57984
CTGF	DYNC1LI2		GOTERM_BP_FAT	GO:0042692~muscle cell differentiation	8	2.5974	0.00578237	QKI, CACNG2, PPP3CA, SOX6, TCF7L2, SHH, FOXP1, ACVR1	241	121	13528	3.71126	0.999951	0.240899	9.325
FAM167A	DYNLL2		GOTERM_BP_FAT	GO:0035295~tube development	11	3.57143	0.00593134	TCF21, SPRY1, SALL1, PDGFRA, HSD11B1, HHIP, SHH, FOXP1, BMPR1A, FOXP2, ACVR1	241	220	13528	2.80664	0.999962	0.240505	9.55407
CDC40	DYRK2		GOTERM_BP_FAT	GO:0060538~skeletal muscle organ development	6	1.94805	0.00625502	PAX7, CACNG2, SIX4, PPP3CA, FOXP1, FOXP2	241	66	13528	5.10298	0.999978	0.246122	10.0499
DPYSL3	EBF3		GOTERM_BP_FAT	GO:0007519~skeletal muscle tissue development	6	1.94805	0.00625502	PAX7, CACNG2, SIX4, PPP3CA, FOXP1, FOXP2	241	66	13528	5.10298	0.999978	0.246122	10.0499
MIA3	EDIL3		GOTERM_BP_FAT	GO:0043009~chordate embryonic development	14	4.54545	0.00630181	SATB2, GNA12, SIX4, MECOM, TCF7L2, SHH, CITED2, CHD8, PAX7, CHST11, PDGFRA, AMOT, TCF15, ACVR1	241	331	13528	2.3742	0.99998	0.242208	10.1214
PDE7A	EGR1		GOTERM_BP_FAT	GO:0009890~negative regulation of biosynthetic process	20	6.49351	0.00666059	EGR1, DNMT3A, BTAF1, SATB2, SOX6, HSBP1, CBFA2T2, FOXN3, TCF7L1, FOXP1, CITED2, FOXP2, ATXN1, HIC2, TCF21, EPC1, MEIS2, PRDM6, RFX3, NCOR1	241	573	13528	1.95926	0.999989	0.248632	10.6676
DUSP9	ELFN2		GOTERM_BP_FAT	GO:0009792~embryonic development ending in birth or egg hatching	14	4.54545	0.0067345	SATB2, GNA12, SIX4, MECOM, TCF7L2, SHH, CITED2, CHD8, PAX7, CHST11, PDGFRA, AMOT, TCF15, ACVR1	241	334	13528	2.35287	0.99999	0.245721	10.7797
ESRRG	ELMSAN1		GOTERM_BP_FAT	GO:0001755~neural crest cell migration	4	1.2987	0.00751312	KITLG, ISL1, SHH, ACVR1	241	23	13528	9.76222	0.999998	0.264515	11.9529
PNN	ENPEP		GOTERM_BP_FAT	GO:0007389~pattern specification process	12	3.8961	0.00821238	SATB2, PAX7, HOXD12, GRSF1, RFX3, HHIP, SHH, TCF7L1, TCF15, CITED2, BMPR1A, ACVR1	241	267	13528	2.52282	0.999999	0.279727	12.9942
FEM1C	EPC1		GOTERM_BP_FAT	GO:0035107~appendage morphogenesis	7	2.27273	0.00833077	CHST11, GDF5, GNA12, HOXD12, MECOM, SHH, BMPR1A	241	99	13528	3.96898	0.999999	0.277697	13.1694
PPM1G	ESRRG		GOTERM_BP_FAT	GO:0035108~limb morphogenesis	7	2.27273	0.00833077	CHST11, GDF5, GNA12, HOXD12, MECOM, SHH, BMPR1A	241	99	13528	3.96898	0.999999	0.277697	13.1694
NACC2	ETV1		GOTERM_BP_FAT	GO:0048870~cell motility	13	4.22078	0.00878235	ARX, DCC, SATB2, DAB1, CCDC88A, ROCK1, AMOT, KITLG, SIX4, ENPEP, ISL1, SHH, ACVR1	241	307	13528	2.37696	1	0.284948	13.8344
DNAJA2	FAM105B		GOTERM_BP_FAT	GO:0051674~localization of cell	13	4.22078	0.00878235	ARX, DCC, SATB2, DAB1, CCDC88A, ROCK1, AMOT, KITLG, SIX4, ENPEP, ISL1, SHH, ACVR1	241	307	13528	2.37696	1	0.284948	13.8344
MSANTD3-TMEFF1	FAM91A1		GOTERM_BP_FAT	GO:0042733~embryonic digit morphogenesis	4	1.2987	0.00950696	CHST11, GNA12, HOXD12, SHH	241	25	13528	8.98124	1	0.299043	14.8915
SOX4	FAT2		GOTERM_BP_FAT	GO:0060173~limb development	7	2.27273	0.0100306	CHST11, GDF5, GNA12, HOXD12, MECOM, SHH, BMPR1A	241	103	13528	3.81485	1	0.307191	15.6478
NMNAT2	FBXL20		GOTERM_BP_FAT	GO:0048736~appendage development	7	2.27273	0.0100306	CHST11, GDF5, GNA12, HOXD12, MECOM, SHH, BMPR1A	241	103	13528	3.81485	1	0.307191	15.6478
KCNA6	FBXO42		GOTERM_BP_FAT	GO:0007498~mesoderm development	6	1.94805	0.0100634	TCF21, SHH, TCF7L1, TCF15, BMPR1A, ACVR1	241	74	13528	4.55131	1	0.302698	15.695
POC1B	FBXW7		GOTERM_BP_FAT	GO:0051216~cartilage development	6	1.94805	0.0100634	SATB2, PAX7, CHST11, SOX6, GHR, BMPR1A	241	74	13528	4.55131	1	0.302698	15.695
HAS2	FITM2		GOTERM_BP_FAT	GO:0010605~negative regulation of macromolecule metabolic process	23	7.46753	0.011156	EGR1, DNMT3A, BTAF1, SATB2, ZCCHC11, SOX6, HSBP1, CBFA2T2, LIN28B, FOXN3, TCF7L1, SHH, FOXP1, CITED2, FOXP2, ATXN1, HIC2, EPC1, TCF21, MEIS2, PRDM6, RFX3, NCOR1	241	734	13528	1.75893	1	0.324119	17.2519
TMEFF1	FLNB		GOTERM_BP_FAT	GO:0045165~cell fate commitment	8	2.5974	0.0119774	SPRY1, SALL1, PAX7, MITF, SOX6, ISL1, TCF7L2, SHH	241	139	13528	3.23066	1	0.337902	18.4046
ARHGEF11	FOXN3		GOTERM_BP_FAT	GO:0051276~chromosome organization	17	5.51948	0.0128707	DNMT3A, SATB2, HMGN2, SOX6, ARID1B, HMGA2, TCF7L1, EPC1, CHD8, ATXN7, PRDM6, SMARCA5, H2AFZ, CHD1, H3F3C, KDM5A, NCOR1	241	485	13528	1.96754	1	0.352477	19.6409
SEMA4G	FOXO3		GOTERM_BP_FAT	GO:0010648~negative regulation of cell communication	11	3.57143	0.0131947	ATXN1, DKK3, CHD8, SOCS2, RGS7BP, SLC6A1, ATXN7, CHST11, HHIP, NCOR1, ACVR1	241	248	13528	2.48976	1	0.354058	20.0849
ANKRD34C	FOXP1		GOTERM_BP_FAT	GO:0032355~response to estradiol stimulus	5	1.62338	0.0152815	SOCS2, SLC6A1, PDGFRA, SHH, GHR	241	54	13528	5.19748	1	0.391733	22.8902
TFDP1	FOXP2		GOTERM_BP_FAT	GO:0009968~negative regulation of signal transduction	10	3.24675	0.0171866	ATXN1, DKK3, CHD8, SOCS2, RGS7BP, ATXN7, CHST11, HHIP, NCOR1, ACVR1	241	221	13528	2.53994	1	0.422643	25.37
CRK	FRMPD4		GOTERM_BP_FAT	GO:0006338~chromatin remodeling	5	1.62338	0.0172699	SATB2, CHD8, SMARCA5, CHD1, ARID1B	241	56	13528	5.01186	1	0.418384	25.4768
RFX3	FUBP3		GOTERM_BP_FAT	GO:0007548~sex differentiation	8	2.5974	0.018149	AMHR2, TCF21, TAF4, PDGFRA, FOXO3, TCF7L2, SHH, BMPR1A	241	151	13528	2.97392	1	0.428569	26.5941
LYN	GAB1		GOTERM_BP_FAT	GO:0003006~reproductive developmental process	11	3.57143	0.0186696	AMHR2, TCF21, TAF4, PDGFRA, AFF4, FOXO3, TCF7L2, SHH, CITED2, BMPR1A, ACVR1	241	262	13528	2.35672	1	0.432044	27.2483
NET1	GABPB2		GOTERM_BP_FAT	GO:0030900~forebrain development	8	2.5974	0.0187481	ARX, SALL3, DAB1, SLC6A3, ISL1, MECOM, SHH, FOXP2	241	152	13528	2.95436	1	0.42783	27.3465
KIAA1211L	GAPVD1		GOTERM_BP_FAT	GO:0030001~metal ion transport	16	5.19481	0.0189239	SLC12A6, SCN1A, SLC8A1, SCN3A, SCN2A, STIM2, SLC10A7, KCNA6, CACNG2, KCNJ12, KCNK2, KCNJ6, SLC25A28, PPP3CA, SLC31A1, SLC30A6	241	465	13528	1.93145	1	0.425384	27.5659
SPAST	GDF5		GOTERM_BP_FAT	GO:0030326~embryonic limb morphogenesis	6	1.94805	0.0192084	CHST11, GDF5, GNA12, HOXD12, MECOM, SHH	241	87	13528	3.87123	1	0.42483	27.9197
DYNLL2	GEMIN6		GOTERM_BP_FAT	GO:0035113~embryonic appendage morphogenesis	6	1.94805	0.0192084	CHST11, GDF5, GNA12, HOXD12, MECOM, SHH	241	87	13528	3.87123	1	0.42483	27.9197
MAPK3	GHR		GOTERM_BP_FAT	GO:0014032~neural crest cell development	4	1.2987	0.020335	KITLG, ISL1, SHH, ACVR1	241	33	13528	6.80397	1	0.438003	29.3045
GRSF1	GIGYF1		GOTERM_BP_FAT	GO:0014033~neural crest cell differentiation	4	1.2987	0.020335	KITLG, ISL1, SHH, ACVR1	241	33	13528	6.80397	1	0.438003	29.3045
ZNF516	GLTSCR1L		GOTERM_BP_FAT	GO:0000122~negative regulation of transcription from RNA polymerase II promoter	11	3.57143	0.0204837	EGR1, DNMT3A, EPC1, SATB2, MEIS2, SOX6, HSBP1, NCOR1, FOXP1, CITED2, FOXP2	241	266	13528	2.32128	1	0.435127	29.4855
ARID4B	GMPR		GOTERM_BP_FAT	GO:0007179~transforming growth factor beta receptor signaling pathway	5	1.62338	0.021713	AMHR2, USP9Y, GDF5, BMPR1A, ACVR1	241	60	13528	4.67773	1	0.449095	30.9644
DOCK4	GNA12		GOTERM_BP_FAT	GO:0006928~cell motion	16	5.19481	0.0222493	DCC, SATB2, CCDC88A, ROCK1, KITLG, ENPEP, SIX4, ISL1, SHH, ARHGEF11, MYCBP2, ARX, SEMA6A, DAB1, AMOT, ACVR1	241	475	13528	1.89079	1	0.452032	31.6005
SLAIN2	GOLM1		GOTERM_BP_FAT	GO:0001657~ureteric bud development	4	1.2987	0.0237737	TCF21, SPRY1, SALL1, SHH	241	35	13528	6.41517	1	0.469192	33.3784
USP9Y	GPD2		GOTERM_BP_FAT	GO:0016568~chromatin modification	11	3.57143	0.0246051	DNMT3A, EPC1, SATB2, CHD8, ATXN7, PRDM6, SMARCA5, CHD1, ARID1B, KDM5A, NCOR1	241	274	13528	2.25351	1	0.475782	34.3298
NOVA1	GPR37L1		GOTERM_BP_FAT	GO:0021537~telencephalon development	5	1.62338	0.028168	ARX, SALL3, DAB1, SHH, FOXP2	241	65	13528	4.31791	1	0.517928	38.2635
EGR1	GPRIN3		GOTERM_BP_FAT	GO:0014003~oligodendrocyte development	3	0.974026	0.0282698	LYN, SOX11, SHH	241	15	13528	11.2266	1	0.51401	38.3726
TCF15	GRM3		GOTERM_BP_FAT	GO:0007517~muscle organ development	9	2.92208	0.0346111	PAX7, CACNG2, SIX4, PPP3CA, SOX6, FLNB, FOXP1, TCF15, FOXP2	241	211	13528	2.39429	1	0.582496	44.8205
EIF4A2	GRSF1		GOTERM_BP_FAT	GO:0001932~regulation of protein amino acid phosphorylation	8	2.5974	0.0346443	CCDC88A, LYN, MAP3K9, GAB1, TTK, KITLG, GHR, BMPR1A	241	173	13528	2.59574	1	0.577609	44.8525
CDK19	GTDC1		GOTERM_BP_FAT	GO:0070447~positive regulation of oligodendrocyte progenitor proliferation	2	0.649351	0.0351685	LYN, SHH	241	2	13528	56.1328	1	0.57801	45.3558
GAPVD1	H2AFZ		GOTERM_BP_FAT	GO:0070445~regulation of oligodendrocyte progenitor proliferation	2	0.649351	0.0351685	LYN, SHH	241	2	13528	56.1328	1	0.57801	45.3558
GTDC1	H3F3C		GOTERM_BP_FAT	GO:0001570~vasculogenesis	4	1.2987	0.0358526	AMOT, QKI, SHH, CITED2	241	41	13528	5.47637	1	0.580061	46.0062
H3F3B	HAO1		GOTERM_BP_FAT	GO:0007368~determination of left/right symmetry	4	1.2987	0.0381201	RFX3, SHH, CITED2, ACVR1	241	42	13528	5.34598	1	0.597857	48.11
NCALD	HAPLN1		GOTERM_BP_FAT	GO:0007507~heart development	9	2.92208	0.038294	TEAD1, SOX6, ISL1, MECOM, SHH, FOXP1, CITED2, BMPR1A, ACVR1	241	215	13528	2.34974	1	0.594575	48.2682
TMEM178B	HAS2		GOTERM_BP_FAT	GO:0042325~regulation of phosphorylation	15	4.87013	0.0386351	ADCY3, CCDC88A, LYN, KITLG, TTK, TRIB2, ATXN1, SPRY1, DAB1, MAP3K9, ATXN7, GAB1, DUSP9, BMPR1A, GHR	241	466	13528	1.80685	1	0.592972	48.577
HIP1R	HHIP		GOTERM_BP_FAT	GO:0043405~regulation of MAP kinase activity	7	2.27273	0.039768	SPRY1, MAP3K9, GAB1, KITLG, DUSP9, TRIB2, GHR	241	141	13528	2.78673	1	0.598919	49.5904
C16orf87	HIC2		GOTERM_BP_FAT	GO:0009799~determination of symmetry	4	1.2987	0.0404591	RFX3, SHH, CITED2, ACVR1	241	43	13528	5.22165	1	0.600573	50.1993
SNIP1	HIP1R		GOTERM_BP_FAT	GO:0009855~determination of bilateral symmetry	4	1.2987	0.0404591	RFX3, SHH, CITED2, ACVR1	241	43	13528	5.22165	1	0.600573	50.1993
C1orf115	HMGA2		GOTERM_BP_FAT	GO:0009791~post-embryonic development	5	1.62338	0.0406424	CHST11, GDF5, SOX6, MECOM, FOXP2	241	73	13528	3.84471	1	0.597537	50.3597
PTBP2	HMGN2		GOTERM_BP_FAT	GO:0007411~axon guidance	6	1.94805	0.041753	ARX, DCC, SEMA6A, ISL1, SHH, MYCBP2	241	107	13528	3.14763	1	0.60296	51.3208
EDIL3	HNRNPU		GOTERM_BP_FAT	GO:0001656~metanephros development	4	1.2987	0.0428691	TCF21, SPRY1, SALL1, SHH	241	44	13528	5.10298	1	0.608236	52.269
NMT2	HOXD12		GOTERM_BP_FAT	GO:0001655~urogenital system development	6	1.94805	0.0461018	TCF21, SPRY1, SALL1, SOX11, SHH, ACVR1	241	110	13528	3.06179	1	0.631012	54.9185
FAM91A1	HSBP1		GOTERM_BP_FAT	GO:0007169~transmembrane receptor protein tyrosine kinase signaling pathway	9	2.92208	0.046581	SS18, SOCS2, SOS1, GAB1, PDGFRA, GIGYF1, PXN, GHR, ADCYAP1	241	224	13528	2.25533	1	0.630395	55.2993
NTNG1	HSD11B1		GOTERM_BP_FAT	GO:0048706~embryonic skeletal system development	5	1.62338	0.0478831	SATB2, PAX7, CHST11, SIX4, SHH	241	77	13528	3.64499	1	0.636326	56.3186
SCN1A	HUNK		GOTERM_BP_FAT	GO:0040029~regulation of gene expression, epigenetic	5	1.62338	0.0478831	DNMT3A, EPC1, ZCCHC11, ARID1B, LIN28B	241	77	13528	3.64499	1	0.636326	56.3186
MAP3K3	IQSEC1		GOTERM_BP_FAT	GO:0042981~regulation of apoptosis	22	7.14286	0.0488112	DCC, SPPL3, ABR, ROCK1, SOCS2, GDF5, MITF, FOXO3, TCF7L2, SHH, JMY, CITED2, ARHGEF11, CHD8, CSRNP3, PAX7, SOS1, CHST11, PIK3CA, DYRK2, ACVR1, GHR	241	804	13528	1.53597	1	0.63916	57.0318
FBXO21	IRF1		GOTERM_BP_FAT	GO:0048705~skeletal system morphogenesis	6	1.94805	0.0491454	SATB2, CHST11, PDGFRA, SIX4, TCF15, GHR	241	112	13528	3.00711	1	0.637382	57.286
HNRNPU	ISL1		GOTERM_BP_FAT	GO:0006468~protein amino acid phosphorylation	19	6.16883	0.0499106	AMHR2, CDK19, ROCK1, LYN, TTK, TRIB2, HUNK, MAP3K9, GAB1, MAPK3, PDGFRA, CDC42BPA, PIK3CA, DYRK2, PRKAA2, AKT3, BMPR1A, GHR, ACVR1	241	667	13528	1.59898	1	0.638909	57.8625
ARFGAP2	ITGA9		GOTERM_BP_FAT	GO:0051174~regulation of phosphorus metabolic process	15	4.87013	0.0506939	ADCY3, CCDC88A, LYN, KITLG, TTK, TRIB2, ATXN1, SPRY1, DAB1, MAP3K9, ATXN7, GAB1, DUSP9, BMPR1A, GHR	241	485	13528	1.73607	1	0.640535	58.4451
CCDC71L	JHDM1D		GOTERM_BP_FAT	GO:0019220~regulation of phosphate metabolic process	15	4.87013	0.0506939	ADCY3, CCDC88A, LYN, KITLG, TTK, TRIB2, ATXN1, SPRY1, DAB1, MAP3K9, ATXN7, GAB1, DUSP9, BMPR1A, GHR	241	485	13528	1.73607	1	0.640535	58.4451
MUC13	JMY		GOTERM_BP_FAT	GO:0007423~sensory organ development	9	2.92208	0.0516851	MAF, MEIS2, MITF, PDGFRA, RORB, SIX4, SHH, TCF15, FOXP2	241	229	13528	2.20609	1	0.643644	59.1715
FGF7	KAT6A		GOTERM_BP_FAT	GO:0010587~miRNA catabolic process	2	0.649351	0.0522881	ZCCHC11, LIN28B	241	3	13528	37.4219	1	0.64387	59.6075
SMAD2	KAT7		GOTERM_BP_FAT	GO:0021891~olfactory bulb interneuron development	2	0.649351	0.0522881	ARX, SALL3	241	3	13528	37.4219	1	0.64387	59.6075
LIN28B	KCMF1		GOTERM_BP_FAT	GO:0010586~miRNA metabolic process	2	0.649351	0.0522881	ZCCHC11, LIN28B	241	3	13528	37.4219	1	0.64387	59.6075
ELMSAN1	KCNA6		GOTERM_BP_FAT	GO:0048546~digestive tract morphogenesis	3	0.974026	0.0527599	TCF21, TCF7L2, SHH	241	21	13528	8.01897	1	0.643155	59.9456
CC2D1B	KCNJ12		GOTERM_BP_FAT	GO:0055123~digestive system development	3	0.974026	0.0527599	TCF21, TCF7L2, SHH	241	21	13528	8.01897	1	0.643155	59.9456
TCF7L1	KCNJ6		GOTERM_BP_FAT	GO:0043067~regulation of programmed cell death	22	7.14286	0.053169	DCC, SPPL3, ABR, ROCK1, SOCS2, GDF5, MITF, FOXO3, TCF7L2, SHH, JMY, CITED2, ARHGEF11, CHD8, CSRNP3, PAX7, SOS1, CHST11, PIK3CA, DYRK2, ACVR1, GHR	241	812	13528	1.52084	1	0.642011	60.2366
OLFM1	KCNK2		GOTERM_BP_FAT	GO:0010941~regulation of cell death	22	7.14286	0.054873	DCC, SPPL3, ABR, ROCK1, SOCS2, GDF5, MITF, FOXO3, TCF7L2, SHH, JMY, CITED2, ARHGEF11, CHD8, CSRNP3, PAX7, SOS1, CHST11, PIK3CA, DYRK2, ACVR1, GHR	241	815	13528	1.51524	1	0.649917	61.4274
MEPCE	KDM5A		GOTERM_BP_FAT	GO:0051270~regulation of cell motion	8	2.5974	0.056447	MIA3, LYN, GAB1, PDGFRA, AMOT, CBLL1, SHH, CITED2	241	193	13528	2.32675	1	0.656636	62.4975
HMGXB4	KHDRBS2		GOTERM_BP_FAT	GO:0048709~oligodendrocyte differentiation	3	0.974026	0.057374	LYN, SOX11, SHH	241	22	13528	7.65447	1	0.658868	63.1146
DAB1	KIAA1211		GOTERM_BP_FAT	GO:0001501~skeletal system development	11	3.57143	0.0574432	SATB2, PAX7, CHST11, HOXD12, PDGFRA, SIX4, SOX6, SHH, TCF15, GHR, BMPR1A	241	319	13528	1.93561	1	0.65544	63.1603
ADRA1A	KIAA1211L		GOTERM_BP_FAT	GO:0014706~striated muscle tissue development	6	1.94805	0.060712	PAX7, CACNG2, SIX4, PPP3CA, FOXP1, FOXP2	241	119	13528	2.83022	1	0.672513	65.2585
SEPHS1	KIAA1549		GOTERM_BP_FAT	GO:0048762~mesenchymal cell differentiation	4	1.2987	0.0616706	KITLG, ISL1, SHH, ACVR1	241	51	13528	4.40257	1	0.674635	65.8522
FOXN3	KIAA1958		GOTERM_BP_FAT	GO:0014031~mesenchymal cell development	4	1.2987	0.0616706	KITLG, ISL1, SHH, ACVR1	241	51	13528	4.40257	1	0.674635	65.8522
SLC2A1	KIF21B		GOTERM_BP_FAT	GO:0048806~genitalia development	3	0.974026	0.0621227	PDGFRA, TCF7L2, SHH	241	23	13528	7.32167	1	0.673643	66.1288
CTDSPL2	KIF2A		GOTERM_BP_FAT	GO:0060485~mesenchyme development	4	1.2987	0.0646233	KITLG, ISL1, SHH, ACVR1	241	52	13528	4.31791	1	0.684815	67.6213
GHR	KITLG		GOTERM_BP_FAT	GO:0006812~cation transport	16	5.19481	0.0675057	SLC12A6, SCN1A, SLC8A1, SCN3A, SCN2A, STIM2, SLC10A7, KCNA6, CACNG2, KCNJ12, KCNK2, KCNJ6, SLC25A28, PPP3CA, SLC31A1, SLC30A6	241	553	13528	1.62409	1	0.697555	69.265
ETNK1	L3MBTL3		GOTERM_BP_FAT	GO:0043569~negative regulation of insulin-like growth factor receptor signaling pathway	2	0.649351	0.0691052	ATXN1, ATXN7	241	4	13528	28.0664	1	0.702725	70.1428
ARX	LARGE		GOTERM_BP_FAT	GO:0045896~regulation of transcription, mitotic	2	0.649351	0.0691052	TCF7L1, CITED2	241	4	13528	28.0664	1	0.702725	70.1428
ETV1	LIN28B		GOTERM_BP_FAT	GO:0021889~olfactory bulb interneuron differentiation	2	0.649351	0.0691052	ARX, SALL3	241	4	13528	28.0664	1	0.702725	70.1428
L3MBTL3	LRRTM3		GOTERM_BP_FAT	GO:0060537~muscle tissue development	6	1.94805	0.0717548	PAX7, CACNG2, SIX4, PPP3CA, FOXP1, FOXP2	241	125	13528	2.69437	1	0.713214	71.5454
RBM12	LSM11		GOTERM_BP_FAT	GO:0021515~cell differentiation in spinal cord	3	0.974026	0.0719991	PAX7, ISL1, SHH	241	25	13528	6.73593	1	0.710982	71.6715
TADA2B	LYN		GOTERM_BP_FAT	GO:0019827~stem cell maintenance	3	0.974026	0.0719991	ZCCHC11, TCF7L2, BMPR1A	241	25	13528	6.73593	1	0.710982	71.6715
CSRNP3	LZTS3		GOTERM_BP_FAT	GO:0001934~positive regulation of protein amino acid phosphorylation	5	1.62338	0.0735749	LYN, TTK, KITLG, GHR, BMPR1A	241	89	13528	3.15353	1	0.715576	72.4727
RTF1	MAF		GOTERM_BP_FAT	GO:0006351~transcription, DNA-dependent	10	3.24675	0.0767008	MAF, TROVE2, TAF4, TAF4B, SMARCA5, AFF4, IRF1, ETV1, KDM5A, NCOR1	241	292	13528	1.92236	1	0.727575	73.9992
NR4A2	MAP3K9		GOTERM_BP_FAT	GO:0016458~gene silencing	4	1.2987	0.0770654	DNMT3A, ZCCHC11, SOX6, LIN28B	241	56	13528	4.00948	1	0.725965	74.1719
KCNJ12	MAPK3		GOTERM_BP_FAT	GO:0048864~stem cell development	3	0.974026	0.0771149	ZCCHC11, TCF7L2, BMPR1A	241	26	13528	6.47686	1	0.722867	74.1953
ARHGAP17	MAPKBP1		GOTERM_BP_FAT	GO:0035137~hindlimb morphogenesis	3	0.974026	0.0771149	GDF5, MECOM, BMPR1A	241	26	13528	6.47686	1	0.722867	74.1953
HBEGF	MAPT		GOTERM_BP_FAT	GO:0021782~glial cell development	3	0.974026	0.0771149	LYN, SOX11, SHH	241	26	13528	6.47686	1	0.722867	74.1953
SALL1	MECOM		GOTERM_BP_FAT	GO:0030334~regulation of cell migration	7	2.27273	0.0804827	MIA3, GAB1, PDGFRA, AMOT, CBLL1, SHH, CITED2	241	169	13528	2.32503	1	0.735336	75.7396
BTAF1	MED9		GOTERM_BP_FAT	GO:0032774~RNA biosynthetic process	10	3.24675	0.0816639	MAF, TROVE2, TAF4, TAF4B, SMARCA5, AFF4, IRF1, ETV1, KDM5A, NCOR1	241	296	13528	1.89638	1	0.737441	76.2603
ZSWIM6	MEIS1		GOTERM_BP_FAT	GO:0006814~sodium ion transport	6	1.94805	0.0817434	SLC12A6, SCN1A, SLC8A1, SCN3A, SCN2A, SLC10A7	241	130	13528	2.59074	1	0.734586	76.2949
YWHAG	MEIS2		GOTERM_BP_FAT	GO:0031123~RNA 3'-end processing	3	0.974026	0.0823417	ZCCHC11, GRSF1, LIN28B	241	27	13528	6.23698	1	0.734081	76.5543
LZTS3	MEPCE		GOTERM_BP_FAT	GO:0007442~hindgut morphogenesis	2	0.649351	0.085625	TCF7L2, SHH	241	5	13528	22.4531	1	0.745256	77.9308
NDRG4	MIA3		GOTERM_BP_FAT	GO:0001880~Mullerian duct regression	2	0.649351	0.085625	AMHR2, BMPR1A	241	5	13528	22.4531	1	0.745256	77.9308
BNC2	MITF		GOTERM_BP_FAT	GO:0035121~tail morphogenesis	2	0.649351	0.085625	CHST11, TCF15	241	5	13528	22.4531	1	0.745256	77.9308
HSD11B1	MMP16		GOTERM_BP_FAT	GO:0048568~embryonic organ development	7	2.27273	0.0858638	TCF21, SATB2, CHST11, SIX4, TCF7L2, SHH, CITED2	241	172	13528	2.28447	1	0.743172	78.0279
MAF	MSANTD3-TMEFF1		GOTERM_BP_FAT	GO:0001654~eye development	6	1.94805	0.0859358	MAF, MEIS2, MITF, RORB, SHH, FOXP2	241	132	13528	2.55149	1	0.740398	78.0571
NFYA	MTF1		GOTERM_BP_FAT	GO:0009953~dorsal/ventral pattern formation	4	1.2987	0.0904703	PAX7, HHIP, SHH, BMPR1A	241	60	13528	3.74219	1	0.756069	79.8239
CAPRIN1	MUC19		GOTERM_BP_FAT	GO:0001822~kidney development	5	1.62338	0.091211	TCF21, SPRY1, SALL1, SOX11, SHH	241	96	13528	2.92358	1	0.756033	80.0995
LSM11	MYCBP2		GOTERM_BP_FAT	GO:0001701~in utero embryonic development	7	2.27273	0.0933604	CHD8, GNA12, PDGFRA, AMOT, MECOM, CITED2, ACVR1	241	176	13528	2.23255	1	0.761478	80.8792
MEIS2	MYPN		GOTERM_BP_FAT	GO:0042327~positive regulation of phosphorylation	5	1.62338	0.093882	LYN, TTK, KITLG, GHR, BMPR1A	241	97	13528	2.89344	1	0.76057	81.064
OTUD3	NCALD		GOTERM_BP_FAT	GO:0040014~regulation of multicellular organism growth	4	1.2987	0.0939641	SLC6A3, GDF5, PIK3CA, GHR	241	61	13528	3.68084	1	0.757992	81.093
KIAA1549	NCOR1		GOTERM_BP_FAT	GO:0007264~small GTPase mediated signal transduction	10	3.24675	0.0941105	RND3, DAB1, ABR, ROCK1, ARF3, SOS1, MAPK3, GNA12, RAB6B, ARHGEF11	241	305	13528	1.84042	1	0.755677	81.1445
BRWD1	NDRG4		GOTERM_BP_FAT	GO:0051272~positive regulation of cell motion	5	1.62338	0.0965898	MIA3, LYN, PDGFRA, AMOT, CBLL1	241	98	13528	2.86392	1	0.762211	81.9969
FXR1	NFATC2		GOTERM_BP_FAT	GO:0043066~negative regulation of apoptosis	11	3.57143	0.0999835	CHD8, SOCS2, ROCK1, PAX7, MITF, CHST11, PIK3CA, TCF7L2, SHH, CITED2, ACVR1	241	354	13528	1.74424	1	0.771765	83.1051
GMFB	NFIA
KDM5A	NMNAT2
AKIRIN1	NMT2
RNF24	NOL7
ABHD5	NOVA1
PCGF3	NREP
AMHR2	NRG2
ZNF521	NTNG1
ZFC3H1	NUDCD3
BMPR1A	OLFM1
HHIP	OTUD3
AGO2	PALM2
TCEB1	PAM
DAAM1	PAX7
PXN	PCDH10
KITLG	PCGF3
ADAMTS5	PDE5A
BRCA1	PDE7B
SV2A	PDGFRA
SLC6A3	PGPEP1
AMD1	PIK3CA
FRK	PIK3IP1
SEC16A	PLK5
RAB6B	PNN
ACVR2B	POC1B
AGO1	POLE3
CTC-360G5.1	POM121C
STIM2	PPP2R5E
MTMR10	PPP3CA
NFATC2	PRDM6
SCN3A	PRICKLE2
SPRYD7	PRKAA2
SMAD5	PRRT2
CBFA2T2	PTBP2
GPRIN3	PTPRD
ARID1A	PXN
HAPLN1	PYURF
EXTL2	QKI
HAO1	RAB6B
SCN2A	RAD54L2
LRRTM3	RBFOX1
TMED5	RBM12
KHDRBS2	RDX
CDKN1A	RFX3
PALM2	RGS7BP
BNIP2	RND3
GPD2	RNF24
PDE7B	ROCK1
SHH	RORB
BTG2	RPH3A
CRTC1	RPP14
FUBP3	RUNX1T1
RUNX1T1	SALL1
LMLN	SALL3
MAPT	SAMD12
FAM105B	SAP30L
MEIS1	SATB2
CELSR3	SCN1A
BBX	SCN2A
HUNK	SCN3A
NUDCD3	SDC2
PRKD1	SEC62
DCUN1D3	SEMA4G
ARIH1	SEMA6A
ARHGAP32	SEPHS1
PRKAA2	SESN3
BTBD7	SHANK2
ZNF652	SHH
SOS1	SIX4
ACVR1	SKAP2
NFIB	SLAIN2
FOXO3	SLC10A7
PPP2R5E	SLC12A6
SAMD12	SLC25A28
ATXN7	SLC26A7
DKK3	SLC2A1
RPH3A	SLC30A6
SREBF1	SLC31A1
TMEM257	SLC6A1
QKI	SLC6A3
RDX	SLC8A1
ABR	SLTM
TLN2	SMARCA5
DYNC1LI2	SNIP1
B4GALT6	SNX18
SRSF1	SOCS2
SIX4	SOS1
DESI2	SOX11
FBXL20	SOX6
HMGN2	SPPL3
AEBP2	SPRY1
SLC23A2	SPRYD7
MMGT1	SREBF1
SETD5	SRGAP2
MYPN	SRGAP3
FOXP2	SRSF10
EPC1	SS18
CNOT2	STIM2
PAM	STX16
TMEM200C	SV2A
SEC62	TACC1
DGCR8	TADA2B
SEC24A	TAF4
SCYL3	TAF4B
ARF3	TCF15
THBS1	TCF21
ZNF395	TCF7L1
CAMSAP2	TCF7L2
ZNF207	TEAD1
TAF4B	TFDP1
MUC19	TMEFF1
RND3	TMEM106B
CCDC88A	TMEM178B
ENPEP	TMEM2
MITF	TMEM200C
GABPB2	TMEM215
CDH8	TMEM257
PRRT2	TMEM43
ATXN1	TRIB2
HECTD1	TROVE2
HNRNPR	TTK
MAPKBP1	UQCRFS1
ZFHX4	USP15
MDFIC	USP9Y
CYB5R4	VAPA
VMP1	VTI1A
POM121C	YIPF6
AMOT	ZBTB20
MECOM	ZCCHC11
SALL3	ZDHHC18
KIF21B	ZFC3H1
SOX11	ZFHX4
CLOCK	ZNF292
NUPL1	ZNF395
CCDC117	ZNF516
SHANK2	ZNF521
FBXO42
PPP3CA
GPR37L1
NFIA
KCNN3
KCNJ6
SRSF10
MEX3A
GLTSCR1L
AKT3
NRG2
CWF19L1
FOXO1
DNMT3A
CITED2
MMP16
ABCG4
PRDM6
PRICKLE2
SRGAP1
SDC2
TCF7L2
CLSTN2
CHST11
TAF4
CHD1
AZIN1
SATB2
MAP3K9
FBXW7
CCDC171
KIF2A
VTI1A
CPSF6
UQCRFS1
POLE3
EBF3
ZBTB34
PIK3IP1
MTF1
DYRK2
COL4A4
C3orf14
ZNF644
TMEM2
RAD54L2
GNA12
DIAPH1
AFF4
IRF1
USP9X
FITM2
COLCA1
JHDM1D
KPNA1
JMY
YIPF6
GSK3B
VAPA
CASD1
ANKRD40
KIAA1958
COLQ
PIK3CA
DACH1
STX16
PAX7
BSN
CLMN
PTCH1
KCMF1
ELFN2
SLTM
NRCAM
SMARCA5
RORB
SLC31A1
ZBTB20
RBFOX1
OSBPL8
TACC1
TMEM106B
HIC2
SNX18
CREB5
CLYBL
PTEN
PTPRD
CELF2
NFAT5
ATL3
ADCYAP1
PAN3
ITGA9
ASXL2
ROCK1
TMEM215
KAT7
TEAD1
CCR10
TROVE2
TRIB2
AFF2
SRGAP3
PDE5A
PGPEP1
HOXD12
USP8
FOXP1
CHD8
SOX6
GAB1
ARID1B
NLK
FRMPD4
DCAF8
PDGFRA
GIGYF1
PRR14L
FLNB
CDC42BPA
MSH6
ZDHHC18
SEMA6A
ZNF292
HSBP1
MECP2
KAT6A
IQSEC1
SLC12A6
NCOR1
TCF21
SLC8A1
NOL7
AHSA2
SESN3
GMPR
KIAA1211
USP15
CACNG2
COLEC10
DCC
FAT2
