# Supplementary material for: Comparative study of joint bioinformatics analysis of underlying potential of ‘neurimmiR’, miR-212-3P/miR-132-3P, being involved in epilepsy and its emerging role in human cancer
Source: Oncotarget. 2017 Mar 24;8(25):40668–82. doi: 10.18632/oncotarget.16541 (PMC5522300; doi:10.18632/oncotarget.16541)
Supplement: Supplementary file 6 [file oncotarget-08-40668-s006.xlsx]

## Sheet: Sheet1
Stable 5 Excel shee1: Four group of genes for Venn diagrams(figure 3c); Excel sheet2: string analysis for 14 intersection genes
3801 all-p	473 conservative	951 validated	43 Epilepsy		14 intersection genes
DCAF8	SAP30L	AASS	EPM2A		SLC6A1
GOLGA6L9	TIMM9	ACTG1	CLN8		SCN1A
HOXC4	PAIP2	ACTR1B	LGI1		SLC2A1
IDS	SPPL3	ACTR2	NHLRC1		ARX
RPP14	CALU	ACVR2B	EFHC1		IER3IP1
SLC5A3	RASA1	ACYP1	RELN		CACNB4
TMEM239	KLF7	ADAMTS1	SCN1A		CHRNA2
ZNF177	PSMA2	AFAP1	GABRG2		CNTNAP2
ZNF8	PYURF	AGO1	SCN1B		EFHC1
AADAC	LEMD3	AK2	GRIN2A		GRIN2A
AAED1	RGS7BP	AK4	CHRNA4		PCDH19
AAK1	H2AFZ	AMD1	GABRA1		PRICKLE1
AAR2	FBXO28	ANGPT1	CACNA1H		SRPX2
AASS	C8orf44-SGK3	ANKHD1-EIF4EBP3	CSTB		TBC1D24
ABCA1	RPP14	ANKRD40	TBC1D24
ABCA12	KCNK2	ARF1	CHRNB2
ABCF3	CFL2	ARHGAP11A	DEPDC5
ABCG1	SLC25A28	ARHGEF12	SLC2A1
ABCG2	SGK3	ARHGEF39	KCNT1
ABCG4	USP38	ARID1A	GABRB3
ABHD13	ANKRD29	ARID5B	CHRNA2
ABHD2	PSMD12	ARL1	GABRD
ABHD5	BOLL	ARMC9	CACNB4
ABI1	SLBP	ARMCX3	ALDH7A1
ABR	GTF2H1	ASB1	POLG
ABRACL	SOX5	ASB6	KCTD7
AC004899.1	CNIH1	ATL3	SRPX2
AC007952.5	TJAP1	ATM	SCARB2
AC008060.7	SERP1	ATP13A3	CPA6
AC008394.1	E2F5	ATP2B1	PRICKLE1
AC008964.1	NREP	ATP9A	ASAH1
AC011294.3	DAZAP2	ATXN7L3B	IER3IP1
AC015987.2	SLC6A1	AVL9	CERS1
AC022532.1	GRM3	BAZ2B	STX1B
AC027763.2	SKAP2	BBS9	PCDH19
AC079210.1	TTK	BCAT1	CLCN2
AC079602.1	GDF5	BCL10	ARX
AC093677.1	SLC26A7	BCL2L11	SLC6A1
AC106017.1	SIRT1	BCL2L2	DCX
ACAD11	ANP32A	BDH2	CNTNAP2
ACAD9	CBLL1	BRCA1	GAD1
ACADM	RB1	BRWD1	GAL
ACADSB	DCUN1D4	BSN	SCN9A
ACBD3	PHF20L1	BTBD7
ACBD7	SOCS2	BTG2
ACHE	EP300	C16orf52
ACO2	ANGEL2	C16orf72
ACOXL	SS18	C17orf49
ACP1	BRI3	C6ORF174
ACP2	SRGAP2	C9orf91
ACP6	FOXA1	CALU
ACRC	SLC30A6	CAP1
ACSL4	ARID2	CAPN2
ACSS3	SPRY1	CAPZA1
ACTC1	MAPK1	CAPZA2
ACTG1	PPP2R5C	CASP8AP2
ACTL6A	GOLM1	CBX1
ACTN4	FKBP2	CC2D1B
ACTR2	PEA15	CCNA2
ACVR1	GEMIN6	CCNB1
ACVR1C	CSDE1	CCNC
ACVR2B	H3F3C	CCNT2
ADAL	SLC10A7	CD164
ADAM18	WT1	CDC25B
ADAM2	MED9	CDC42SE2
ADAM28	SPTSSA	CDCA2
ADAM7	PCDH10	CDKN1A
ADAMTS14	PLK5	CENPO
ADAMTS17	C19orf47	CENPQ
ADAMTS18	RAB1A	CFLAR
ADAMTS4	SPRED1	CHSY1
ADAMTS5	C11orf87	CLIC1
ADAMTSL3	RAP2B	CNBP
ADAR	PPP2CB	CNKSR3
ADAT1	ZBTB18	COL12A1
ADCY3	KDM5B	COL5A2
ADCY7	MEF2A	COPA
ADCY9	ZCCHC11	COPB1
ADCYAP1	ISL1	CORO1C
ADD1	TMEM43	CPEB2
ADD2	WTAP	CPSF6
ADH5	HMGA2	CRK
ADHFE1	ADCY3	CRKL
ADI1	MYCBP2	CRYBG3
ADIPOQ	LARGE	CSNK2A2
ADO	CTGF	CTDSPL
ADRA1A	FAM167A	CTGF
ADRBK2	CDC40	CTNNAL1
ADSL	DPYSL3	CUL4B
AEBP2	MIA3	DAAM1
AF196779.12	PDE7A	DAZAP2
AFF1	DUSP9	DBNL
AFF2	ESRRG	DCAF6
AFF4	PNN	DCP2
AGAP1	FEM1C	DCTN5
AGAP9	PPM1G	DCUN1D3
AGFG1	NACC2	DCUN1D5
AGK	DNAJA2	DDX6
AGO1	MSANTD3-TMEFF1	DEPDC1
AGO2	SOX4	DERA
AGO3	NMNAT2	DGCR8
AGPAT3	KCNA6	DICER1
AGPAT4	POC1B	DIDO1
AGPAT5	HAS2	DIMT1
AGPS	TMEFF1	DKK1
AGTPBP1	ARHGEF11	DNAH14
AGXT2	SEMA4G	DPF1
AHCY	ANKRD34C	DSC2
AHCYL1	TFDP1	E2F5
AHCYL2	CRK	E2F7
AHNAK2	RFX3	E2F8
AHSA2	LYN	EDEM3
AIG1	NET1	EEF1D
AJAP1	KIAA1211L	EIF2S3
AJUBA	SPAST	EIF4A2
AK2	DYNLL2	ELF1
AK3	MAPK3	ELOVL1
AK4	GRSF1	EMC1
AKAP11	ZNF516	EMC2
AKAP6	ARID4B	ENPP2
AKIRIN1	DOCK4	EPHA7
AKR7A2	SLAIN2	EPT1
AKT3	USP9Y	ERH
AL162407.1	NOVA1	ETNK1
AL353791.1	EGR1	EXTL2
AL354993.1	TCF15	FAM167A
AL626787.1	EIF4A2	FAM179B
AL953854.2	CDK19	FAM213A
ALB	GAPVD1	FBRS
ALDH1A1	GTDC1	FBXO21
ALDH3B1	H3F3B	FBXO28
ALDH5A1	NCALD	FEM1C
ALDH9A1	TMEM178B	FLNA
ALDOA	HIP1R	FNDC3B
ALG10	C16orf87	FRK
ALG10B	SNIP1	FRS2
ALG14	C1orf115	FXR1
ALG9	PTBP2	G3BP2
ALKBH1	EDIL3	GARS
ALKBH4	NMT2	GATAD2B
ALKBH8	FAM91A1	GCNT1
AMD1	NTNG1	GEMIN5
AMER2	SCN1A	GK
AMHR2	MAP3K3	GNB2L1
AMMECR1L	FBXO21	GOLGA8A
AMOT	HNRNPU	GPCPD1
AMZ1	ARFGAP2	GRB10
ANGEL2	CCDC71L	GREB1L
ANGPT2	MUC13	GSK3B
ANGPT4	FGF7	GUSB
ANGPTL1	SMAD2	H3F3B
ANK2	LIN28B	HECTD1
ANKDD1A	ELMSAN1	HERC3
ANKLE2	CC2D1B	HEXIM1
ANKRD10	TCF7L1	HIRA
ANKRD18A	OLFM1	HMGCR
ANKRD27	MEPCE	HN1
ANKRD28	HMGXB4	HNRNPM
ANKRD29	DAB1	HOXA9
ANKRD32	ADRA1A	HSPA1B
ANKRD34C	SEPHS1	HSPH1
ANKRD40	FOXN3	HUWE1
ANKRD49	SLC2A1	IER3IP1
ANKRD50	CTDSPL2	IL1R1
ANKRD6	GHR	INPP5K
ANKRD63	ETNK1	IPO9
ANKS1A	ARX	IRF4
ANLN	ETV1	KBTBD8
ANO1	L3MBTL3	KCNJ2
ANO5	RBM12	KCTD13
ANO6	TADA2B	KDM5B
ANP32A	CSRNP3	KDM6B
ANP32E	RTF1	KIAA0907
ANXA4	NR4A2	KIAA1524
ANXA6	KCNJ12	KIAA1586
AP000695.1	ARHGAP17	KLF3
AP1AR	HBEGF	KLF7
AP1G1	SALL1	LAPTM4B
AP2A2	BTAF1	LBR
AP3M2	ZSWIM6	LCOR
AP3S2	YWHAG	LGR4
AP4E1	LZTS3	LHFPL2
AP5B1	NDRG4	LIFR
AP5M1	BNC2	LMBR1
APAF1	HSD11B1	LMO2
APBA1	MAF	LPGAT1
APBB2	NFYA	LRRC14
APC	CAPRIN1	LTBP3
APH1B	LSM11	LUC7L3
APLP2	MEIS2	MACF1
APOA1BP	OTUD3	MACROD2
APOB	KIAA1549	MAML1
APOBEC3F	BRWD1	MAP3K3
APOC3	FXR1	MAPK1
APOL6	GMFB	MARCKS
APOLD1	KDM5A	MBNL1
APP	AKIRIN1	ME1
APPL1	RNF24	MECP2
AQR	ABHD5	MED13
ARF3	PCGF3	METAP1D
ARFGAP2	AMHR2	MEX3A
ARFIP1	ZNF521	MGEA5
ARGFX	ZFC3H1	MOV10
ARHGAP12	BMPR1A	MSH2
ARHGAP17	HHIP	MSL1
ARHGAP21	AGO2	MSL2
ARHGAP27	TCEB1	MTMR1
ARHGAP29	DAAM1	MYCBP
ARHGAP32	PXN	N4BP1
ARHGAP5	KITLG	NACC2
ARHGEF10	ADAMTS5	NAPG
ARHGEF11	BRCA1	NCAPG
ARHGEF33	SV2A	NDUFB10
ARHGEF40	SLC6A3	NET1
ARID1A	AMD1	NFAT5
ARID1B	FRK	NR2C2
ARID2	SEC16A	NUCKS1
ARID3B	RAB6B	NUFIP2
ARID4B	ACVR2B	OAS2
ARID5B	AGO1	ORC5
ARIH1	CTC-360G5.1	PABPC1
ARL1	STIM2	PAN3
ARL10	MTMR10	PANK3
ARL3	NFATC2	PCSK5
ARL4C	SCN3A	PCTP
ARL5B	SPRYD7	PDE7A
ARL6	SMAD5	PEA15
ARL6IP6	CBFA2T2	PEG10
ARL8B	GPRIN3	PELI3
ARMC1	ARID1A	PGK1
ARMC10	HAPLN1	PHF3
ARMC5	EXTL2	PHIP
ARMC8	HAO1	PHTF2
ARMCX3	SCN2A	PIK3R1
ARNT	LRRTM3	PITHD1
ARRDC2	TMED5	PLAGL2
ARRDC4	KHDRBS2	PLEKHA8
ARSH	CDKN1A	POLR2B
ARSK	PALM2	POMT1
ART4	BNIP2	PPM1G
ARX	GPD2	PPP1CC
ASAP3	PDE7B	PPP1R11
ASB1	SHH	PPP2R1B
ASB7	BTG2	PPP2R5C
ASCC1	CRTC1	PPRC1
ASF1A	FUBP3	PRKAR1A
ASTN2	RUNX1T1	PRKD1
ASXL2	LMLN	PRKDC
ASXL3	MAPT	PRKX
ATAD2B	FAM105B	PROSER1
ATE1	MEIS1	PRR12
ATF2	CELSR3	PRRC2A
ATF6B	BBX	PSMA1
ATG13	HUNK	PSMA2
ATG14	NUDCD3	PSME3
ATL2	PRKD1	PTCH1
ATL3	DCUN1D3	PTGS2
ATM	ARIH1	PTPRF
ATOX1	ARHGAP32	PUM1
ATP10D	PRKAA2	RAB12
ATP11A	BTBD7	RAB1A
ATP11B	ZNF652	RABAC1
ATP13A3	SOS1	RAD21
ATP2C1	ACVR1	RAP2B
ATP5E	NFIB	RB1
ATP5EP2	FOXO3	RB1CC1
ATP5F1	PPP2R5E	RBM12B
ATP5G3	SAMD12	REEP3
ATP6AP1L	ATXN7	RFX5
ATP6V0A2	DKK3	RGS4
ATP6V0D1	RPH3A	RICTOR
ATP6V1C1	SREBF1	RNF19A
ATP6V1C2	TMEM257	RNF4
ATP6V1D	QKI	RPL11
ATP6V1E1	RDX	RPL18
ATP6V1H	ABR	RPL31
ATP8A2	TLN2	RPS20
ATP9A	DYNC1LI2	RRAGC
ATR	B4GALT6	RTKN2
ATRN	SRSF1	RTN4
ATRX	SIX4	RUNX1
ATXN1	DESI2	SCRN1
ATXN3	FBXL20	SEC16A
ATXN7	HMGN2	SEC24A
ATXN7L1	AEBP2	SEMA6D
ATXN7L3B	SLC23A2	SENP5
AURKA	MMGT1	SERTAD4
AVPI1	SETD5	SETD5
AXIN2	MYPN	SF3A3
AZIN1	FOXP2	SF3B3
B3GALNT1	EPC1	SFPQ
B3GALTL	CNOT2	SLBP
B3GAT2	PAM	SLC20A1
B3GNT2	TMEM200C	SLC22A3
B3GNT6	SEC62	SLC25A20
B3GNT8	DGCR8	SLC25A24
B4GALT4	SEC24A	SLC25A3
B4GALT6	SCYL3	SLC38A1
B4GALT7	ARF3	SLC38A2
BAAT	THBS1	SLC7A1
BACE1	ZNF395	SMAD2
BACH2	CAMSAP2	SMAD5
BAMBI	ZNF207	SMIM13
BARD1	TAF4B	SMURF1
BAZ2A	MUC19	SOD2
BBX	RND3	SON
BCAS4	CCDC88A	SOX4
BCAT1	ENPEP	SP1
BCKDHB	MITF	SP3
BCL10	GABPB2	SPAST
BCL11B	CDH8	SPIN1
BCL2L2	PRRT2	SPTY2D1
BCORL1	ATXN1	SRGAP1
BDH1	HECTD1	SRP72
BDKRB2	HNRNPR	SRSF1
BDP1	MAPKBP1	SSH2
BEND2	ZFHX4	STAG2
BEND4	MDFIC	STAU1
BEST3	CYB5R4	STK25
BET1	VMP1	STK4
BICD1	POM121C	STX12
BICD2	AMOT	SYVN1
BLACE	MECOM	TARDBP
BLCAP	SALL3	TBC1D9
BLMH	KIF21B	TBX3
BLNK	SOX11	TJAP1
BLOC1S2	CLOCK	TJP1
BLOC1S4	NUPL1	TM9SF3
BLOC1S5	CCDC117	TM9SF4
BLOC1S6	SHANK2	TMED5
BMP10	FBXO42	TMED8
BMP2	PPP3CA	TMEM181
BMP2K	GPR37L1	TMEM194A
BMP3	NFIA	TMEM64
BMP5	KCNN3	TMEM70
BMP7	KCNJ6	TMEM87A
BMPER	SRSF10	TMPPE
BMPR1A	MEX3A	TNKS
BMPR1B	GLTSCR1L	TNRC6A
BMPR2	AKT3	TNRC6C
BNC1	NRG2	TPR
BNC2	CWF19L1	TRAM2
BNIP2	FOXO1	TRIB1
BOLL	DNMT3A	TRIM65
BPI	CITED2	TTF2
BPIFC	MMP16	TUBA1B
BRAP	ABCG4	TULP4
BRCA1	PRDM6	TUSC2
BRD3	PRICKLE2	TXLNA
BRI3	SRGAP1	TXNL1
BRIX1	SDC2	UBB
BRMS1L	TCF7L2	UBE2D3
BRSK2	CLSTN2	UBE2E2
BRWD1	CHST11	UBE2R2
BRWD3	TAF4	UBQLN1
BSDC1	CHD1	UGP2
BSN	AZIN1	UTP15
BTAF1	SATB2	VLDLR
BTBD1	MAP3K9	WDR26
BTBD3	FBXW7	WDR41
BTBD7	CCDC171	WDR75
BTD	KIF2A	WEE1
BTG2	VTI1A	WHSC1
BTLA	CPSF6	WNT5A
BTRC	UQCRFS1	WT1
BX088651.1	POLE3	WTAP
BZW1	EBF3	XRN1
C10orf11	ZBTB34	YAP1
C10orf67	PIK3IP1	YWHAH
C11orf30	MTF1	ZBED6
C11orf48	DYRK2	ZBTB34
C11orf52	COL4A4	ZBTB39
C11orf65	C3orf14	ZC3H12C
C11orf84	ZNF644	ZCCHC3
C11orf87	TMEM2	ZDHHC7
C12orf4	RAD54L2	ZIC2
C12orf73	GNA12	ZNF106
C14orf132	DIAPH1	ZNF107
C14orf142	AFF4	ZNF12
C14orf164	IRF1	ZNF207
C14orf2	USP9X	ZNF264
C15orf38-AP3S2	FITM2	ZNF362
C15orf40	COLCA1	ZNF623
C15orf52	JHDM1D	ZNF644
C15orf53	KPNA1	ZNF652
C16orf52	JMY	ZNF675
C16orf62	YIPF6	ZNF696
C16orf70	GSK3B	ZNF703
C16orf87	VAPA	ZNF711
C16orf93	CASD1	ZNF804A
C17orf102	ANKRD40	ZNF850
C17orf51	KIAA1958	ZSWIM6
C17orf85	COLQ	ZYG11B
C18orf25	PIK3CA	AASDHPPT
C18orf32	DACH1	ACHE
C18orf63	STX16	ACP1
C19orf12	PAX7	ACSL4
C19orf47	BSN	ACVR2A
C19orf48	CLMN	ADAMTSL1
C19orf55	PTCH1	ADH1A
C1D	KCMF1	ADH1B
C1orf109	ELFN2	ADNP
C1orf115	SLTM	AEBP2
C1orf123	NRCAM	AGO2
C1orf137	SMARCA5	AKAP10
C1orf180	RORB	ALK
C1orf21	SLC31A1	ALKBH4
C1orf27	ZBTB20	ANKIB1
C1orf50	RBFOX1	ANKRD28
C1orf95	OSBPL8	ANKRD29
C1QL1	TACC1	ANO6
C1QL3	TMEM106B	ANP32B
C21orf119	HIC2	ANXA2
C21orf91	SNX18	AP1G1
C22orf46	CREB5	APBA1
C2CD2	CLYBL	APH1A
C2ORF15	PTEN	APOBEC3C
C2orf43	PTPRD	ARCN1
C2orf44	CELF2	AREL1
C2orf48	NFAT5	ARF6
C3orf14	ATL3	ARFGEF1
C3orf38	ADCYAP1	ARHGAP32
C3orf58	PAN3	ARHGAP5
C3orf62	ITGA9	ARID2
C4orf3	ASXL2	ARID4B
C4orf32	ROCK1	ARL13B
C4orf40	TMEM215	ARL14EP
C4orf46	KAT7	ARL5B
C5orf15	TEAD1	ARL6IP6
C5orf30	CCR10	ARR3
C5orf51	TROVE2	ARRDC3
C5orf55	TRIB2	ART4
C6orf106	AFF2	ASF1A
C6orf132	SRGAP3	ASH1L
C6ORF165	PDE5A	ASPH
C7	PGPEP1	ATF2
C7orf41	HOXD12	ATF7IP
C7orf55-LUC7L2	USP8	ATG13
C7orf60	FOXP1	ATG14
C7orf73	CHD8	ATP2A2
C8A	SOX6	ATP6V0D1
C8orf31	GAB1	ATP6V0E1
C8orf44-SGK3	ARID1B	ATP6V1E1
C8orf46	NLK	AZIN1
C8orf47	FRMPD4	B3GAT1
C9orf3	DCAF8	BAZ2A
C9orf47	PDGFRA	BCL7A
C9orf72	GIGYF1	BDNF
CA8	PRR14L	BICD1
CABLES1	FLNB	BLCAP
CACNA2D1	CDC42BPA	BLOC1S4
CACNB1	MSH6	BMPER
CACNB4	ZDHHC18	BNIP2
CACNG2	SEMA6A	BRPF3
CACUL1	ZNF292	BTG1
CADPS2	HSBP1	C14orf159
CALCOCO1	MECP2	C17orf85
CALCOCO2	KAT6A	C22orf39
CALCRL	IQSEC1	C6orf106
CALD1	SLC12A6	C6orf89
CALHM2	NCOR1	C8orf33
CALN1	TCF21	CA1
CALR	SLC8A1	CACNA2D1
CALU	NOL7	CALN1
CAMK1D	AHSA2	CAMK2N1
CAMK2D	SESN3	CAMSAP2
CAMKK2	GMPR	CAPRIN1
CAMSAP1	KIAA1211	CARD8
CAMSAP2	USP15	CASP7
CAND1	CACNG2	CCDC169
CAPN2	COLEC10	CCNE2
CAPN5	DCC	CCSER2
CAPRIN1	FAT2	CD200R1
CAPSL		CD226
CARD11		CD55
CARD8		CDC37
CARF		CDH1
CASC4		CDH3
CASD1		CDK12
CASK		CDK2AP1
CASP7		CDK6
CASP8		CDV3
CBFA2T2		CELF1
CBL		CELSR3
CBLL1		CEP78
CBLN2		CFTR
CBWD1		CGGBP1
CBWD2		CHAC1
CBWD3		CHD6
CBWD6		CHL1
CBWD7		CHRNA5
CBX1		CKAP2
CC2D1B		CLTC
CC2D2A		CMTM3
CC2D2B		CNTNAP1
CCBE1		COL4A4
CCDC104		COX5A
CCDC108		COX8C
CCDC109B		CPSF4
CCDC113		CR2
CCDC117		CREB5
CCDC126		CRTC1
CCDC127		CSDE1
CCDC169		CST9L
CCDC171		CSTF2T
CCDC174		CSTF3
CCDC178		CTDSPL2
CCDC179		CTNNA1
CCDC50		CUX1
CCDC58		CXCL3
CCDC68		CYP1B1
CCDC71L		CYP20A1
CCDC80		CYP26A1
CCDC85C		CYP2E1
CCDC88A		DBN1
CCDC91		DCAF17
CCDC93		DCTN4
CCNA2		DDHD1
CCNB1IP1		DEDD
CCNE2		DENND1B
CCNG1		DEPDC7
CCNH		DMGDH
CCNO		DNAJA2
CCNT2		DNAJC13
CCNYL1		DOCK10
CCP110		DSP
CCR10		DUSP16
CCR5		EBPL
CCSER1		ECT2
CCSER2		EFR3A
CD163L1		EIF5
CD164		EMILIN3
CD1C		EML4
CD209		EOGT
CD226		EP300
CD247		EPHA4
CD28		ETNK2
CD2AP		ETS1
CD300LF		EXOC5
CD4		EYA4
CD44		FABP7
CD46		FAM126A
CD58		FAM129B
CD59		FAM13B
CD72		FAM160B1
CDC14B		FAM199X
CDC25B		FAM206A
CDC27		FAM221B
CDC40		FAM43A
CDC42BPA		FAM46C
CDC42EP1		FAM81A
CDC42EP3		FAM83H
CDC42SE2		FAM84B
CDC5L		FASTKD2
CDC7		FAT3
CDC73		FAT4
CDCA2		FBN3
CDH1		FBXL3
CDH7		FBXO11
CDH8		FBXW11
CDHR3		FEM1B
CDK12		FGF22
CDK13		FGF7
CDK14		FKBP10
CDK19		FKBP2
CDK6		FKBP4
CDKL1		FMN1
CDKL2		FN1
CDKL4		FNBP1
CDKN1A		FNIP1
CDKN2B		FNIP2
CDON		FOXA1
CDYL2		FOXO1
CECR2		FRMD6
CECR6		FRY
CELA2A		FUT1
CELA2B		FZD6
CELF2		G3BP1
CELF3		GATA2
CELSR1		GATA3
CELSR3		GATAD1
CENPA		GBAS
CENPJ		GCC1
CENPL		GID4
CENPO		GJE1
CENPQ		GMFB
CEP104		GMNN
CEP120		GNA13
CEP135		GNB1
CEP170B		GNE
CEP68		GNL3L
CEP78		GOT2
CEP85L		GPATCH2L
CEPT1		GPI
CERK		GPR115
CERS2		GPR137B
CERS6		GPR156
CETN3		GRK5
CFHR3		GSTCD
CFL2		GTF2A1
CFTR		GTF2H1
CGGBP1		GTPBP2
CGRRF1		HBEGF
CHAC1		HMGCS1
CHD1		HMGXB4
CHD7		HNRNPDL
CHD8		HNRNPR
CHDH		HOOK3
CHGB		HOXC4
CHIC2		HS3ST3B1
CHL1		IDS
CHM		IGFBP5
CHML		IKBKB
CHN1		IL1RL1
CHN2		IMPA1
CHP1		INHBB
CHRAC1		INSIG2
CHRFAM7A		INTS8
CHRM3		IPO7
CHRNA2		IRAK1
CHRNA3		IRAK4
CHRNA7		ITCH
CHRNG		ITGAV
CHST10		JUN
CHST11		KBTBD3
CHST6		KCNJ9
CHST9		KCNN3
CHSY1		KCTD4
CHSY3		KDM3B
CHURC1		KDM5C
CIITA		KIAA0196
CIRBP		KIAA0922
CISD2		KIAA1279
CITED2		KIAA1467
CKAP2		KIDINS220
CKAP2L		KIF18B
CKAP4		KIR3DL1
CLASP2		KIR3DL2
CLCN4		KLHL11
CLDN16		KMT2E
CLDN18		KPNA1
CLEC1A		KRAS
CLEC2D		KRT6C
CLEC2L		KRTAP4-11
CLEC9A		KRTAP4-6
CLINT1		KRTAP4-8
CLK4		LARP1B
CLMN		LATS2
CLOCK		LCA5
CLP1		LCORL
CLSTN2		LDLR
CLU		LEMD3
CLVS2		LEPROTL1
CLYBL		LFNG
CMC1		LIG4
CMTM3		LIMCH1
CMTM6		LIMK2
CMTR2		LMLN
CNBP		LMNB1
CNGA3		LOXL1
CNGB1		LRIF1
CNIH1		LRRFIP1
CNKSR3		MAGEF1
CNNM1		MAP1B
CNNM2		MAP3K2
CNNM3		MAPRE1
CNOT10		MDFIC
CNOT11		MDM2
CNOT2		MEF2A
CNOT6L		MLEC
CNOT7		MLLT10
CNR1		MLLT6
CNRIP1		MMGT1
CNTF		MMP13
CNTN4		MRPS35
CNTN5		MSH6
CNTNAP2		MTF2
CNTNAP3		MTFR1
CNTNAP3B		MTMR10
CNTNAP5		MT-ND4L
COA5		MTPN
COBLL1		MTR
COG5		MTRNR2L12
COL11A1		MUC13
COL19A1		MUC17
COL1A1		MXD1
COL20A1		MYC
COL4A1		MYO1D
COL4A3		MYO9A
COL4A4		N4BP2L2
COL5A2		NA
COL8A1		NAP1L1
COLCA1		NBN
COLEC10		NCEH1
COLGALT2		NCKAP1
COLQ		NCOA2
COMMD10		NCOA3
COMMD2		NCS1
COMMD8		NF1
COMMD9		NFE2L2
COPS5		NFIB
COPS7B		NFYA
COQ10B		NLK
COQ4		NOLC1
CORO1C		NPEPPS
CORO7		NR1D2
COX17		NR2F2
COX19		NR4A2
COX20		NRCAM
COX4I1		NRP1
COX7B		NSD1
COX7C		NUMB
COX8C		NUP205
CPEB4		NUP50
CPED1		NUPL1
CPNE3		OCLN
CPOX		OGDH
CPSF6		OLFML2A
CPSF7		OSBPL8
CPT1B		PAIP2
CRAMP1L		PARP10
CREB5		PARP11
CREBL2		PARP6
CREBZF		PCMTD1
CRIM1		PDLIM7
CRISPLD1		PDS5B
CRISPLD2		PFAS
CRK		PGAP1
CRKL		PGM2L1
CRLF3		PGR
CRLS1		PHC3
CRNKL1		PHF20
CRTC1		PHF20L1
CRTC3		PICALM
CRYBG3		PIK3R3
CSDE1		PIP4K2B
CSF2RB		PIP5K1A
CSGALNACT2		PKIA
CSN1S1		PLA2G12A
CSNK1G3		PLA2G4C
CSRNP3		PLAG1
CSRP2BP		PLBD2
CST3		PLOD2
CSTF2		PLSCR1
CT62		PMEPA1
CTAGE1		PMS1
CTBS		PNPO
CTC-360G5.1		POLK
CTC-432M15.3		PPP1R15B
CTD-2140B24.4		PPP2CB
CTD-2228K2.5		PRAMEF1
CTDSPL		PRC1
CTDSPL2		PRDM15
CTGF		PROSC
CTH		PRPF4B
CUL3		PRR14L
CUL4B		PRRC2B
CUL5		PRSS22
CWC22		PRX
CWC25		PSMD11
CWF19L1		PSMD12
CX3CR1		PSMG3
CXCL3		PTEN
CXCL5		PTPLAD1
CXCL6		PTPN12
CXCL9		PTPN4
CXCR6		PTPRJ
CXorf23		PUM2
CXorf38		RAB18
CXorf56		RAB22A
CXorf57		RAB2A
CYB561		RAB5B
CYB5B		RAB6A
CYB5R4		RAB7A
CYBB		RABGAP1L
CYGB		RABGGTB
CYLD		RAD50
CYP19A1		RALGAPB
CYP20A1		RAPGEF6
CYP27B1		RASA1
CYP27C1		RBL1
CYP2A7		RBP2
CYP2U1		RC3H2
CYP4F12		RCBTB1
CYP4F3		RCHY1
CYP7B1		REV3L
CYTH3		RFX7
CYTL1		RHOBTB3
CYYR1		RLF
DAAM1		RNF128
DAB1		RNF144B
DACH1		RNF152
DACT1		RNF213
DAG1		RNF219
DAND5		RP11-463D19.2
DAP		RPH3AL
DARS		RPL7
DAZAP2		RPS3
DBT		RPS5
DCAF10		RPS6KA5
DCAF13		RPSA
DCAF17		RPSAP58
DCAF4L1		RRAS2
DCAF4L2		RRM2B
DCAF7		RRS1
DCBLD2		RTEL1
DCC		RTEL1-TNFRSF6B
DCDC2		RTF1
DCLK1		RYBP
DCP2		S100A1
DCPS		SACS
DCTN5		SAMSN1
DCTN6		SAT1
DCUN1D1		SC5D
DCUN1D3		SCML2
DCUN1D4		SCYL2
DCUN1D5		SCYL3
DDHD1		SDC4
DDI1		SDCBP
DDI2		SDE2
DDO		SDF2
DDR2		SEC61A1
DDX18		SERP1
DDX23		SERPINA1
DDX3Y		SETD1B
DDX43		SFXN2
DDX47		SGK3
DDX5		SH3BGRL
DDX51		SH3PXD2A
DDX6		SHOC2
DEDD		SIRT1
DENND1A		SLC20A2
DENND1B		SLC22A23
DENND2C		SLC23A2
DENND4B		SLC25A32
DENND5B		SLC25A36
DENR		SLC25A40
DEPDC1		SLC2A3
DEPDC1B		SLC35A1
DERL1		SLC35F5
DESI1		SMC1A
DESI2		SMCHD1
DEXI		SMG6
DFFA		SMN1
DFNA5		SMN2
DGCR8		SNRK
DGKB		SNRPN
DGKE		SNX12
DGKH		SNX27
DGKI		SNX7
DGKQ		SOS2
DHFR		SOX5
DHFRL1		SPCS3
DHODH		SPRED1
DHTKD1		SPTSSA
DHX30		SQRDL
DHX34		SRP9
DHX40		SSR3
DIAPH1		STAG1
DIEXF		STK35
DIMT1		STK39
DIP2A		STMN1
DIRAS2		STXBP4
DIS3		SUCO
DIXDC1		SYNCRIP
DKK3		SYNDIG1L
DLD		SYNE3
DLGAP2		SYT14
DMRT1		TAF15
DMRTA1		TAOK1
DMTF1		TCEB1
DMXL2		TFPI
DNAH3		TGFBI
DNAH5		THBS1
DNAJA2		TIMM9
DNAJB14		TJP2
DNAJC10		TLN2
DNAJC15		TMBIM6
DNAJC16		TMEM41A
DNAJC18		TMEM41B
DNAJC21		TMEM47
DNAJC24		TMEM87B
DNAJC27		TMX1
DNAJC28		TNFAIP3
DNAJC5		TNFRSF17
DNAJC9		TNFRSF6B
DNAL1		TOR1AIP1
DNM1L		TOR1AIP2
DNM3		TP53INP1
DNMBP		TP53INP2
DNMT3A		TRAM1
DNTT		TRIL
DOCK4		TRIM23
DOCK7		TRIM36
DOCK8		TRPC4AP
DOK4		TRPS1
DOT1L		TRUB1
DPF2		TSPAN12
DPH3		TSPAN6
DPY19L1		TSPYL1
DPY19L4		TUBB2A
DPYSL3		TWISTNB
DR1		UBA6
DRAXIN		UBE2D4
DROSHA		UBE2W
DSC3		UBL3
DSCAM		UBR5
DSCC1		UBXN2A
DSTYK		USP38
DTL		USP8
DTWD2		USP9X
DUS4L		VAPB
DUSP19		VCPIP1
DUSP28		VDAC2
DUSP9		VEZF1
DYNC1LI2		VIM
DYNLL2		VMP1
DYRK2		VPS13D
DYRK3		WIPI2
DYRK4		WNK1
E2F5		WNT3A
E2F6		XIAP
E2F7		XPC
EBF3		XPO4
EBF4		YIPF5
ECT2		YKT6
EDA		YPEL2
EDARADD		YTHDF3
EDEM1		YWHAB
EDIL3		YWHAG
EDN1		YY1AP1
EDNRA		ZBTB10
EEF1E1		ZBTB18
EFCAB2		ZDHHC2
EFCAB4B		ZEB2
EFCAB9		ZFAND6
EFEMP2		ZFHX3
EFHC1		ZFR
EFHC2		ZFYVE26
EFNA5		ZMYM2
EFNB2		ZNF148
EFR3A		ZNF217
EFR3B		ZNF236
EFS		ZNF24
EGLN1		ZNF268
EGR1		ZNF280B
EHD1		ZNF280C
EHD2		ZNF724P
EHD3		RACK1
EHF		ADGRF4
EID1		HACD3
EID2B
EIF2A
EIF2AK1
EIF2S3
EIF3A
EIF3M
EIF4A2
EIF4A3
EIF4E
EIF4E3
EIF4EBP1
EIF4H
EIF5
EIF5A2
EIF5AL1
ELAVL4
ELF3
ELFN2
ELK1
ELK4
ELMO1
ELMOD2
ELMOD3
ELMSAN1
ELOF1
ELOVL2
ELOVL4
ELOVL5
ELP6
EMC1
EMC7
EMCN
EMILIN2
EML1
EML4
ENC1
ENOX2
ENPEP
ENPP1
ENPP2
ENPP4
ENTPD1
ENTPD4
ENTPD5
EP300
EP400
EP400NL
EPB41
EPB42
EPC1
EPDR1
EPHB2
EPHX2
EPM2AIP1
EPN2
EPT1
ERBB2IP
ERBB4
ERC1
ERCC6L
ERCC6L2
ERI1
ERLEC1
ERMP1
ERN1
ERVV-1
ESCO1
ESD
ESM1
ESPNL
ESRRG
ESYT2
ETAA1
ETNK1
ETV1
ETV7
EVPLL
EXOC2
EXTL1
EXTL2
EZH1
F13A1
F3
FABP2
FADD
FAF1
FAF2
FAHD1
FAHD2A
FAM101A
FAM105B
FAM107A
FAM110C
FAM114A2
FAM115A
FAM115C
FAM118A
FAM120AOS
FAM122A
FAM122B
FAM126B
FAM133A
FAM134A
FAM13C
FAM150A
FAM150B
FAM160B1
FAM161A
FAM161B
FAM162A
FAM167A
FAM168B
FAM169A
FAM172A
FAM173B
FAM179A
FAM181B
FAM184A
FAM188A
FAM189A1
FAM196A
FAM198B
FAM199X
FAM19A2
FAM200B
FAM204A
FAM206A
FAM211A
FAM216A
FAM216B
FAM217B
FAM219A
FAM222B
FAM227A
FAM230A
FAM45A
FAM49A
FAM57A
FAM63A
FAM71F2
FAM76B
FAM81A
FAM83D
FAM83G
FAM83H
FAM84A
FAM89A
FAM8A1
FAM91A1
FAM92A1
FAM96A
FAM9C
FANCA
FANCB
FAR1
FAR2
FARSB
FAT2
FAT3
FAXC
FBF1
FBLN7
FBN1
FBXL17
FBXL18
FBXL20
FBXL3
FBXL4
FBXL7
FBXO21
FBXO22
FBXO25
FBXO28
FBXO31
FBXO40
FBXO42
FBXO47
FBXO48
FBXO9
FBXW11
FBXW2
FBXW7
FCAMR
FCGR2A
FCGR2B
FCRL1
FCRL4
FCRL5
FDX1
FDXACB1
FECH
FEM1A
FEM1C
FER
FEZF1
FFAR4
FGB
FGD5
FGF7
FGFBP3
FGFR1OP
FGFR3
FGL2
FHDC1
FHL2
FHL3
FIGNL1
FITM2
FKBP14
FKBP2
FKBP9
FLI1
FLJ00104
FLJ20373
FLNB
FLOT1
FLVCR1
FMN1
FMNL2
FMOD
FMR1
FNBP1
FNBP1L
FNIP2
FOLR2
FOSB
FOSL2
FOXA1
FOXD1
FOXE1
FOXF2
FOXI2
FOXM1
FOXN3
FOXN4
FOXO1
FOXO3
FOXP1
FOXP2
FOXR2
FPR2
FPR3
FREM2
FRK
FRMD4A
FRMD5
FRMD6
FRMPD4
FRRS1L
FRS2
FRY
FST
FTO
FTSJ2
FUBP1
FUBP3
FUCA2
FUS
FUT10
FUT11
FUT9
FXR1
FYCO1
FZD1
FZD3
FZD4
FZD5
FZD6
G2E3
G3BP1
G3BP2
G6PC
GAB1
GAB2
GAB3
GABBR1
GABPB2
GABRA2
GABRA3
GABRA4
GABRB2
GABRE
GABRG1
GABRQ
GADD45GIP1
GADL1
GAL3ST3
GAL3ST4
GALNT16
GAMT
GAN
GAPVD1
GAREM
GAS7
GATA2
GATAD1
GBA
GBAS
GCC1
GCNT3
GCNT4
GCOM1
GDA
GDAP2
GDE1
GDF5
GDF7
GEMIN6
GFM1
GFPT1
GGCX
GGH
GHITM
GHR
GHRL
GHSR
GID4
GID8
GIGYF1
GIMAP1
GIMAP8
GINS2
GINS3
GINS4
GJA3
GJE1
GK
GK5
GLA
GLCCI1
GLI3
GLIPR1
GLIPR1L2
GLIS3
GLRA3
GLS
GLTSCR1L
GLYAT
GMFB
GMNN
GMPR
GMPS
GNA12
GNA13
GNAL
GNB1
GNE
GNG12
GNL3L
GNPDA2
GOLGA6A
GOLGA6B
GOLGA6C
GOLGA6D
GOLGA6L1
GOLGA6L10
GOLGA6L4
GOLGA6L6
GOLGA8H
GOLGA8I
GOLGA8J
GOLGA8K
GOLGA8M
GOLGA8N
GOLGA8O
GOLGA8R
GOLM1
GOLPH3
GORASP1
GORASP2
GOSR1
GPALPP1
GPAM
GPATCH2
GPATCH2L
GPATCH8
GPBP1
GPCPD1
GPD1L
GPD2
GPI
GPN2
GPR107
GPR116
GPR126
GPR137B
GPR144
GPR15
GPR155
GPR158
GPR160
GPR161
GPR17
GPR179
GPR37
GPR37L1
GPR65
GPR75
GPR89A
GPR89B
GPR89C
GPRC5A
GPRC5B
GPRIN3
GPX8
GRAP2
GRASP
GREB1L
GREM2
GRHL3
GRHPR
GRIA2
GRID2
GRIK2
GRIN2A
GRIN2B
GRIN3A
GRIP1
GRK1
GRK5
GRM3
GRM4
GRM5
GRPEL1
GRSF1
GSK3B
GSPT1
GSTM3
GSTZ1
GTDC1
GTF2A1
GTF2H1
GTF2IRD2
GTF3C3
GTF3C4
GTF3C6
GTPBP10
GTPBP2
GTSF1
GUCA1B
GUCY1A2
GUCY1A3
GUF1
GUSB
GVQW1
GXYLT2
GYPA
H2AFV
H2AFX
H2AFZ
H3F3B
H3F3C
H6PD
HAAO
HABP4
HACL1
HAGH
HAL
HAO1
HAPLN1
HAS2
HAUS2
HAVCR2
HBEGF
HBS1L
HCAR1
HCFC2
HDAC8
HDAC9
HDX
HECTD1
HECTD2
HECTD3
HEG1
HELLS
HERC4
HERPUD1
HERPUD2
HEXB
HEY1
HEYL
HFM1
HGF
HGFAC
HHIP
HHLA1
HIC2
HIF1AN
HIP1
HIP1R
HIPK3
HIRA
HIST1H2AG
HIST1H2AK
HIST1H2BF
HIST1H2BN
HIST1H3B
HIST1H3F
HIST2H4B
HLA-DOB
HLA-DPB1
HLA-DRB1
HLX
HMBOX1
HMCES
HMGA2
HMGN2
HMGXB4
HMX1
HN1
HNF4A
HNRNPA0
HNRNPA3
HNRNPH1
HNRNPH2
HNRNPL
HNRNPM
HNRNPR
HNRNPU
HNRNPUL2
HOMER1
HOOK3
HORMAD1
HOXA11
HOXA4
HOXB13
HOXD12
HPCAL1
HPSE2
HRK
HRNR
HS2ST1
HS3ST3A1
HS3ST3B1
HS6ST2
hsa-mir-1199
HSBP1
HSD11B1
HSD17B12
HSD17B13
HSDL2
HSP90B1
HSPA12A
HSPA13
HSPA14
HSPA1B
HSPA2
HSPA4
HSPA4L
HSPA6
HTT
HUNK
ICA1L
ICK
IDE
IDH3B
IDI1
IER3IP1
IER5
IFI44L
IFLTD1
IFNAR1
IFRG15
IGF1
IGF2BP1
IGFBP1
IGFBP5
IGSF11
IHH
IKBKAP
IKBKB
IKZF3
IKZF5
IL12B
IL13RA1
IL15
IL16
IL17RD
IL18BP
IL1A
IL1R1
IL1RL1
IL22RA2
IL6R
IL7R
ILDR2
IMP4
IMPA1
IMPACT
IMPAD1
IMPG1
INF2
INHBB
INO80D
INPP4B
INPP5K
INSIG1
INSM2
INTS6
INTU
INVS
IP6K2
IPO11
IPO7
IPO9
IQCH
IQGAP1
IQSEC1
IRAK4
IRF1
IRF2BP2
IRF6
IRS1
IRS4
ISCA2
ISL1
ISPD
ITCH
ITGA1
ITGA9
ITGAV
ITGB3
ITGB3BP
ITGB5
ITGB6
ITGB8
ITPA
ITPKB
ITPR1
ITPR2
ITPR3
ITPRIPL1
IVNS1ABP
JAKMIP2
JAKMIP3
JDP2
JHDM1D
JMY
JOSD1
JRKL
KAL1
KAT6A
KAT7
KATNAL1
KBTBD13
KBTBD3
KBTBD8
KCMF1
KCNA1
KCNA6
KCNB1
KCND2
KCNE1
KCNH1
KCNH5
KCNIP2
KCNIP3
KCNJ12
KCNJ13
KCNJ14
KCNJ15
KCNJ2
KCNJ6
KCNK10
KCNK2
KCNK3
KCNK5
KCNK7
KCNMB3
KCNN3
KCNQ3
KCNS2
KCNV1
KCTD14
KCTD15
KCTD16
KCTD21
KCTD8
KDM5A
KDM5B
KDM5C
KDM5D
KDM6A
KDSR
KHDRBS2
KHNYN
KIAA0196
KIAA0226L
KIAA0513
KIAA0586
KIAA0753
KIAA0895
KIAA0907
KIAA1024L
KIAA1143
KIAA1147
KIAA1161
KIAA1211
KIAA1211L
KIAA1217
KIAA1244
KIAA1456
KIAA1467
KIAA1524
KIAA1549
KIAA1549L
KIAA1586
KIAA1598
KIAA1644
KIAA1715
KIAA1919
KIAA1958
KIAA2026
KIF11
KIF1C
KIF21B
KIF2A
KIF5A
KIF5B
KIF5C
KIFC2
KIRREL
KITLG
KLC1
KLF13
KLF17
KLF3
KLF7
KLF8
KLF9
KLHDC10
KLHDC7B
KLHL11
KLHL14
KLHL15
KLHL24
KLHL29
KLHL32
KLHL4
KLHL42
KLHL6
KLHL7
KLK13
KLK2
KLK3
KLRB1
KLRC4
KLRG1
KLRK1
KMT2A
KNSTRN
KPNA1
KPNA4
KRAS
KRIT1
KRT6A
KRT83
KRTAP24-1
KRTAP4-1
KRTAP4-12
KSR1
KSR2
KY
L2HGDH
L3HYPDH
L3MBTL3
LAIR1
LAMC2
LAMP2
LAMTOR3
LAPTM4B
LARGE
LARP1
LARS2
LAX1
LAYN
LBR
LBX1
LCA5
LCK
LCN2
LCP2
LDLR
LDLRAD4
LDOC1L
LEKR1
LEMD3
LEPROTL1
LETMD1
LGALS8
LGALSL
LGR4
LHCGR
LHX8
LHX9
LIFR
LIG3
LILRA2
LIMD1
LIMK2
LIMS1
LIN28B
LIN9
LINGO1
LINGO3
LIPG
LLPH
LMBRD2
LMLN
LMX1B
LNPEP
LOH12CR1
LONRF2
LOX
LPGAT1
LPHN2
LPHN3
LPP
LRAT
LRCH3
LRG1
LRIG2
LRP6
LRP8
LRPAP1
LRRC10
LRRC2
LRRC3
LRRC32
LRRC34
LRRC39
LRRC3DN
LRRC45
LRRC4C
LRRC55
LRRC57
LRRC58
LRRC6
LRRC8B
LRRC8E
LRRFIP1
LRRTM2
LRRTM3
LRRTM4
LSAMP
LSM11
LSM12
LSM14A
LSM3
LTB
LTB4R
LTF
LTN1
LTV1
LUC7L2
LURAP1L
LUZP1
LUZP4
LYN
LYPLA1
LYRM4
LYSMD1
LYSMD3
LZTFL1
LZTS2
LZTS3
MAF
MAFK
MAGEB10
MAGEF1
MAGI3
MAGT1
MAMDC2
MAN1A2
MAN1C1
MANEA
MAOA
MAP10
MAP1B
MAP2
MAP2K4
MAP2K6
MAP3K2
MAP3K3
MAP3K7
MAP3K8
MAP3K9
MAP4K4
MAP7
MAP7D3
MAPK1
MAPK14
MAPK1IP1L
MAPK3
MAPK4
MAPK6
MAPK8
MAPKAPK5
MAPKBP1
MAPT
MARCH1
MARCH5
MARCH6
MARCH7
MARCH9
MARCKS
MARK1
MAST3
MAT1A
MAVS
MBD2
MBIP
MBOAT1
MBOAT2
MBP
MBTPS2
MC2R
MCF2L2
MCM2
MCM9
MCMBP
MCOLN3
MCTS1
MCUR1
MDC1
MDFIC
MDH2
MDM2
MDM4
MECOM
MECP2
MED1
MED28
MED6
MED9
MEF2A
MEF2C
MEGF11
MEIS1
MEIS2
MELK
MEPCE
MESDC1
MESDC2
MEST
METAP1
METAP1D
METTL10
METTL20
METTL22
METTL24
METTL25
METTL2B
METTL4
METTL9
MEX3A
MEX3B
MEX3C
MFAP1
MFAP3
MFHAS1
MFSD1
MFSD11
MFSD2A
MFSD4
MFSD8
MGA
MGAM
MGAT1
MGAT4A
MGAT4C
MGAT5
MGEA5
MGST3
MIA3
MIB1
MICA
MICAL2
MIDN
MIEF1
MIER1
MIER3
MIF4GD
MINA
MIPOL1
MIS12
MISP
MITF
MKKS
MLF1IP
MLK4
MLLT3
MLLT4
MLTK
MMAA
MMADHC
MMD2
MME
MMGT1
MMP16
MMP8
MMS19
MNAT1
MNT
MOB1B
MOB3A
MOCS2
MOCS3
MOGAT3
MON1B
MORC3
MORF4L1
MOSPD1
MPC2
MPDU1
MPEG1
MPL
MPP5
MPRIP
MPV17L
MPZL1
MPZL2
MR1
MRAS
MRGPRX2
MROH9
MRPL15
MRPL17
MRPL3
MRPL39
MRPL43
MRPL45
MRPS11
MRPS5
MRS2
MSANTD3
MSANTD3-TMEFF1
MSH2
MSH6
MSR1
MSRB2
MSRB3
MSTN
MT1A
MTERF
MTF1
MTF2
[truncated: 1,803 more rows]

## Sheet: Sheet2
GO (Component) analysis of 14 intersection genes;
#pathway ID	pathway description	observed gene count	false discovery rate	matching proteins in your network (IDs)	matching proteins in your network (labels)
GO.0034702	ion channel complex	5	0.000563	ENSP00000303540,ENSP00000332549,ENSP00000354778,ENSP00000385026,ENSP00000438949	CACNB4,CHRNA2,CNTNAP2,GRIN2A,SCN1A
GO.0030424	axon	5	0.00101	ENSP00000287766,ENSP00000293970,ENSP00000303540,ENSP00000332549,ENSP00000354778	CNTNAP2,GRIN2A,SCN1A,SLC6A1,TBC1D24
GO.0033267	axon part	4	0.00132	ENSP00000293970,ENSP00000303540,ENSP00000332549,ENSP00000354778	CNTNAP2,GRIN2A,SCN1A,TBC1D24
GO.0098797	plasma membrane protein complex	5	0.002	ENSP00000303540,ENSP00000332549,ENSP00000354778,ENSP00000385026,ENSP00000438949	CACNB4,CHRNA2,CNTNAP2,GRIN2A,SCN1A
GO.0034703	cation channel complex	3	0.0269	ENSP00000303540,ENSP00000354778,ENSP00000438949	CACNB4,CNTNAP2,SCN1A
GO.0044463	cell projection part	5	0.0269	ENSP00000293970,ENSP00000303540,ENSP00000332549,ENSP00000354778,ENSP00000360107	CNTNAP2,EFHC1,GRIN2A,SCN1A,TBC1D24
GO.0098590	plasma membrane region	5	0.0286	ENSP00000332549,ENSP00000354778,ENSP00000362095,ENSP00000385026,ENSP00000416293	CHRNA2,CNTNAP2,GRIN2A,SLC2A1,SRPX2
GO.0005887	integral component of plasma membrane	6	0.0303	ENSP00000287766,ENSP00000303540,ENSP00000332549,ENSP00000354778,ENSP00000385026,ENSP00000416293	CHRNA2,CNTNAP2,GRIN2A,SCN1A,SLC2A1,SLC6A1
GO.0044459	plasma membrane part	7	0.0312	ENSP00000287766,ENSP00000303540,ENSP00000332549,ENSP00000354778,ENSP00000362095,ENSP00000385026,ENSP00000438949	CACNB4,CHRNA2,CNTNAP2,GRIN2A,SCN1A,SLC6A1,SRPX2
GO.0030054	cell junction	5	0.045	ENSP00000303540,ENSP00000332549,ENSP00000362095,ENSP00000385026,ENSP00000416293	CHRNA2,GRIN2A,SCN1A,SLC2A1,SRPX2
GO.0097458	neuron part	5	0.045	ENSP00000287766,ENSP00000293970,ENSP00000303540,ENSP00000354778,ENSP00000360107	CNTNAP2,EFHC1,SCN1A,SLC6A1,TBC1D24
GO.0036477	somatodendritic compartment	4	0.0485	ENSP00000303540,ENSP00000332549,ENSP00000354778,ENSP00000360107	CNTNAP2,EFHC1,GRIN2A,SCN1A
GO.0045202	synapse	4	0.0496	ENSP00000293970,ENSP00000362095,ENSP00000385026,ENSP00000438949	CACNB4,CHRNA2,SRPX2,TBC1D24
GO.0097060	synaptic membrane	3	0.0496	ENSP00000332549,ENSP00000362095,ENSP00000385026	CHRNA2,GRIN2A,SRPX2
GO.0044304	main axon	2	0.0499	ENSP00000303540,ENSP00000354778	CNTNAP2,SCN1A
GO (Function) analysis of 14 intersection genes
#pathway ID	pathway description	observed gene count	false discovery rate	matching proteins in your network (IDs)	matching proteins in your network (labels)
GO.0008324	cation transmembrane transporter activity	6	0.00456	ENSP00000287766,ENSP00000303540,ENSP00000332549,ENSP00000385026,ENSP00000416293,ENSP00000438949	CACNB4,CHRNA2,GRIN2A,SCN1A,SLC2A1,SLC6A1
GO (Process) analysis of 14 intersection genes
#pathway ID	pathway description	observed gene count	false discovery rate	matching proteins in your network (IDs)	matching proteins in your network (labels)
GO.0044708	single-organism behavior	6	0.00131	ENSP00000287766,ENSP00000303540,ENSP00000332549,ENSP00000354778,ENSP00000362095,ENSP00000438949	CACNB4,CNTNAP2,GRIN2A,SCN1A,SLC6A1,SRPX2
GO.0021987	cerebral cortex development	4	0.0022	ENSP00000332549,ENSP00000354778,ENSP00000360107,ENSP00000368332	ARX,CNTNAP2,EFHC1,GRIN2A
GO.0021543	pallium development	4	0.00748	ENSP00000332549,ENSP00000354778,ENSP00000360107,ENSP00000368332	ARX,CNTNAP2,EFHC1,GRIN2A
GO.0007399	nervous system development	8	0.0185	ENSP00000293970,ENSP00000332549,ENSP00000345064,ENSP00000354778,ENSP00000360107,ENSP00000362125,ENSP00000368332,ENSP00000438949	ARX,CACNB4,CNTNAP2,EFHC1,GRIN2A,PCDH19,PRICKLE1,TBC1D24
GO.0015812	gamma-aminobutyric acid transport	2	0.0209	ENSP00000287766,ENSP00000438949	CACNB4,SLC6A1
GO.0019227	neuronal action potential propagation	2	0.0209	ENSP00000303540,ENSP00000438949	CACNB4,SCN1A
GO.0021537	telencephalon development	4	0.0209	ENSP00000332549,ENSP00000354778,ENSP00000360107,ENSP00000368332	ARX,CNTNAP2,EFHC1,GRIN2A
GO.0098655	cation transmembrane transport	5	0.0401	ENSP00000287766,ENSP00000303540,ENSP00000332549,ENSP00000385026,ENSP00000416293	CHRNA2,GRIN2A,SCN1A,SLC2A1,SLC6A1
GO.0007420	brain development	5	0.0494	ENSP00000332549,ENSP00000354778,ENSP00000360107,ENSP00000362125,ENSP00000368332	ARX,CNTNAP2,EFHC1,GRIN2A,PCDH19
GO.0071625	vocalization behavior	2	0.0494	ENSP00000354778,ENSP00000362095	CNTNAP2,SRPX2
