# Supplementary material for: Comparative study of joint bioinformatics analysis of underlying potential of ‘neurimmiR’, miR-212-3P/miR-132-3P, being involved in epilepsy and its emerging role in human cancer
Source: Oncotarget. 2017 Mar 24;8(25):40668–82. doi: 10.18632/oncotarget.16541 (PMC5522300; doi:10.18632/oncotarget.16541)
Supplement: Supplementary file 7 [file oncotarget-08-40668-s007.xlsx]

## Sheet: Sheet1
Stable 6 Excel sheet1 Differentially expressed genes of peirtumoral tissues between epilepsy and non-epilepsy. Excel sheet2: Comparison of genes between that analyzed by our and that coming from original article (the same gene with different probe sets was merged). Excel sheet3: the result of venn diagram in figure 5c
no paired Student T-test (2-fold plus p#0.05, no FDR applied)
Probe Set ID	Gene Symbol	Accession Number	Gene Description	Mean Signal of Group 无癫痫	Mean Signal of Group 有癫痫	d Score	Fold Change	p-value	q-value	Gene Feature	Biotype	Rank
214734_at	EXPH5	NM_001144763	exophilin 5	3.4473	5.27684	-4.66727	-3.55423	2.3e-05	0	down	coding	1
215049_x_at	CD163	NM_004244	CD163 molecule	7.34408	5.38568	4.3396	3.8863	2.7e-05	0	up	coding	2
205098_at	CCR1	NM_001295	chemokine (C-C motif) receptor 1	7.22866	5.52975	4.03722	3.24657	3.6e-05	0	up	coding	3
202948_at	IL1R1	NM_000877	interleukin 1 receptor, type I	7.07147	4.55358	3.9349	5.72742	4.2e-05	0	up	coding	4
208981_at	PECAM1	NM_000442	platelet/endothelial cell adhesion molecule 1	8.02803	6.8167	3.62051	2.31551	6.4e-05	0	up	coding	5
233424_at	---	---	---	5.81698	6.85966	-3.44136	-2.06005	9.6e-05	0	down	coding	6
1558828_s_at	AC131025.8	---	NULL	5.03456	3.10861	3.38483	3.79985	0.000111	0.125	up	coding	7
201160_s_at	YBX3	NM_001145426	Y box binding protein 3	6.17044	4.67088	3.37391	2.82756	0.000114	0.125	up	coding	8
209762_x_at	SP110	NM_001185015	SP110 nuclear body protein	5.37556	3.68125	3.33513	3.23621	0.000126	0.125	up	coding	9
213193_x_at	TRBC1	---	T cell receptor beta constant 1	4.52799	3.26574	3.21509	2.3987	0.000174	0.222222	up	coding	10
202878_s_at	CD93	NM_012072	CD93 molecule	4.56972	3.04422	3.0966	2.87887	0.000235	0.230769	up	coding	11
1561557_at	---	---	---	4.08129	5.89344	-3.09172	-3.51166	0.000239	0.861386	down	coding	12
204981_at	SLC22A18	NM_002555	solute carrier family 22, member 18	4.35036	3.26557	3.08556	2.12106	0.000243	0.230769	up	coding	13
208789_at	PTRF	NM_012232	polymerase I and transcript release factor	6.84121	5.43492	3.02608	2.65055	0.000287	0.230769	up	coding	14
238224_at	---	---	---	3.12237	4.18715	-2.98265	-2.09186	0.000324	0.861386	down	coding	15
225171_at	ARHGAP18	NM_033515	Rho GTPase activating protein 18	6.52888	4.93207	2.92602	3.02474	0.000378	0.230769	up	coding	16
213943_at	TWIST1	NM_000474	twist basic helix-loop-helix transcription factor 1	6.60794	5.60301	2.9234	2.00684	0.000382	0.230769	up	coding	17
205686_s_at	CD86	NM_001206924	CD86 molecule	5.43205	4.39243	2.89318	2.05569	0.000416	0.230769	up	coding	18
228224_at	PRELP	NM_002725	proline/arginine-rich end leucine-rich repeat protein	6.2361	4.88298	2.86652	2.55463	0.000449	0.230769	up	coding	19
209803_s_at	PHLDA2	NM_003311	pleckstrin homology-like domain, family A, member 2	5.46017	3.57765	2.86437	3.68719	0.000451	0.230769	up	coding	20
202404_s_at	COL1A2	NM_000089	collagen, type I, alpha 2	5.92492	3.63447	2.83134	4.89208	0.000498	0.315789	up	coding	21
208690_s_at	PDLIM1	NM_020992	PDZ and LIM domain 1	6.83307	5.33857	2.82702	2.81767	0.000506	0.315789	up	coding	22
209732_at	CLEC2B	NM_005127	C-type lectin domain family 2, member B	5.69572	4.45097	2.81744	2.36978	0.00052	0.315789	up	coding	23
203645_s_at	CD163	NM_004244	CD163 molecule	7.08833	5.68698	2.8068	2.64148	0.000533	0.315789	up	coding	24
233046_at	---	---	---	3.97854	5.01168	-2.80675	-2.04647	0.000533	0.861386	down	coding	25
233332_at	---	---	---	2.51531	3.55424	-2.80135	-2.0547	0.000543	0.861386	down	coding	26
236179_at	CDH11	NM_001797	cadherin 11, type 2, OB-cadherin (osteoblast)	5.88076	4.41388	2.78328	2.76423	0.000575	0.315789	up	coding	27
201852_x_at	COL3A1	NM_000090	collagen, type III, alpha 1	6.8356	3.79091	2.75124	8.25171	0.000627	0.315789	up	coding	28
215076_s_at	COL3A1	NM_000090	collagen, type III, alpha 1	7.11328	4.53721	2.75064	5.96312	0.000629	0.315789	up	coding	29
204682_at	LTBP2	NM_000428	latent transforming growth factor beta binding protein 2	7.09703	5.36563	2.72578	3.32049	0.000678	0.315789	up	coding	30
212939_at	COL6A1	NM_001848	collagen, type VI, alpha 1	5.55029	4.27591	2.72419	2.41894	0.000682	0.315789	up	coding	31
1553757_at	IQCG	NM_001134435	IQ motif containing G	4.12577	5.32475	-2.71259	-2.29577	0.000713	0.861386	down	coding	32
201438_at	COL6A3	NM_004369	collagen, type VI, alpha 3	5.61263	3.47276	2.7076	4.40722	0.000723	0.315789	up	coding	33
223974_at	DLGAP1-AS2	NM_032691	DLGAP1 antisense RNA 2	5.38345	6.87159	-2.70568	-2.80527	0.000726	0.861386	down	coding	34
240186_at	---	---	---	3.55063	5.76163	-2.70174	-4.62995	0.000737	0.861386	down	coding	35
242990_at	---	---	---	4.69019	6.09505	-2.70143	-2.64792	0.000738	0.861386	down	coding	36
236044_at	PPAPDC1A	NM_001030059	phosphatidic acid phosphatase type 2 domain containing 1A	6.32387	5.3202	2.69717	2.00509	0.000749	0.315789	up	coding	37
203143_s_at	KIAA0040	NM_001162893	KIAA0040	5.301	4.20855	2.69144	2.13236	0.000761	0.315789	up	coding	38
203567_s_at	TRIM38	NM_006355	tripartite motif containing 38	8.42198	7.01032	2.68165	2.66043	0.000782	0.315789	up	coding	39
202007_at	NID1	NM_002508	nidogen 1	5.74004	4.24342	2.66093	2.82182	0.000839	0.315789	up	coding	40
1553344_at	PCDH15	NM_001142763	protocadherin-related 15	3.7047	5.20197	-2.63802	-2.82309	0.000905	0.861386	down	coding	41
216440_at	---	---	---	2.89568	3.97618	-2.6363	-2.11476	0.000911	0.861386	down	coding	42
1558759_s_at	CLASP2	NM_001207044	cytoplasmic linker associated protein 2	4.76082	6.15411	-2.62006	-2.62676	0.000957	0.861386	down	coding	43
1559950_at	FAM66C	NR_026788	family with sequence similarity 66, member C	8.51895	9.53349	-2.61545	-2.02026	0.000968	0.861386	down	coding	44
1556427_s_at	LRRN4CL	NM_203422	LRRN4 C-terminal like	4.86926	2.77462	2.61141	4.27119	0.000983	0.358974	up	coding	45
225160_x_at	MDM2	NM_001145336	MDM2 oncogene, E3 ubiquitin protein ligase	6.77662	5.76176	2.61085	2.02071	0.000985	0.358974	up	coding	46
228532_at	C1orf162	NM_174896	chromosome 1 open reading frame 162	7.00207	5.43846	2.60241	2.95591	0.001011	0.369565	up	coding	47
241585_at	LRRC4C	NM_001258419	leucine rich repeat containing 4C	5.9866	7.06989	-2.58128	-2.11885	0.001074	0.861386	down	coding	48
225258_at	FBLIM1	NM_001024215	filamin binding LIM protein 1	5.97265	4.63847	2.57286	2.52132	0.001102	0.369565	up	coding	49
242546_at	FLJ39632	NM_001013701	uncharacterized LOC642477	3.98481	2.84172	2.57221	2.20853	0.001104	0.369565	up	coding	50
1553796_at	LOC150622	NM_207479	uncharacterized LOC150622	4.46819	5.64582	-2.56895	-2.26206	0.001114	0.861386	down	coding	51
217562_at	FAM5C	NM_199051	family with sequence similarity 5, member C	4.33542	6.23753	-2.56356	-3.73761	0.001134	0.861386	down	coding	52
227480_at	SUSD2	NM_019601	sushi domain containing 2	4.78875	3.53859	2.54324	2.37868	0.001207	0.382979	up	coding	53
236333_at	---	---	---	4.92988	6.323	-2.53788	-2.62646	0.001225	0.861386	down	coding	54
201859_at	SRGN	NM_002727	serglycin	8.70345	7.56524	2.52793	2.20106	0.001263	0.382979	up	coding	55
1565674_at	FCGR2A	NM_001005410	Fc fragment of IgG, low affinity IIa, receptor (CD32)	6.34761	4.01268	2.51725	5.04528	0.001312	0.382979	up	coding	56
241969_at	ARID5B	NM_001244638	AT rich interactive domain 5B (MRF1-like)	5.86757	3.94906	2.50364	3.78033	0.001373	0.382979	up	coding	57
239144_at	B3GAT2	NM_080742	beta-1,3-glucuronyltransferase 2 (glucuronosyltransferase S)	5.71185	7.70989	-2.50266	-3.99458	0.001376	0.861386	down	coding	58
202644_s_at	TNFAIP3	NM_001270507	tumor necrosis factor, alpha-induced protein 3	6.30339	4.99316	2.49911	2.47981	0.001391	0.416667	up	coding	59
211161_s_at	COL3A1	NM_000090	collagen, type III, alpha 1	5.76861	2.66723	2.49822	8.58243	0.001396	0.416667	up	coding	60
223725_at	LINC00852	NM_001039102	long intergenic non-protein coding RNA 852	5.45652	4.10588	2.49612	2.55026	0.001407	0.416667	up	coding	61
238985_at	---	---	---	5.2109	6.42026	-2.48902	-2.31234	0.001435	0.861386	down	coding	62
213975_s_at	LYZ	NM_000239	lysozyme	4.90477	2.1937	2.48842	6.54807	0.001437	0.416667	up	coding	63
219386_s_at	SLAMF8	NM_020125	SLAM family member 8	6.34936	4.58564	2.4846	3.39574	0.001456	0.416667	up	coding	64
201506_at	TGFBI	NM_000358	transforming growth factor, beta-induced, 68kDa	6.60136	4.72394	2.47802	3.67418	0.00149	0.416667	up	coding	65
214150_x_at	ATP6V0E1	NM_003945	ATPase, H+ transporting, lysosomal 9kDa, V0 subunit e1	10.5256	9.47117	2.47243	2.07687	0.001518	0.416667	up	coding	66
206088_at	LRRC37A3	NM_199340	leucine rich repeat containing 37, member A3	5.18978	6.61731	-2.47096	-2.68986	0.001524	0.861386	down	coding	67
208747_s_at	C1S	NM_001734	complement component 1, s subcomponent	7.11515	5.24916	2.4623	3.64519	0.001569	0.416667	up	coding	68
202311_s_at	COL1A1	NM_000088	collagen, type I, alpha 1	6.48271	3.89884	2.45723	5.99547	0.001595	0.416667	up	coding	69
227346_at	IKZF1	NM_001220765	IKAROS family zinc finger 1 (Ikaros)	5.9687	4.42655	2.42796	2.91228	0.001757	0.416667	up	coding	70
228679_at	---	---	---	4.85161	5.89873	-2.41207	-2.06639	0.001849	0.861386	down	coding	71
244358_at	---	---	---	6.09491	4.99116	2.41184	2.14913	0.001852	0.434783	up	coding	72
202953_at	C1QB	NM_000491	complement component 1, q subcomponent, B chain	7.49775	5.88402	2.40931	3.06042	0.001868	0.434783	up	coding	73
210805_x_at	LOC100506403	NM_001001890	uncharacterized LOC100506403	5.23928	3.86711	2.40783	2.58861	0.001879	0.434783	up	coding	74
220034_at	IRAK3	NM_001142523	interleukin-1 receptor-associated kinase 3	4.88226	3.77364	2.40241	2.15639	0.001911	0.434783	up	coding	75
221773_at	ELK3	NM_005230	ELK3, ETS-domain protein (SRF accessory protein 2)	6.27779	5.14383	2.39781	2.1946	0.001939	0.434783	up	coding	76
1554565_x_at	SPPL3	NM_139015	signal peptide peptidase like 3	5.24746	6.27481	-2.39502	-2.03828	0.001956	0.861386	down	coding	77
217615_at	---	---	---	5.45316	6.53408	-2.39457	-2.11539	0.00196	0.861386	down	coding	78
237836_at	---	---	---	3.16874	4.20731	-2.39056	-2.05419	0.001988	0.861386	down	coding	79
209335_at	DCN	NM_001920	decorin	7.66767	5.24448	2.36797	5.36358	0.002147	0.472222	up	coding	80
209596_at	MXRA5	NM_015419	matrix-remodelling associated 5	7.13188	5.47999	2.36365	3.14243	0.002177	0.472222	up	coding	81
228844_at	SLC13A5	NM_001143838	solute carrier family 13 (sodium-dependent citrate transporter), member 5	5.13349	6.22989	-2.3578	-2.13821	0.002213	0.861386	down	coding	82
237094_at	FAM19A5	NM_001082967	family with sequence similarity 19 (chemokine (C-C motif)-like), member A5	4.60294	6.23914	-2.35607	-3.10847	0.002227	0.861386	down	coding	83
235019_at	CPM	NM_001005502	carboxypeptidase M	7.16573	5.56187	2.34923	3.03955	0.002283	0.493333	up	coding	84
1570451_at	C1orf61	NM_006365	chromosome 1 open reading frame 61	5.7653	7.78327	-2.34729	-4.05016	0.002298	0.861386	down	coding	85
203529_at	PPP6C	NM_001123355	protein phosphatase 6, catalytic subunit	8.89423	7.8363	2.34625	2.08194	0.002307	0.493333	up	coding	86
1566771_at	---	---	---	3.79465	5.35256	-2.31978	-2.94427	0.002514	0.861386	down	coding	87
221561_at	SOAT1	NM_001252511	sterol O-acyltransferase 1	3.68496	2.29139	2.31501	2.62728	0.002553	0.493333	up	coding	88
240512_x_at	KCTD4	NM_198404	potassium channel tetramerisation domain containing 4	3.40365	4.4958	-2.31124	-2.13191	0.00259	0.861386	down	coding	89
204447_at	LZTS3	NM_014731	leucine zipper, putative tumor suppressor family member 3	8.38152	9.5642	-2.31095	-2.26998	0.002594	0.861386	down	coding	90
204780_s_at	FAS	NM_000043	Fas cell surface death receptor	6.31837	5.28803	2.3105	2.04251	0.002598	0.493333	up	coding	91
202086_at	MX1	NM_001144925	myxovirus (influenza virus) resistance 1, interferon-inducible protein p78 (mouse)	7.08597	5.98684	2.30592	2.14225	0.002642	0.493333	up	coding	92
1566093_at	ARHGEF12	NM_001198665	Rho guanine nucleotide exchange factor (GEF) 12	3.76536	4.83813	-2.30505	-2.10346	0.002649	0.861386	down	coding	93
204567_s_at	ABCG1	NM_004915	ATP-binding cassette, sub-family G (WHITE), member 1	5.02158	6.36831	-2.29973	-2.54334	0.002691	0.861386	down	coding	94
1560135_at	---	---	---	4.58127	3.33124	2.29883	2.37847	0.0027	0.493333	up	coding	95
202437_s_at	CYP1B1	NM_000104	cytochrome P450, family 1, subfamily B, polypeptide 1	6.16625	3.95356	2.29865	4.6354	0.002702	0.493333	up	coding	96
234996_at	CALCRL	NM_001271751	calcitonin receptor-like	6.0812	4.51478	2.29019	2.96169	0.002774	0.493333	up	coding	97
210718_s_at	ARL17A	NM_001039083	ADP-ribosylation factor-like 17A	5.86482	7.44634	-2.2839	-2.99285	0.002825	0.861386	down	coding	98
205148_s_at	CLCN4	NM_001256944	chloride channel, voltage-sensitive 4	3.60594	4.66636	-2.28354	-2.08554	0.002829	0.861386	down	coding	99
1555469_a_at	CLASP2	NM_001207044	cytoplasmic linker associated protein 2	6.45445	7.48315	-2.28294	-2.04019	0.002836	0.861386	down	coding	100
201163_s_at	IGFBP7	NM_001253835	insulin-like growth factor binding protein 7	10.2014	8.97549	2.27935	2.33895	0.00287	0.54717	up	coding	101
239746_at	MESDC2	NM_015154	mesoderm development candidate 2	4.06875	2.92175	2.27793	2.21453	0.002883	0.54717	up	coding	102
242738_s_at	ZFHX3	NM_001164766	zinc finger homeobox 3	6.71422	5.47809	2.27761	2.35566	0.002888	0.54717	up	coding	103
235405_at	GSTA4	NM_001512	glutathione S-transferase alpha 4	5.48692	6.86061	-2.27559	-2.59132	0.002902	0.861386	down	coding	104
210435_at	ARL17A	NM_001039083	ADP-ribosylation factor-like 17A	4.92892	6.95152	-2.27018	-4.06316	0.00295	0.861386	down	coding	105
202376_at	SERPINA3	NM_001085	serpin peptidase inhibitor, clade A (alpha-1 antiproteinase, antitrypsin), member 3	8.99878	6.20032	2.2656	6.95695	0.002991	0.54717	up	coding	106
239210_at	OTTHUMG00000184145	---	NULL	2.78078	3.92104	-2.26522	-2.20421	0.002994	0.861386	down	coding	107
242532_at	---	---	---	4.94682	6.76729	-2.26463	-3.53195	0.003	0.861386	down	coding	108
228602_at	SGCD	NM_000337	sarcoglycan, delta (35kDa dystrophin-associated glycoprotein)	4.67915	5.97421	-2.26284	-2.45387	0.003014	0.861386	down	coding	109
1557116_at	APOL6	NM_030641	apolipoprotein L, 6	6.98196	5.93497	2.26119	2.06622	0.003032	0.54717	up	coding	110
202237_at	NNMT	NM_006169	nicotinamide N-methyltransferase	8.58973	6.86967	2.25776	3.29451	0.003069	0.54717	up	coding	111
1557236_at	APOL6	NM_030641	apolipoprotein L, 6	4.27909	3.26998	2.25586	2.01267	0.003087	0.54717	up	coding	112
219262_at	SUV39H2	NM_001193424	suppressor of variegation 3-9 homolog 2 (Drosophila)	3.57281	4.60892	-2.25563	-2.05069	0.003089	0.861386	down	coding	113
215388_s_at	CFH	NM_000186	complement factor H	5.67895	3.69076	2.25389	3.96739	0.003109	0.54717	up	coding	114
242930_at	---	---	---	5.1098	6.38665	-2.25049	-2.4231	0.003142	0.861386	down	coding	115
202803_s_at	ITGB2	NM_000211	integrin, beta 2 (complement component 3 receptor 3 and 4 subunit)	6.18836	5.14306	2.24565	2.0638	0.003199	0.54717	up	coding	116
237983_at	---	---	---	3.10396	4.11216	-2.24207	-2.01139	0.003235	0.861386	down	coding	117
1564139_at	A2M-AS1	NR_026971	A2M antisense RNA 1	5.84586	4.65404	2.23856	2.2844	0.00327	0.54717	up	coding	118
1555123_at	ST6GAL2	NM_001142351	ST6 beta-galactosamide alpha-2,6-sialyltranferase 2	5.31604	6.73432	-2.23703	-2.67267	0.003283	0.861386	down	coding	119
200770_s_at	LAMC1	NM_002293	laminin, gamma 1 (formerly LAMB2)	7.35272	5.85279	2.23664	2.8283	0.003288	0.54717	up	coding	120
221605_s_at	PIPOX	NM_016518	pipecolic acid oxidase	7.49078	5.99549	2.23444	2.8192	0.00331	0.54717	up	coding	121
221730_at	COL5A2	NM_000393	collagen, type V, alpha 2	7.46573	6.10619	2.23109	2.56602	0.003346	0.54717	up	coding	122
239749_at	FAF1	NM_007051	Fas (TNFRSF6) associated factor 1	4.28492	5.31295	-2.22953	-2.03924	0.003364	0.861386	down	coding	123
1556732_at	EML4	NM_001145076	echinoderm microtubule associated protein like 4	3.72083	4.98665	-2.22946	-2.40463	0.003365	0.861386	down	coding	124
202310_s_at	COL1A1	NM_000088	collagen, type I, alpha 1	7.9974	5.99872	2.22706	3.99633	0.003392	0.54717	up	coding	125
1556069_s_at	HIF3A	NM_022462	hypoxia inducible factor 3, alpha subunit	4.39161	6.42886	-2.22623	-4.10462	0.003399	0.861386	down	coding	126
240112_at	---	---	---	5.1384	6.57048	-2.22301	-2.69835	0.003437	0.861386	down	coding	127
213800_at	CFH	NM_000186	complement factor H	4.93533	2.9733	2.22112	3.8961	0.003458	0.54717	up	coding	128
232847_at	SALL3	NM_171999	sal-like 3 (Drosophila)	4.96067	6.39608	-2.21632	-2.7046	0.003516	0.861386	down	coding	129
204804_at	TRIM21	NM_003141	tripartite motif containing 21	5.5166	4.29613	2.21533	2.33023	0.003532	0.54717	up	coding	130
213831_at	HLA-DQA1	NM_002122	major histocompatibility complex, class II, DQ alpha 1	5.6425	2.32747	2.21524	9.95232	0.003533	0.54717	up	coding	131
205206_at	KAL1	NM_000216	Kallmann syndrome 1 sequence	5.16766	6.75372	-2.21332	-3.0023	0.003558	0.861386	down	coding	132
1563881_at	MAGI1	NM_001033057	membrane associated guanylate kinase, WW and PDZ domain containing 1	3.33147	4.61504	-2.20935	-2.43441	0.003603	0.861386	down	coding	133
217377_x_at	NTRK3	NM_001007156	neurotrophic tyrosine kinase, receptor, type 3	5.51405	6.87793	-2.20333	-2.57376	0.003671	0.861386	down	coding	134
241872_at	---	---	---	5.13142	6.73579	-2.19596	-3.04062	0.003763	0.861386	down	coding	135
205011_at	VWA5A	NM_001130142	von Willebrand factor A domain containing 5A	5.66096	4.51735	2.19457	2.20934	0.003781	0.54717	up	coding	136
209651_at	TGFB1I1	NM_001042454	transforming growth factor beta 1 induced transcript 1	7.04496	4.9878	2.19302	4.16167	0.003802	0.54717	up	coding	137
1565621_at	---	---	---	5.08583	6.14364	-2.19188	-2.08176	0.003818	0.861386	down	coding	138
234492_at	---	---	---	4.26227	5.54374	-2.19016	-2.43086	0.00384	0.861386	down	coding	139
212865_s_at	COL14A1	NM_021110	collagen, type XIV, alpha 1	3.17076	1.93213	2.18842	2.35974	0.00386	0.54717	up	coding	140
227361_at	HS3ST3B1	NM_006041	heparan sulfate (glucosamine) 3-O-sulfotransferase 3B1	3.78971	2.37549	2.18788	2.66515	0.00387	0.54717	up	coding	141
215958_at	---	---	---	3.59121	5.44605	-2.18741	-3.61712	0.003876	0.861386	down	coding	142
217104_at	ST20	NM_001100879	suppressor of tumorigenicity 20	4.49695	6.23927	-2.18338	-3.34574	0.003932	0.861386	down	coding	143
1553147_at	RANBP3L	NM_001161429	RAN binding protein 3-like	2.77307	3.95635	-2.18188	-2.27093	0.003948	0.861386	down	coding	144
206476_s_at	NOVA2	NM_002516	neuro-oncological ventral antigen 2	5.12203	6.18857	-2.17899	-2.0944	0.003984	0.861386	down	coding	145
202863_at	SP100	NM_001080391	SP100 nuclear antigen	3.32027	2.06585	2.17437	2.38571	0.004043	0.568345	up	coding	146
233234_at	KCTD16	NM_020768	potassium channel tetramerisation domain containing 16	4.91317	6.67051	-2.17323	-3.38074	0.004059	0.861386	down	coding	147
215692_s_at	MPPED2	NM_001145399	metallophosphoesterase domain containing 2	5.22187	6.46913	-2.17126	-2.3739	0.004088	0.861386	down	coding	148
209497_s_at	RBM4B	NM_031492	RNA binding motif protein 4B	6.50131	7.85359	-2.17035	-2.55315	0.004104	0.861386	down	coding	149
225382_at	ZNF275	NM_001080485	zinc finger protein 275	5.65807	7.11472	-2.168	-2.7447	0.004138	0.861386	down	coding	150
214022_s_at	IFITM1	NM_003641	interferon induced transmembrane protein 1	6.79881	5.14873	2.16554	3.13852	0.004174	0.568345	up	coding	151
241873_at	---	---	---	4.54565	6.04796	-2.16481	-2.83296	0.004183	0.861386	down	coding	152
227441_s_at	ANKS1B	NM_001204065	ankyrin repeat and sterile alpha motif domain containing 1B	6.46636	8.14998	-2.16464	-3.21234	0.004185	0.861386	down	coding	153
210026_s_at	CARD10	NM_014550	caspase recruitment domain family, member 10	4.9655	3.88345	2.15832	2.11704	0.004265	0.568345	up	coding	154
1555964_at	ARL17A	NM_001039083	ADP-ribosylation factor-like 17A	4.81444	5.83523	-2.15327	-2.02903	0.004339	0.861386	down	coding	155
242541_at	ABCA9	NM_080283	ATP-binding cassette, sub-family A (ABC1), member 9	6.33351	4.92423	2.1523	2.65604	0.004354	0.568345	up	coding	156
211945_s_at	ITGB1	NM_002211	integrin, beta 1 (fibronectin receptor, beta polypeptide, antigen CD29 includes MDF2, MSK12)	8.77688	7.53202	2.15139	2.36995	0.004365	0.568345	up	coding	157
201487_at	CTSC	NM_001114173	cathepsin C	6.15034	4.51559	2.15005	3.10533	0.004389	0.568345	up	coding	158
1560899_at	---	---	---	3.03158	4.56408	-2.14122	-2.89287	0.004513	0.861386	down	coding	159
205159_at	CSF2RB	NM_000395	colony stimulating factor 2 receptor, beta, low-affinity (granulocyte-macrophage)	3.94072	2.86729	2.13875	2.10444	0.004549	0.568345	up	coding	160
239591_at	---	---	---	2.08419	3.54983	-2.13576	-2.76186	0.004593	0.861386	down	coding	161
1557667_at	---	---	---	5.5698	6.78594	-2.13508	-2.32326	0.004603	0.861386	down	coding	162
1558027_s_at	LOC101060511	NM_005399	5'-AMP-activated protein kinase subunit beta-2-like	3.9128	4.96197	-2.13486	-2.06934	0.004608	0.861386	down	coding	163
243808_at	---	---	---	4.96031	3.75454	2.13456	2.30661	0.004613	0.568345	up	coding	164
212944_at	SLC5A3	NM_006933	solute carrier family 5 (sodium/myo-inositol cotransporter), member 3	5.42876	4.14821	2.13382	2.42932	0.004625	0.568345	up	coding	165
237995_at	RIMBP2	NM_015347	RIMS binding protein 2	4.5795	5.97014	-2.12855	-2.62194	0.004707	0.861386	down	coding	166
235642_at	---	---	---	4.12942	5.41965	-2.12747	-2.44567	0.004726	0.861386	down	coding	167
217033_x_at	NTRK3	NM_001007156	neurotrophic tyrosine kinase, receptor, type 3	5.30978	6.72947	-2.12702	-2.67528	0.004731	0.861386	down	coding	168
228726_at	SERPINB1	NM_030666	serpin peptidase inhibitor, clade B (ovalbumin), member 1	7.42273	6.26121	2.12554	2.23693	0.004757	0.568345	up	coding	169
207238_s_at	PTPRC	NM_001267798	protein tyrosine phosphatase, receptor type, C	5.78617	3.94535	2.12271	3.58213	0.004801	0.568345	up	coding	170
228748_at	CD59	NM_000611	CD59 molecule, complement regulatory protein	4.11983	2.91808	2.11729	2.30019	0.004881	0.568345	up	coding	171
236120_at	---	---	---	2.82791	3.97883	-2.11123	-2.22055	0.004964	0.861386	down	coding	172
1560692_at	LOC285878	NR_038994	uncharacterized LOC285878	3.1249	4.52782	-2.11003	-2.64436	0.004983	0.861386	down	coding	173
206462_s_at	NTRK3	NM_001007156	neurotrophic tyrosine kinase, receptor, type 3	5.42009	6.65477	-2.10998	-2.3533	0.004984	0.861386	down	coding	174
222208_s_at	POLR2J4	NM_032734	polymerase (RNA) II (DNA directed) polypeptide J4, pseudogene	7.86013	8.99479	-2.10712	-2.19567	0.005034	0.861386	down	coding	175
202403_s_at	COL1A2	NM_000089	collagen, type I, alpha 2	7.31691	5.32137	2.10143	3.98765	0.005132	0.592357	up	coding	176
201645_at	TNC	NM_002160	tenascin C	6.47064	4.80184	2.10134	3.1795	0.005134	0.592357	up	coding	177
228329_at	DAB1	NM_021080	Dab, reelin signal transducer, homolog 1 (Drosophila)	5.10291	6.41296	-2.10118	-2.4795	0.005137	0.861386	down	coding	178
224368_s_at	NDRG3	NM_022477	NDRG family member 3	5.46725	6.5851	-2.10009	-2.17023	0.005161	0.861386	down	coding	179
1558556_at	CAMK1	NM_003656	calcium/calmodulin-dependent protein kinase I	5.41389	6.77458	-2.09888	-2.56808	0.005183	0.861386	down	coding	180
208161_s_at	ABCC3	NM_001144070	ATP-binding cassette, sub-family C (CFTR/MRP), member 3	6.41498	5.25263	2.0951	2.23823	0.005244	0.592357	up	coding	181
227998_at	S100A16	NM_080388	S100 calcium binding protein A16	7.21832	6.18417	2.09243	2.04792	0.005283	0.592357	up	coding	182
213997_at	FAM189A1	NM_015307	family with sequence similarity 189, member A1	5.45639	6.53271	-2.09142	-2.10865	0.0053	0.861386	down	coding	183
226930_at	FNDC1	NM_032532	fibronectin type III domain containing 1	4.41511	2.86822	2.09099	2.92185	0.005309	0.592357	up	coding	184
209460_at	ABAT	NM_000663	4-aminobutyrate aminotransferase	7.02612	8.32828	-2.09053	-2.46597	0.005318	0.861386	down	coding	185
1558444_at	---	---	---	5.21966	6.44822	-2.08412	-2.34332	0.005418	0.861386	down	coding	186
201860_s_at	PLAT	NM_000930	plasminogen activator, tissue	5.22408	4.11048	2.079	2.16384	0.005511	0.592357	up	coding	187
244822_at	GART	NM_000819	phosphoribosylglycinamide formyltransferase, phosphoribosylglycinamide synthetase, phosphoribosylaminoimidazole synthetase	4.0622	5.49926	-2.07688	-2.70769	0.005551	0.861386	down	coding	188
232257_s_at	---	---	---	2.81181	3.89422	-2.07586	-2.11757	0.005573	0.861386	down	coding	189
202748_at	GBP2	NM_004120	guanylate binding protein 2, interferon-inducible	7.02123	5.26553	2.07332	3.37691	0.005624	0.592357	up	coding	190
208751_at	NAPA	NM_003827	N-ethylmaleimide-sensitive factor attachment protein, alpha	4.7497	3.61763	2.07172	2.19173	0.005652	0.592357	up	coding	191
222496_s_at	RBM47	NM_001098634	RNA binding motif protein 47	5.12418	3.64783	2.07092	2.78246	0.005668	0.592357	up	coding	192
1569871_at	LMF1	NM_022773	lipase maturation factor 1	4.86641	5.8786	-2.07069	-2.01696	0.005672	0.861386	down	coding	193
244345_at	CADM1	NM_001098517	cell adhesion molecule 1	3.65802	4.6828	-2.07009	-2.03466	0.005684	0.861386	down	coding	194
229028_s_at	ARL17A	NM_001039083	ADP-ribosylation factor-like 17A	5.00621	6.67278	-2.06878	-3.17459	0.005707	0.861386	down	coding	195
204052_s_at	SFRP4	NM_003014	secreted frizzled-related protein 4	3.38961	2.272	2.06198	2.16987	0.005832	0.592357	up	coding	196
210218_s_at	SP100	NM_001080391	SP100 nuclear antigen	5.90151	4.76615	2.06096	2.19673	0.005852	0.592357	up	coding	197
207093_s_at	OMG	NM_002544	oligodendrocyte myelin glycoprotein	6.77008	7.87391	-2.06088	-2.14924	0.005854	0.861386	down	coding	198
218623_at	HMP19	NM_015980	HMP19 protein	7.44405	9.00814	-2.06026	-2.95691	0.005866	0.861386	down	coding	199
205991_s_at	PRRX1	NM_006902	paired related homeobox 1	8.25676	7.21564	2.05502	2.05782	0.005971	0.592357	up	coding	200
1565673_at	FCGR2A	NM_001136219	Fc fragment of IgG, low affinity IIa, receptor (CD32)	5.00294	3.06387	2.05391	3.83457	0.005991	0.592357	up	coding	201
202957_at	HCLS1	NM_005335	hematopoietic cell-specific Lyn substrate 1	6.7889	5.42649	2.0527	2.57114	0.006012	0.592357	up	coding	202
230913_at	---	---	---	5.41459	6.41969	-2.04906	-2.00708	0.006078	0.861386	down	coding	203
204602_at	DKK1	NM_012242	dickkopf WNT signaling pathway inhibitor 1	4.24328	2.4366	2.04491	3.49837	0.00616	0.592357	up	coding	204
225706_at	GLCCI1	NM_138426	glucocorticoid induced transcript 1	5.62275	6.65528	-2.04006	-2.0456	0.006254	0.861386	down	coding	205
214853_s_at	SHC1	NM_001130040	SHC (Src homology 2 domain containing) transforming protein 1	5.61834	4.59793	2.0388	2.02851	0.006276	0.592357	up	coding	206
215127_s_at	RBMS1	NM_002897	RNA binding motif, single stranded interacting protein 1	8.74375	7.39209	2.03837	2.55205	0.006287	0.592357	up	coding	207
235591_at	SSTR1	NM_001049	somatostatin receptor 1	4.74083	6.18068	-2.03763	-2.71293	0.006305	0.861386	down	coding	208
211568_at	BAI3	NM_001704	brain-specific angiogenesis inhibitor 3	4.58776	6.04342	-2.03524	-2.74281	0.006351	0.861386	down	coding	209
227183_at	MIR143HG	NR_027180	MIR143 host gene (non-protein coding)	3.98807	2.96724	2.03425	2.02909	0.006374	0.592357	up	coding	210
228530_at	MZT1	NM_001071775	mitotic spindle organizing protein 1	2.89185	4.06778	-2.03369	-2.2594	0.006384	0.861386	down	coding	211
221001_at	---	---	---	5.95802	7.16431	-2.0331	-2.30744	0.006398	0.861386	down	coding	212
229103_at	WNT3	NM_030753	wingless-type MMTV integration site family, member 3	4.8426	6.02197	-2.0309	-2.26479	0.006441	0.861386	down	coding	213
200771_at	LAMC1	NM_002293	laminin, gamma 1 (formerly LAMB2)	5.82412	4.5941	2.02742	2.3457	0.006513	0.592357	up	coding	214
224565_at	MIR612	NR_002802	microRNA 612	9.39906	8.3478	2.02643	2.07234	0.006532	0.592357	up	coding	215
226075_at	SPSB1	NM_025106	splA/ryanodine receptor domain and SOCS box containing 1	6.60553	5.47346	2.02454	2.19173	0.006571	0.592357	up	coding	216
202291_s_at	MGP	NM_000900	matrix Gla protein	6.23658	3.66249	2.01772	5.95494	0.006712	0.592357	up	coding	217
232117_at	ZNF471	NM_020813	zinc finger protein 471	3.95029	5.1924	-2.01732	-2.36544	0.006723	0.861386	down	coding	218
1566219_at	KRTAP5-AS1	NR_021489	KRTAP5-1/KRTAP5-2 antisense RNA 1	3.86646	4.88842	-2.01615	-2.03068	0.00675	0.861386	down	coding	219
222108_at	AMIGO2	NM_001143668	adhesion molecule with Ig-like domain 2	4.25545	2.93985	2.01506	2.48907	0.006774	0.592357	up	coding	220
235291_s_at	FLJ32255	XR_108575	uncharacterized LOC643977	3.47374	2.43732	2.01493	2.05114	0.006778	0.592357	up	coding	221
225696_at	COPS7B	NM_022730	COP9 signalosome subunit 7B	5.68908	7.06431	-2.01372	-2.59408	0.006803	0.861386	down	coding	222
221253_s_at	BLOC1S5-TXNDC5	NM_001145549	BLOC1S5-TXNDC5 readthrough (NMD candidate)	7.19811	6.1632	2.01254	2.04899	0.006832	0.592357	up	coding	223
238552_at	---	---	---	4.27494	5.44006	-2.00955	-2.24252	0.006907	0.861386	down	coding	224
209868_s_at	RBMS1	NM_002897	RNA binding motif, single stranded interacting protein 1	5.5557	4.43707	2.00923	2.1714	0.006915	0.592357	up	coding	225
205269_at	LCP2	NM_005565	lymphocyte cytosolic protein 2 (SH2 domain containing leukocyte protein of 76kDa)	5.14086	4.07632	2.00853	2.0915	0.00693	0.592357	up	coding	226
201136_at	PLP2	NM_002668	proteolipid protein 2 (colonic epithelium-enriched)	5.952	4.90688	2.00754	2.06354	0.006952	0.592357	up	coding	227
209295_at	TNFRSF10B	NM_003842	tumor necrosis factor receptor superfamily, member 10b	7.66788	6.52448	2.00702	2.20901	0.006962	0.592357	up	coding	228
237491_at	---	---	---	3.93656	5.29985	-2.00533	-2.57272	0.007002	0.861386	down	coding	229
1560162_at	FLJ40606	NM_001039897	uncharacterized LOC643549	2.60086	4.00497	-2.0023	-2.64655	0.007075	0.861386	down	coding	230
241614_at	OTTHUMG00000171045	---	NULL	5.58957	6.75201	-2.00149	-2.23836	0.007097	0.861386	down	coding	231
236294_at	HUWE1	NM_031407	HECT, UBA and WWE domain containing 1, E3 ubiquitin protein ligase	6.53863	7.73229	-1.9981	-2.28732	0.007187	0.861386	down	coding	232
212942_s_at	KIAA1199	NM_018689	KIAA1199	5.70114	4.68123	1.99569	2.02779	0.007239	0.592357	up	coding	233
222124_at	HIF3A	NM_022462	hypoxia inducible factor 3, alpha subunit	4.50588	6.45676	-1.99156	-3.86612	0.00734	0.861386	down	coding	234
243584_at	---	---	---	4.50523	5.87703	-1.99026	-2.58792	0.00737	0.861386	down	coding	235
202901_x_at	CTSS	NM_001199739	cathepsin S	6.7703	5.62338	1.98121	2.21441	0.007581	0.592357	up	coding	236
202599_s_at	NRIP1	NM_003489	nuclear receptor interacting protein 1	7.53535	6.31088	1.98077	2.3367	0.007593	0.592357	up	coding	237
208190_s_at	LSR	NM_001260489	lipolysis stimulated lipoprotein receptor	6.33767	5.32793	1.98024	2.01354	0.007606	0.592357	up	coding	238
211097_s_at	PBX2	NM_002586	pre-B-cell leukemia homeobox 2	4.75026	6.04279	-1.98004	-2.44957	0.007612	0.861386	down	coding	239
214046_at	FUT9	NM_006581	fucosyltransferase 9 (alpha (1,3) fucosyltransferase)	5.16569	6.98543	-1.97554	-3.53019	0.007729	0.861386	down	coding	240
244300_at	---	---	---	5.47984	6.52741	-1.97418	-2.06704	0.007761	0.861386	down	coding	241
228707_at	CLDN23	NM_194284	claudin 23	4.16911	2.90731	1.9732	2.39794	0.007786	0.592357	up	coding	242
211432_s_at	TYRO3	NM_006293	TYRO3 protein tyrosine kinase	6.41056	7.59039	-1.97057	-2.2655	0.007858	0.861386	down	coding	243
243964_at	---	---	---	3.53031	4.63173	-1.9696	-2.14566	0.007885	0.861386	down	coding	244
219134_at	ELTD1	NM_022159	EGF, latrophilin and seven transmembrane domain containing 1	4.83979	3.74071	1.96922	2.14217	0.007894	0.592357	up	coding	245
34210_at	CD52	NM_001803	CD52 molecule	4.41148	3.24587	1.96665	2.24329	0.007957	0.592357	up	coding	246
207714_s_at	SERPINH1	NM_001207014	serpin peptidase inhibitor, clade H (heat shock protein 47), member 1, (collagen binding protein 1)	7.11963	5.99069	1.96562	2.18699	0.007982	0.592357	up	coding	247
224977_at	C6orf89	NM_152734	chromosome 6 open reading frame 89	5.44479	6.83932	-1.96505	-2.62903	0.007994	0.861386	down	coding	248
1556590_s_at	---	---	---	4.64149	3.28765	1.96239	2.55592	0.008073	0.592357	up	coding	249
213978_at	MTSS1L	NM_138383	metastasis suppressor 1-like	8.37206	9.37321	-1.96051	-2.0016	0.008121	0.861386	down	coding	250
234838_at	---	---	---	3.12312	4.32401	-1.9605	-2.29881	0.008123	0.861386	down	coding	251
204971_at	CSTA	NM_005213	cystatin A (stefin A)	4.80717	3.36416	1.9594	2.71887	0.008153	0.592357	up	coding	252
241172_at	GRIA2	NM_000826	glutamate receptor, ionotropic, AMPA 2	4.7207	5.93558	-1.95882	-2.32121	0.00817	0.861386	down	coding	253
231024_at	PGM5-AS1	NR_015423	PGM5 antisense RNA 1	3.95603	4.96662	-1.95847	-2.01472	0.008179	0.861386	down	coding	254
215323_at	LUZP2	NM_001009909	leucine zipper protein 2	5.32677	7.09619	-1.95835	-3.40918	0.008183	0.861386	down	coding	255
224102_at	P2RY12	NM_022788	purinergic receptor P2Y, G-protein coupled, 12	6.06088	7.08722	-1.95788	-2.03686	0.008196	0.861386	down	coding	256
213873_at	ST3GAL6	NM_001271142	ST3 beta-galactoside alpha-2,3-sialyltransferase 6	5.11288	3.60433	1.95635	2.84524	0.008241	0.592357	up	coding	257
205410_s_at	ATP2B4	NM_001001396	ATPase, Ca++ transporting, plasma membrane 4	6.48838	7.66434	-1.95599	-2.25944	0.00825	0.861386	down	coding	258
239784_at	---	---	---	5.19855	6.88091	-1.95581	-3.20953	0.008254	0.861386	down	coding	259
214788_x_at	DDN	NM_015086	dendrin	7.27012	8.56497	-1.95387	-2.45352	0.008309	0.861386	down	coding	260
223927_at	PCDHB9	NM_019119	protocadherin beta 9	5.71398	6.95355	-1.95357	-2.36128	0.008318	0.861386	down	coding	261
219236_at	PAQR6	NM_001272104	progestin and adipoQ receptor family member VI	7.04251	8.23664	-1.95314	-2.28806	0.008333	0.861386	down	coding	262
1561617_at	DNAH6	NM_001370	dynein, axonemal, heavy chain 6	3.65701	4.72272	-1.95275	-2.09319	0.008343	0.861386	down	coding	263
239404_at	---	---	---	5.94138	7.1139	-1.95189	-2.25406	0.008372	0.861386	down	coding	264
244204_at	---	---	---	3.91377	5.17657	-1.94975	-2.3996	0.008426	0.861386	down	coding	265
1552737_s_at	WWP2	NM_001270453	WW domain containing E3 ubiquitin protein ligase 2	5.14721	7.35201	-1.94821	-4.61011	0.008464	0.861386	down	coding	266
39966_at	CSPG5	NM_001206942	chondroitin sulfate proteoglycan 5 (neuroglycan C)	9.21864	10.8729	-1.94522	-3.14761	0.008542	0.861386	down	coding	267
210571_s_at	CMAHP	NR_002174	cytidine monophospho-N-acetylneuraminic acid hydroxylase, pseudogene	4.29244	3.22286	1.94455	2.09882	0.008558	0.592357	up	coding	268
209842_at	SOX10	NM_006941	SRY (sex determining region Y)-box 10	7.68488	8.77295	-1.94436	-2.12588	0.008563	0.861386	down	coding	269
227140_at	INHBA	NM_002192	inhibin, beta A	7.64485	5.57273	1.94206	4.20505	0.008621	0.592357	up	coding	270
1553411_s_at	SALL3	NM_171999	sal-like 3 (Drosophila)	4.12085	5.25712	-1.94101	-2.19812	0.008651	0.861386	down	coding	271
201315_x_at	IFITM2	NM_006435	interferon induced transmembrane protein 2	6.80262	5.53236	1.93985	2.41205	0.008697	0.592357	up	coding	272
207191_s_at	ISLR	NM_005545	immunoglobulin superfamily containing leucine-rich repeat	6.6463	5.4649	1.93849	2.26796	0.008737	0.592357	up	coding	273
220609_at	LOC202181	NR_026921	SUMO-interacting motifs containing 1 pseudogene	5.56988	7.17357	-1.93801	-3.03918	0.008749	0.861386	down	coding	274
236140_at	GCLM	NM_002061	glutamate-cysteine ligase, modifier subunit	4.32343	3.22569	1.93796	2.1402	0.008753	0.592357	up	coding	275
226297_at	HIPK3	NM_001048200	homeodomain interacting protein kinase 3	7.22896	6.12805	1.9358	2.1449	0.008819	0.592357	up	coding	276
217967_s_at	FAM129A	NM_052966	family with sequence similarity 129, member A	4.56587	3.12912	1.93558	2.70709	0.008827	0.592357	up	coding	277
1552634_a_at	ZNF101	NM_033204	zinc finger protein 101	5.44006	4.19423	1.93552	2.37156	0.00883	0.592357	up	coding	278
233051_at	SLITRK2	NM_001144003	SLIT and NTRK-like family, member 2	6.97258	8.09229	-1.934	-2.17304	0.008869	0.861386	down	coding	279
1558766_at	---	---	---	4.35086	5.53113	-1.93272	-2.26619	0.008907	0.861386	down	coding	280
229074_at	EHD4	NM_139265	EH-domain containing 4	6.79829	5.13297	1.92823	3.17185	0.009039	0.592357	up	coding	281
1560131_at	LOC100506497	NR_038965	uncharacterized LOC100506497	4.82803	5.87376	-1.92813	-2.06441	0.009041	0.861386	down	coding	282
242416_at	---	---	---	4.11048	5.6169	-1.92811	-2.84105	0.009043	0.861386	down	coding	283
238663_x_at	GRIA4	NM_000829	glutamate receptor, ionotropic, AMPA 4	5.32903	6.60067	-1.92661	-2.41434	0.009085	0.861386	down	coding	284
1552386_at	GAPT	NM_152687	GRB2-binding adaptor protein, transmembrane	4.16755	2.42639	1.926	3.34305	0.009104	0.592357	up	coding	285
212203_x_at	IFITM3	NM_021034	interferon induced transmembrane protein 3	8.21529	6.55603	1.92044	3.15853	0.009259	0.592357	up	coding	286
231717_s_at	ZNF226	NM_001032372	zinc finger protein 226	3.60683	4.62721	-1.91681	-2.02845	0.00936	0.861386	down	coding	287
219732_at	LPPR1	NM_017753	lipid phosphate phosphatase-related protein type 1	5.84821	7.41734	-1.91574	-2.96726	0.009395	0.861386	down	coding	288
202994_s_at	FBLN1	NM_001996	fibulin 1	5.96383	4.76105	1.91571	2.30182	0.009396	0.592357	up	coding	289
220784_s_at	UTS2	NM_006786	urotensin 2	3.35585	2.16208	1.91061	2.2875	0.009553	0.592357	up	coding	290
200848_at	AHCYL1	NM_001242673	adenosylhomocysteinase-like 1	7.11925	8.16465	-1.9094	-2.06394	0.009587	0.861386	down	coding	291
1559410_at	---	---	---	6.62552	8.51408	-1.90909	-3.70265	0.009596	0.861386	down	coding	292
203665_at	HMOX1	NM_002133	heme oxygenase (decycling) 1	5.64664	4.413	1.90902	2.35159	0.009599	0.592357	up	coding	293
238309_x_at	---	---	---	3.68462	5.18649	-1.90765	-2.8321	0.009643	0.861386	down	coding	294
208885_at	LCP1	NM_002298	lymphocyte cytosolic protein 1 (L-plastin)	6.66849	5.44395	1.90676	2.33681	0.009668	0.592357	up	coding	295
1555862_s_at	MICALL2	NM_024723	MICAL-like 2	4.1664	2.87236	1.9022	2.45213	0.009802	0.592357	up	coding	296
206715_at	TFEC	NM_001018058	transcription factor EC	4.31403	3.12394	1.90081	2.28166	0.009843	0.592357	up	coding	297
235232_at	GMEB1	NM_006582	glucocorticoid modulatory element binding protein 1	4.68903	3.66519	1.89848	2.03333	0.009918	0.592357	up	coding	298
231985_at	MICAL3	NM_001122731	microtubule associated monooxygenase, calponin and LIM domain containing 3	3.04359	4.11839	-1.89838	-2.10643	0.009922	0.861386	down	coding	299
232276_at	HS6ST3	NM_153456	heparan sulfate 6-O-sulfotransferase 3	8.62914	9.7391	-1.89746	-2.1584	0.009953	0.861386	down	coding	300
212998_x_at	HLA-DQB1	NM_001243961	major histocompatibility complex, class II, DQ beta 1	6.38198	4.83664	1.89647	2.91872	0.009987	0.592357	up	coding	301
223635_s_at	SSBP3	NM_001009955	single stranded DNA binding protein 3	6.62037	7.93384	-1.89571	-2.48539	0.010011	0.861386	down	coding	302
239185_at	ABCA9	NM_080283	ATP-binding cassette, sub-family A (ABC1), member 9	4.75589	3.57579	1.89566	2.26592	0.010014	0.592357	up	coding	303
211463_at	ZIC4	NM_001168378	Zic family member 4	5.19114	4.04053	1.89193	2.22008	0.010137	0.592357	up	coding	304
218232_at	C1QA	NM_015991	complement component 1, q subcomponent, A chain	6.73713	5.64134	1.8869	2.13729	0.010308	0.592357	up	coding	305
1563876_at	C1orf220	NM_207467	chromosome 1 open reading frame 220	3.41898	4.49046	-1.88654	-2.10159	0.01032	0.861386	down	coding	306
201744_s_at	LUM	NM_002345	lumican	5.76852	2.86003	1.8852	7.50831	0.010367	0.592357	up	coding	307
241091_at	---	---	---	5.753	7.50852	-1.88342	-3.37648	0.010432	0.861386	down	coding	308
225415_at	DTX3L	NM_138287	deltex 3-like (Drosophila)	4.55956	3.24817	1.88335	2.48182	0.010435	0.592357	up	coding	309
205198_s_at	ATP7A	NM_000052	ATPase, Cu++ transporting, alpha polypeptide	5.28227	4.0711	1.88286	2.31526	0.01045	0.592357	up	coding	310
220821_at	GALR1	NM_001480	galanin receptor 1	4.37906	3.37806	1.8784	2.00139	0.010602	0.592357	up	coding	311
220087_at	BCMO1	NM_017429	beta-carotene 15,15'-monooxygenase 1	4.0706	5.14793	-1.87694	-2.11013	0.010655	0.861386	down	coding	312
223510_at	NRP2	NM_003872	neuropilin 2	8.53073	7.09196	1.87554	2.71089	0.010702	0.592357	up	coding	313
224489_at	OTTHUMG00000179297	---	NULL	6.04428	7.3725	-1.87514	-2.51092	0.010717	0.861386	down	coding	314
1558724_at	AC004158.3	---	NULL	5.28972	6.60991	-1.87412	-2.49699	0.010749	0.861386	down	coding	315
37860_at	ZNF337	NM_015655	zinc finger protein 337	6.31262	7.35789	-1.87345	-2.06375	0.01077	0.861386	down	coding	316
221428_s_at	TBL1XR1	NM_024665	transducin (beta)-like 1 X-linked receptor 1	3.66479	4.80212	-1.87277	-2.19974	0.010793	0.861386	down	coding	317
236037_at	KIAA1244	NM_020340	KIAA1244	6.43398	8.52191	-1.86709	-4.2514	0.010999	0.861386	down	coding	318
207696_at	FUT9	NM_006581	fucosyltransferase 9 (alpha (1,3) fucosyltransferase)	5.20425	6.74529	-1.86521	-2.91005	0.011066	0.861386	down	coding	319
226237_at	COL8A1	NM_001850	collagen, type VIII, alpha 1	5.81802	3.54888	1.86517	4.82035	0.011068	0.592357	up	coding	320
220330_s_at	SAMSN1	NM_001256370	SAM domain, SH3 domain and nuclear localization signals 1	4.32163	3.23339	1.86508	2.12614	0.011072	0.592357	up	coding	321
238585_at	GTDC1	NM_001006636	glycosyltransferase-like domain containing 1	6.0572	7.32935	-1.85853	-2.41521	0.011314	0.861386	down	coding	322
201325_s_at	EMP1	NM_001423	epithelial membrane protein 1	6.24358	5.19242	1.85521	2.07218	0.01144	0.592357	up	coding	323
235706_at	CPM	NM_001005502	carboxypeptidase M	5.0301	3.86156	1.85466	2.24785	0.011458	0.592357	up	coding	324
200839_s_at	CTSB	NM_001908	cathepsin B	9.67179	8.60731	1.85458	2.09141	0.011463	0.592357	up	coding	325
203474_at	IQGAP2	NM_006633	IQ motif containing GTPase activating protein 2	3.82835	2.64625	1.85225	2.26907	0.011554	0.592357	up	coding	326
219648_at	MREG	NM_018000	melanoregulin	5.79751	4.40985	1.85154	2.61654	0.011582	0.592357	up	coding	327
207164_s_at	ZBTB18	NM_001278196	zinc finger and BTB domain containing 18	5.32764	6.62571	-1.85092	-2.459	0.011608	0.861386	down	coding	328
223885_at	CALN1	NM_001017440	calneuron 1	3.45001	4.69826	-1.8502	-2.37554	0.011635	0.861386	down	coding	329
220345_at	LRRTM4	NM_001134745	leucine rich repeat transmembrane neuronal 4	4.30461	5.61814	-1.84956	-2.48549	0.011662	0.861386	down	coding	330
200983_x_at	CD59	NM_000611	CD59 molecule, complement regulatory protein	7.68611	6.56628	1.84713	2.17321	0.011759	0.592357	up	coding	331
241883_x_at	---	---	---	2.15642	3.49946	-1.84686	-2.53686	0.011768	0.861386	down	coding	332
243176_at	ARL5A	NM_001037174	ADP-ribosylation factor-like 5A	6.84907	5.82414	1.84673	2.03487	0.011772	0.592357	up	coding	333
235971_at	---	---	---	3.7877	2.34602	1.84255	2.71639	0.011924	0.592357	up	coding	334
228302_x_at	CAMK2N1	NM_018584	calcium/calmodulin-dependent protein kinase II inhibitor 1	4.77052	5.80859	-1.84203	-2.05348	0.011944	0.861386	down	coding	335
219983_at	HRASLS	NM_020386	HRAS-like suppressor	5.20051	6.29683	-1.84169	-2.13808	0.011961	0.861386	down	coding	336
235056_at	ETV6	NM_001987	ets variant 6	6.61061	5.44396	1.83821	2.2449	0.012094	0.592357	up	coding	337
234314_at	RALGAPA2	NM_020343	Ral GTPase activating protein, alpha subunit 2 (catalytic)	3.76766	5.05909	-1.83775	-2.4477	0.012117	0.861386	down	coding	338
211887_x_at	MSR1	NM_002445	macrophage scavenger receptor 1	4.12861	3.10896	1.8377	2.02743	0.012119	0.592357	up	coding	339
206179_s_at	TPPP	NM_007030	tubulin polymerization promoting protein	8.27732	9.47871	-1.8344	-2.29961	0.012258	0.861386	down	coding	340
235856_at	---	---	---	5.9488	4.57721	1.83266	2.58756	0.012326	0.592357	up	coding	341
228873_at	COL22A1	NM_152888	collagen, type XXII, alpha 1	5.37903	4.19062	1.83247	2.27902	0.012334	0.592357	up	coding	342
215570_s_at	ZNF780A	NM_001005851	zinc finger protein 780A	5.40535	7.0488	-1.82832	-3.12413	0.012501	0.861386	down	coding	343
204229_at	SLC17A7	NM_020309	solute carrier family 17 (sodium-dependent inorganic phosphate cotransporter), member 7	9.7983	11.0473	-1.82761	-2.37679	0.012529	0.861386	down	coding	344
1556389_at	CNPY3	NM_006586	canopy 3 homolog (zebrafish)	5.49423	6.5764	-1.82685	-2.11722	0.012558	0.861386	down	coding	345
240050_s_at	PPM1K	NM_152542	protein phosphatase, Mg2+/Mn2+ dependent, 1K	6.50064	7.93346	-1.82616	-2.69974	0.012581	0.861386	down	coding	346
231465_at	---	---	---	5.66637	6.85562	-1.82611	-2.28034	0.012585	0.861386	down	coding	347
1559072_a_at	ELFN2	NM_052906	extracellular leucine-rich repeat and fibronectin type III domain containing 2	7.14879	8.28532	-1.82354	-2.1985	0.012693	0.861386	down	coding	348
223449_at	SEMA6A	NM_020796	sema domain, transmembrane domain (TM), and cytoplasmic domain, (semaphorin) 6A	6.8607	7.86754	-1.81969	-2.0095	0.012854	0.861386	down	coding	349
213436_at	CNR1	NM_001160226	cannabinoid receptor 1 (brain)	6.0307	7.44947	-1.81821	-2.67357	0.012922	0.861386	down	coding	350
235468_at	RBFOX3	NM_001025448	RNA binding protein, fox-1 homolog (C. elegans) 3	5.8072	6.96188	-1.81806	-2.22636	0.012929	0.861386	down	coding	351
216970_at	RGS7	NM_002924	regulator of G-protein signaling 7	6.64539	7.79995	-1.81709	-2.22616	0.012978	0.861386	down	coding	352
1553682_at	FBXL14	NM_152441	F-box and leucine-rich repeat protein 14	2.67981	3.79921	-1.81623	-2.17256	0.01301	0.861386	down	coding	353
1556499_s_at	COL1A1	NM_000088	collagen, type I, alpha 1	9.04069	5.95242	1.81568	8.50481	0.013034	0.592357	up	coding	354
236966_at	ARMC8	NM_001267041	armadillo repeat containing 8	5.44749	7.11072	-1.81109	-3.16724	0.013239	0.861386	down	coding	355
213047_x_at	SET	NM_001122821	SET nuclear oncogene	5.75515	6.90479	-1.81083	-2.21858	0.013251	0.861386	down	coding	356
214587_at	COL8A1	NM_001850	collagen, type VIII, alpha 1	5.23883	3.23986	1.81073	3.99714	0.013258	0.592357	up	coding	357
214773_x_at	TIPRL	NM_001031800	TIP41, TOR signaling pathway regulator-like (S. cerevisiae)	7.87072	9.86483	-1.80811	-3.98371	0.013366	0.861386	down	coding	358
1554986_a_at	SNX19	NM_014758	sorting nexin 19	5.26308	6.58331	-1.80736	-2.49705	0.0134	0.861386	down	coding	359
228101_at	APBA1	NM_001163	amyloid beta (A4) precursor protein-binding, family A, member 1	7.0255	8.07934	-1.80535	-2.07603	0.013483	0.861386	down	coding	360
243456_at	ZNF214	NM_013249	zinc finger protein 214	4.42825	5.86881	-1.805	-2.71428	0.013497	0.861386	down	coding	361
201962_s_at	RNF41	NM_001242826	ring finger protein 41	4.67913	5.87968	-1.80489	-2.29828	0.013504	0.861386	down	coding	362
225978_at	RIMKLB	NM_020734	ribosomal modification protein rimK-like family member B	8.17302	9.25164	-1.8042	-2.11201	0.013531	0.861386	down	coding	363
235121_at	ZNF542	NM_194319	zinc finger protein 542	4.91599	5.95793	-1.80366	-2.05899	0.013558	0.861386	down	coding	364
44111_at	VPS33B	NM_018668	vacuolar protein sorting 33 homolog B (yeast)	8.0503	6.69698	1.80298	2.555	0.013589	0.592357	up	coding	365
1563509_at	---	---	---	5.93726	4.88851	1.80275	2.06874	0.013598	0.592357	up	coding	366
201143_s_at	EIF2S1	NM_004094	eukaryotic translation initiation factor 2, subunit 1 alpha, 35kDa	4.29706	5.40256	-1.80244	-2.15174	0.013607	0.861386	down	coding	367
216643_at	---	---	---	3.96286	5.29575	-1.79989	-2.51906	0.013726	0.861386	down	coding	368
228056_s_at	NAPSB	NR_002798	napsin B aspartic peptidase, pseudogene	5.43581	3.94729	1.79801	2.80601	0.013806	0.592357	up	coding	369
235377_at	MLIP	NM_138569	muscular LMNA-interacting protein	5.00202	6.15664	-1.79681	-2.22625	0.01386	0.861386	down	coding	370
1553013_at	CNTNAP5	NM_130773	contactin associated protein-like 5	5.25896	6.32736	-1.79521	-2.0971	0.013937	0.861386	down	coding	371
218559_s_at	MAFB	NM_005461	v-maf musculoaponeurotic fibrosarcoma oncogene homolog B (avian)	6.67987	5.57889	1.79495	2.145	0.013952	0.592357	up	coding	372
214836_x_at	IGK	---	immunoglobulin kappa locus	6.47405	4.56583	1.79393	3.75343	0.013994	0.592357	up	coding	373
236824_at	TMEM132B	NM_052907	transmembrane protein 132B	6.55124	7.56679	-1.7912	-2.02168	0.014117	0.861386	down	coding	374
214043_at	PTPRD	NM_001040712	protein tyrosine phosphatase, receptor type, D	8.51307	10.1673	-1.79061	-3.14745	0.014145	0.861386	down	coding	375
224823_at	MYLK	NM_005965	myosin light chain kinase	8.67533	7.656	1.7897	2.02697	0.014181	0.592357	up	coding	376
201601_x_at	IFITM1	NM_003641	interferon induced transmembrane protein 1	6.36117	5.09272	1.78909	2.40903	0.014206	0.592357	up	coding	377
203260_at	HDDC2	NM_016063	HD domain containing 2	3.32466	2.07735	1.78814	2.37398	0.014247	0.592357	up	coding	378
234277_at	---	---	---	3.58096	2.34812	1.78703	2.3503	0.014298	0.592357	up	coding	379
241260_at	---	---	---	5.69022	6.76122	-1.78618	-2.1009	0.014331	0.861386	down	coding	380
239863_at	OTTHUMG00000176157	---	NULL	3.99943	5.06038	-1.78471	-2.0863	0.0144	0.861386	down	coding	381
204646_at	DPYD	NM_000110	dihydropyrimidine dehydrogenase	3.55362	2.30918	1.78222	2.36928	0.014516	0.592357	up	coding	382
203476_at	TPBG	NM_001166392	trophoblast glycoprotein	6.4155	5.39476	1.77967	2.02896	0.014635	0.592357	up	coding	383
1559284_at	---	---	---	4.62694	6.044	-1.77695	-2.67041	0.01477	0.861386	down	coding	384
203131_at	PDGFRA	NM_006206	platelet-derived growth factor receptor, alpha polypeptide	7.34577	8.73487	-1.77453	-2.61915	0.014888	0.861386	down	coding	385
241376_at	---	---	---	5.64982	6.98771	-1.77255	-2.5278	0.014985	0.861386	down	coding	386
204006_s_at	FCGR3A	NM_000569	Fc fragment of IgG, low affinity IIIa, receptor (CD16a)	7.31257	5.81181	1.77223	2.82993	0.015	0.592357	up	coding	387
212999_x_at	HLA-DQB1	NM_001243961	major histocompatibility complex, class II, DQ beta 1	4.77561	3.68067	1.77181	2.13603	0.015022	0.592357	up	coding	388
244485_at	HLA-DPB1	NM_002121	major histocompatibility complex, class II, DP beta 1	5.05953	3.66025	1.7694	2.6377	0.015134	0.592357	up	coding	389
208389_s_at	SLC1A2	NM_001195728	solute carrier family 1 (glial high affinity glutamate transporter), member 2	8.04629	9.05648	-1.76865	-2.01418	0.015171	0.861386	down	coding	390
244661_at	SOAT1	NM_001252511	sterol O-acyltransferase 1	5.42908	4.33226	1.76672	2.13882	0.015266	0.592357	up	coding	391
216268_s_at	JAG1	NM_000214	jagged 1	7.86047	6.61805	1.76598	2.36596	0.015302	0.592357	up	coding	392
201341_at	ENC1	NM_001256574	ectodermal-neural cortex 1 (with BTB domain)	9.18672	10.3539	-1.76414	-2.24572	0.015393	0.861386	down	coding	393
205729_at	OSMR	NM_001168355	oncostatin M receptor	6.93171	5.62075	1.76377	2.48107	0.01541	0.592357	up	coding	394
220462_at	CSRNP3	NM_001172173	cysteine-serine-rich nuclear protein 3	4.73554	5.76686	-1.76153	-2.0439	0.01552	0.861386	down	coding	395
33323_r_at	SFN	NM_006142	stratifin	6.87597	5.33932	1.75841	2.90118	0.015675	0.592357	up	coding	396
1566039_a_at	LOC100996385	XR_158998	uncharacterized LOC100996385	4.7715	6.01484	-1.75758	-2.36745	0.015719	0.861386	down	coding	397
1553956_at	TMEM237	NM_001044385	transmembrane protein 237	4.86125	3.82018	1.75661	2.05775	0.015771	0.592357	up	coding	398
217966_s_at	FAM129A	NM_052966	family with sequence similarity 129, member A	6.49658	4.88245	1.75645	3.06126	0.015779	0.592357	up	coding	399
209191_at	TUBB6	NM_032525	tubulin, beta 6 class V	6.0971	4.98737	1.75566	2.15805	0.015814	0.592357	up	coding	400
213921_at	SST	NM_001048	somatostatin	6.26568	7.94234	-1.75399	-3.19686	0.015899	0.861386	down	coding	401
209289_at	NFIB	NM_001190737	nuclear factor I/B	6.74097	8.0203	-1.75399	-2.42726	0.0159	0.861386	down	coding	402
1553720_a_at	AMER2	NM_152704	APC membrane recruitment protein 2	7.16244	8.2528	-1.75176	-2.12927	0.016017	0.861386	down	coding	403
1552302_at	TMEM106A	NM_145041	transmembrane protein 106A	7.36376	6.27802	1.75077	2.12247	0.01607	0.592357	up	coding	404
1562234_a_at	NAV3	NM_014903	neuron navigator 3	5.68806	6.88095	-1.75071	-2.28611	0.016073	0.861386	down	coding	405
1556432_at	---	---	---	3.22327	4.28537	-1.74957	-2.08797	0.016136	0.861386	down	coding	406
237189_at	HOXB-AS1	NR_102279	HOXB cluster antisense RNA 1	5.26314	4.01149	1.74741	2.38113	0.016254	0.592357	up	coding	407
33778_at	TBC1D22A	NM_014346	TBC1 domain family, member 22A	7.35773	6.05017	1.74736	2.47522	0.016256	0.592357	up	coding	408
209606_at	CYTIP	NM_004288	cytohesin 1 interacting protein	3.88716	2.64005	1.74679	2.37366	0.016283	0.592357	up	coding	409
213375_s_at	N4BP2L1	NM_001079691	NEDD4 binding protein 2-like 1	5.50984	6.52638	-1.74501	-2.02306	0.016387	0.861386	down	coding	410
1566084_at	---	---	---	6.96065	7.97516	-1.74411	-2.02022	0.016436	0.861386	down	coding	411
1559006_at	---	---	---	5.2656	6.5837	-1.74366	-2.49339	0.016464	0.861386	down	coding	412
1555355_a_at	ETS1	NM_001143820	v-ets erythroblastosis virus E26 oncogene homolog 1 (avian)	7.16878	6.11263	1.74228	2.07938	0.016534	0.592357	up	coding	413
221950_at	EMX2	NM_001165924	empty spiracles homeobox 2	5.5274	6.89439	-1.74112	-2.57932	0.016594	0.861386	down	coding	414
224929_at	TMEM173	NM_198282	transmembrane protein 173	6.15678	4.77778	1.74084	2.60088	0.016609	0.592357	up	coding	415
243751_at	CHD2	NM_001042572	chromodomain helicase DNA binding protein 2	4.1877	5.24723	-1.74077	-2.08425	0.016613	0.861386	down	coding	416
239131_at	---	---	---	5.1217	6.40325	-1.74047	-2.431	0.016629	0.861386	down	coding	417
212592_at	IGJ	NM_144646	immunoglobulin J polypeptide, linker protein for immunoglobulin alpha and mu polypeptides	3.69635	1.72108	1.74024	3.93201	0.016642	0.592357	up	coding	418
218546_at	C1orf115	NM_024709	chromosome 1 open reading frame 115	5.89007	6.92697	-1.73964	-2.05181	0.016673	0.861386	down	coding	419
235352_at	MR1	NM_001194999	major histocompatibility complex, class I-related	4.23746	3.2272	1.73956	2.01428	0.016678	0.592357	up	coding	420
227996_at	FARP1	NM_001001715	FERM, RhoGEF (ARHGEF) and pleckstrin domain protein 1 (chondrocyte-derived)	7.15146	8.27934	-1.73954	-2.18537	0.016679	0.861386	down	coding	421
213307_at	SHANK2	NM_012309	SH3 and multiple ankyrin repeat domains 2	4.48212	6.30563	-1.7388	-3.5394	0.016723	0.861386	down	coding	422
227394_at	NCAM1	NM_000615	neural cell adhesion molecule 1	6.91011	8.01385	-1.73809	-2.14911	0.016764	0.861386	down	coding	423
214760_at	ZNF337	NM_015655	zinc finger protein 337	6.79826	7.96613	-1.73628	-2.24679	0.016871	0.861386	down	coding	424
240297_at	---	---	---	4.77936	5.81951	-1.73178	-2.05644	0.017137	0.861386	down	coding	425
1558010_s_at	SLC1A2	NM_001195728	solute carrier family 1 (glial high affinity glutamate transporter), member 2	9.58659	10.9489	-1.73069	-2.57089	0.017198	0.861386	down	coding	426
1559117_at	OTTHUMG00000183089	---	NULL	5.98028	4.88383	1.73037	2.13827	0.017217	0.592357	up	coding	427
244872_at	RBBP4	NM_001135255	retinoblastoma binding protein 4	5.6146	6.76707	-1.7277	-2.22294	0.017367	0.861386	down	coding	428
243931_at	---	---	---	5.09526	3.9177	1.72369	2.26194	0.017583	0.592357	up	coding	429
244635_s_at	---	---	---	5.35264	6.57689	-1.72363	-2.33635	0.017585	0.861386	down	coding	430
1553906_s_at	FGD2	NM_173558	FYVE, RhoGEF and PH domain containing 2	9.33209	8.29792	1.72178	2.04792	0.01769	0.592357	up	coding	431
230210_at	SUN1	NM_001130965	Sad1 and UNC84 domain containing 1	3.6234	4.9005	-1.71994	-2.42351	0.017789	0.861386	down	coding	432
213461_at	NUDT21	NM_007006	nudix (nucleoside diphosphate linked moiety X)-type motif 21	6.50534	7.60698	-1.71938	-2.14598	0.017823	0.861386	down	coding	433
210066_s_at	AQP4	NM_001650	aquaporin 4	8.20878	9.49223	-1.71852	-2.43421	0.017864	0.861386	down	coding	434
219302_s_at	CNTNAP2	NM_014141	contactin associated protein-like 2	5.73576	6.85569	-1.71621	-2.17337	0.018002	0.861386	down	coding	435
236538_at	GRIA2	NM_000826	glutamate receptor, ionotropic, AMPA 2	7.41686	8.47199	-1.71544	-2.0779	0.018047	0.861386	down	coding	436
234765_at	---	---	---	7.31189	8.31578	-1.71436	-2.0054	0.018123	0.861386	down	coding	437
223501_at	TNFSF13B	NM_001145645	tumor necrosis factor (ligand) superfamily, member 13b	5.05941	3.9164	1.7133	2.20841	0.018191	0.592357	up	coding	438
225474_at	MAGI1	NM_001033057	membrane associated guanylate kinase, WW and PDZ domain containing 1	4.53986	5.61781	-1.71316	-2.11103	0.018198	0.861386	down	coding	439
1557049_at	BTBD19	NM_001136537	BTB (POZ) domain containing 19	5.23005	4.15963	1.71302	2.10005	0.018208	0.592357	up	coding	440
232724_at	MS4A6A	NM_001247999	membrane-spanning 4-domains, subfamily A, member 6A	6.73462	5.6585	1.71193	2.10836	0.018271	0.592357	up	coding	441
203416_at	CD53	NM_000560	CD53 molecule	6.31437	5.24303	1.71047	2.10138	0.018362	0.592357	up	coding	442
225805_at	HNRNPU	NM_004501	heterogeneous nuclear ribonucleoprotein U (scaffold attachment factor A)	5.04874	6.13131	-1.70943	-2.11781	0.018418	0.861386	down	coding	443
204834_at	FGL2	NM_006682	fibrinogen-like 2	6.14468	5.05373	1.70934	2.13015	0.018424	0.592357	up	coding	444
222088_s_at	SLC2A14	NM_006931	solute carrier family 2 (facilitated glucose transporter), member 14	6.17135	7.58889	-1.70857	-2.67129	0.01847	0.861386	down	coding	445
211214_s_at	DAPK1	NM_004938	death-associated protein kinase 1	5.86218	6.91639	-1.70582	-2.07658	0.018638	0.861386	down	coding	446
209469_at	GPM6A	NM_001261447	glycoprotein M6A	8.94364	9.9897	-1.70393	-2.06488	0.018744	0.861386	down	coding	447
1564002_a_at	AK9	NM_001001706	adenylate kinase 9	5.16943	6.26796	-1.70372	-2.14137	0.018758	0.861386	down	coding	448
207808_s_at	PROS1	NM_000313	protein S (alpha)	6.38686	5.02809	1.70067	2.56467	0.018938	0.592357	up	coding	449
232231_at	RUNX2	NM_001015051	runt-related transcription factor 2	4.57859	3.43913	1.70057	2.203	0.018946	0.592357	up	coding	450
1564359_a_at	OTTHUMG00000178937	---	NULL	2.82074	4.45651	-1.70049	-3.10753	0.01895	0.861386	down	coding	451
1553690_at	SGOL1	NM_001012409	shugoshin-like 1 (S. pombe)	4.68545	6.23043	-1.69847	-2.91801	0.019087	0.861386	down	coding	452
226878_at	HLA-DOA	NM_002119	major histocompatibility complex, class II, DO alpha	6.14798	4.6978	1.69746	2.7324	0.019149	0.592357	up	coding	453
244370_at	KIAA2022	NM_001008537	KIAA2022	7.18384	8.41076	-1.69643	-2.34067	0.019219	0.861386	down	coding	454
200946_x_at	GLUD1	NM_005271	glutamate dehydrogenase 1	7.24126	8.27691	-1.69269	-2.05003	0.019438	0.861386	down	coding	455
1559227_s_at	VHL	NM_000551	von Hippel-Lindau tumor suppressor, E3 ubiquitin protein ligase	4.70958	5.8578	-1.69188	-2.2164	0.019496	0.861386	down	coding	456
207781_s_at	ZNF711	NM_021998	zinc finger protein 711	4.14909	5.26131	-1.69175	-2.16178	0.019507	0.861386	down	coding	457
212097_at	CAV1	NM_001172895	caveolin 1, caveolae protein, 22kDa	7.00781	5.78716	1.69175	2.33052	0.019508	0.592357	up	coding	458
223551_at	PKIB	NM_001270393	protein kinase (cAMP-dependent, catalytic) inhibitor beta	4.72379	3.19881	1.69102	2.87782	0.019555	0.592357	up	coding	459
221942_s_at	GUCY1A3	NM_000856	guanylate cyclase 1, soluble, alpha 3	5.91624	7.04604	-1.68876	-2.18828	0.019697	0.861386	down	coding	460
218162_at	OLFML3	NM_020190	olfactomedin-like 3	8.4954	6.98999	1.68875	2.83907	0.019699	0.592357	up	coding	461
1557270_at	---	---	---	5.78924	6.98197	-1.68221	-2.28585	0.020102	0.861386	down	coding	462
1556695_a_at	NR2F1-AS1	NR_015369	NR2F1 antisense RNA 1	4.56806	5.99384	-1.68211	-2.6866	0.020109	0.861386	down	coding	463
238149_at	ZNF818P	NM_001001675	zinc finger protein 818, pseudogene	3.57154	2.3368	1.68106	2.35338	0.020175	0.592357	up	coding	464
1569387_at	CSGALNACT1	NM_001130518	chondroitin sulfate N-acetylgalactosaminyltransferase 1	4.08591	5.24939	-1.68023	-2.23997	0.020231	0.861386	down	coding	465
233139_at	---	---	---	5.589	6.93651	-1.67905	-2.54473	0.020302	0.861386	down	coding	466
1565716_at	FUS	NM_001010850	fused in sarcoma	7.5609	5.86992	1.67795	3.22877	0.020376	0.592357	up	coding	467
242865_at	---	---	---	4.24142	5.3132	-1.67791	-2.10202	0.02038	0.861386	down	coding	468
215225_s_at	GPR17	NM_001161415	G protein-coupled receptor 17	5.7545	6.84154	-1.67458	-2.12438	0.02061	0.861386	down	coding	469
209988_s_at	ASCL1	NM_004316	achaete-scute complex homolog 1 (Drosophila)	3.82204	4.99101	-1.67243	-2.24852	0.020759	0.861386	down	coding	470
216307_at	DGKB	NM_004080	diacylglycerol kinase, beta 90kDa	6.41919	7.58447	-1.67213	-2.24277	0.020779	0.861386	down	coding	471
1554719_at	NDUFA10	NM_004544	NADH dehydrogenase (ubiquinone) 1 alpha subcomplex, 10, 42kDa	3.68526	5.20621	-1.67132	-2.8698	0.020839	0.861386	down	coding	472
227188_at	EVA1C	NM_058187	eva-1 homolog C (C. elegans)	6.06054	4.96945	1.67094	2.13036	0.020865	0.592357	up	coding	473
1559889_at	---	---	---	4.68289	6.0358	-1.66639	-2.55427	0.021168	0.861386	down	coding	474
243902_at	---	---	---	5.08986	6.10115	-1.66335	-2.01571	0.021371	0.861386	down	coding	475
228509_at	SPHKAP	NM_001142644	SPHK1 interactor, AKAP domain containing	5.24294	6.5788	-1.66176	-2.52425	0.021481	0.861386	down	coding	476
235307_at	LMTK2	NM_014916	lemur tyrosine kinase 2	5.33613	6.69454	-1.66149	-2.56403	0.021496	0.861386	down	coding	477
212706_at	RASA4	NM_001079877	RAS p21 protein activator 4	4.68817	5.90093	-1.66053	-2.31782	0.021565	0.861386	down	coding	478
214111_at	OPCML	NM_001012393	opioid binding protein/cell adhesion molecule-like	8.46496	9.9114	-1.65782	-2.72535	0.021755	0.861386	down	coding	479
212271_at	MAPK1	NM_002745	mitogen-activated protein kinase 1	7.55641	8.82239	-1.65702	-2.40491	0.021811	0.861386	down	coding	480
242606_at	---	---	---	5.38811	6.49079	-1.65691	-2.14753	0.02182	0.861386	down	coding	481
220673_s_at	PPP4R4	NM_020958	protein phosphatase 4, regulatory subunit 4	5.54279	7.27674	-1.65685	-3.32638	0.021826	0.861386	down	coding	482
214071_at	GNAL	NM_001142339	guanine nucleotide binding protein (G protein), alpha activating activity polypeptide, olfactory type	4.70169	5.8274	-1.6549	-2.18208	0.021953	0.861386	down	coding	483
223062_s_at	PSAT1	NM_021154	phosphoserine aminotransferase 1	7.8008	9.02959	-1.65466	-2.34371	0.021966	0.861386	down	coding	484
239512_at	SRSF4	NM_005626	serine/arginine-rich splicing factor 4	5.04172	6.05753	-1.64996	-2.02205	0.022297	0.861386	down	coding	485
215794_x_at	GLUD2	NM_012084	glutamate dehydrogenase 2	5.9262	6.94172	-1.64911	-2.02164	0.022358	0.861386	down	coding	486
221736_at	RALGAPB	NM_020336	Ral GTPase activating protein, beta subunit (non-catalytic)	4.80126	5.83242	-1.64603	-2.04366	0.022582	0.861386	down	coding	487
209290_s_at	NFIB	NM_001190737	nuclear factor I/B	6.89188	8.08863	-1.64602	-2.29223	0.022583	0.861386	down	coding	488
224396_s_at	ASPN	NM_001193335	asporin	4.02451	2.99759	1.64546	2.03767	0.022628	0.592357	up	coding	489
213827_at	ARHGAP33	NM_001172630	Rho GTPase activating protein 33	7.33266	8.38526	-1.64443	-2.07426	0.022703	0.861386	down	coding	490
1555444_a_at	PPP1R12B	NM_001167857	protein phosphatase 1, regulatory subunit 12B	4.59582	5.89502	-1.64411	-2.46091	0.022727	0.861386	down	coding	491
206373_at	ZIC1	NM_003412	Zic family member 1	8.61928	7.2442	1.64325	2.59383	0.02279	0.592357	up	coding	492
235345_at	RUFY2	NM_001042417	RUN and FYVE domain containing 2	4.66676	5.85659	-1.64153	-2.28126	0.022913	0.861386	down	coding	493
229281_at	NPAS3	NM_001164749	neuronal PAS domain protein 3	6.10961	7.27666	-1.63565	-2.24553	0.023372	0.861386	down	coding	494
236734_at	SLITRK1	NM_052910	SLIT and NTRK-like family, member 1	5.40742	6.59693	-1.63559	-2.28076	0.023377	0.861386	down	coding	495
218344_s_at	RCOR3	NM_001136223	REST corepressor 3	4.07165	5.09751	-1.63533	-2.03618	0.023401	0.861386	down	coding	496
209618_at	CTNND2	NM_001332	catenin (cadherin-associated protein), delta 2	7.56622	8.5755	-1.63479	-2.0129	0.023445	0.861386	down	coding	497
1569034_a_at	LOC440864	XM_498902	uncharacterized LOC440864	4.7365	3.68397	1.63413	2.07416	0.023496	0.592357	up	coding	498
203815_at	GSTT1	NM_000853	glutathione S-transferase theta 1	5.71668	4.66268	1.63367	2.07627	0.02353	0.592357	up	coding	499
209866_s_at	LPHN3	NM_015236	latrophilin 3	5.63282	6.94098	-1.63362	-2.47626	0.023534	0.861386	down	coding	500
217260_x_at	IGHG1	NM_003930	immunoglobulin heavy constant gamma 1 (G1m marker)	4.05731	2.90849	1.63232	2.21732	0.023632	0.592357	up	coding	501
230237_at	ADCYAP1	NM_001099733	adenylate cyclase activating polypeptide 1 (pituitary)	4.54273	3.00384	1.63134	2.90572	0.023699	0.592357	up	coding	502
215133_s_at	FAM153A	NM_001079529	family with sequence similarity 153, member A	5.89077	7.16813	-1.63058	-2.42394	0.023755	0.861386	down	coding	503
210067_at	AQP4	NM_001650	aquaporin 4	8.28393	9.80304	-1.63016	-2.86614	0.023782	0.861386	down	coding	504
201732_s_at	CLCN3	NM_001243372	chloride channel, voltage-sensitive 3	5.80049	6.93824	-1.6284	-2.20037	0.023919	0.861386	down	coding	505
206391_at	RARRES1	NM_002888	retinoic acid receptor responder (tazarotene induced) 1	6.76656	4.97956	1.62773	3.45096	0.023969	0.592357	up	coding	506
226381_at	LOC100506748	XR_109878	uncharacterized LOC100506748	4.94436	3.93786	1.62663	2.00904	0.024061	0.592357	up	coding	507
202921_s_at	ANK2	NM_001127493	ankyrin 2, neuronal	7.41079	8.6172	-1.62495	-2.30763	0.024193	0.861386	down	coding	508
1560144_at	---	---	---	6.39342	7.59085	-1.62463	-2.29331	0.024215	0.861386	down	coding	509
230923_at	FAM19A1	NM_001252216	family with sequence similarity 19 (chemokine (C-C motif)-like), member A1	3.80314	4.89633	-1.6242	-2.13346	0.024247	0.861386	down	coding	510
1558009_at	SLC1A2	NM_001195728	solute carrier family 1 (glial high affinity glutamate transporter), member 2	10.2735	11.4831	-1.6184	-2.31286	0.024702	0.861386	down	coding	511
230175_s_at	DCBLD2	NM_080927	discoidin, CUB and LCCL domain containing 2	7.09383	5.90805	1.61793	2.27487	0.02474	0.592357	up	coding	512
219230_at	TMEM100	NM_001099640	transmembrane protein 100	3.37386	4.61828	-1.61496	-2.36923	0.024995	0.861386	down	coding	513
214087_s_at	MYBPC1	NM_001254718	myosin binding protein C, slow type	5.43273	6.47393	-1.61451	-2.05795	0.025029	0.861386	down	coding	514
242420_at	---	---	---	7.83702	9.10682	-1.61406	-2.41129	0.025065	0.861386	down	coding	515
243753_at	C1orf173	NM_001002912	chromosome 1 open reading frame 173	4.5628	5.8932	-1.61345	-2.51471	0.025114	0.861386	down	coding	516
212135_s_at	ATP2B4	NM_001001396	ATPase, Ca++ transporting, plasma membrane 4	6.56149	7.7032	-1.61255	-2.20642	0.025186	0.861386	down	coding	517
228390_at	RAB30	NM_014488	RAB30, member RAS oncogene family	5.05572	6.34041	-1.61205	-2.43629	0.025225	0.861386	down	coding	518
203431_s_at	ARHGAP32	NM_001142685	Rho GTPase activating protein 32	6.63117	8.10482	-1.61127	-2.77724	0.025288	0.861386	down	coding	519
204926_at	INHBA	NM_002192	inhibin, beta A	5.12548	3.61313	1.60799	2.85275	0.02555	0.592357	up	coding	520
225735_at	ANKRD50	NM_001167882	ankyrin repeat domain 50	3.19965	4.2509	-1.60771	-2.07231	0.025575	0.861386	down	coding	521
209396_s_at	CHI3L1	NM_001276	chitinase 3-like 1 (cartilage glycoprotein-39)	8.90777	6.93387	1.60634	3.9283	0.025683	0.592357	up	coding	522
212094_at	PEG10	NM_001040152	paternally expressed 10	7.38328	8.49067	-1.60495	-2.15456	0.025802	0.861386	down	coding	523
214597_at	SSTR2	NM_001050	somatostatin receptor 2	4.94071	6.01496	-1.60484	-2.10563	0.02581	0.861386	down	coding	524
1559630_at	---	---	---	4.77662	6.2588	-1.60405	-2.79372	0.025879	0.861386	down	coding	525
214021_x_at	ITGB5	NM_002213	integrin, beta 5	8.54731	7.07805	1.6036	2.76879	0.025912	0.592357	up	coding	526
222901_s_at	KCNJ16	NM_001270422	potassium inwardly-rectifying channel, subfamily J, member 16	6.49474	7.50576	-1.59858	-2.01533	0.026319	0.861386	down	coding	527
227051_at	---	---	---	3.77511	2.73682	1.59836	2.0538	0.026335	0.592357	up	coding	528
211203_s_at	CNTN1	NM_001256063	contactin 1	7.03012	8.3236	-1.59722	-2.45119	0.026425	0.861386	down	coding	529
222953_at	GPR83	NM_016540	G protein-coupled receptor 83	4.48976	5.53923	-1.59668	-2.06978	0.026469	0.861386	down	coding	530
213638_at	PHACTR1	NM_001242648	phosphatase and actin regulator 1	7.51547	8.59334	-1.59642	-2.11092	0.026497	0.861386	down	coding	531
33322_i_at	SFN	NM_006142	stratifin	7.91364	6.90398	1.5942	2.01344	0.026679	0.592357	up	coding	532
201508_at	IGFBP4	NM_001552	insulin-like growth factor binding protein 4	6.61802	5.57092	1.59383	2.06637	0.02671	0.592357	up	coding	533
204584_at	L1CAM	NM_000425	L1 cell adhesion molecule	5.48742	6.60579	-1.59036	-2.17101	0.027001	0.861386	down	coding	534
217991_x_at	SSBP3	NM_001009955	single stranded DNA binding protein 3	6.93184	7.94706	-1.59023	-2.02121	0.027013	0.861386	down	coding	535
222277_at	C1QTNF9B-AS1	NM_001014442	C1QTNF9B antisense RNA 1	4.43295	3.14759	1.58836	2.43743	0.027176	0.592357	up	coding	536
213060_s_at	CHI3L2	NM_001025197	chitinase 3-like 2	6.86989	5.70737	1.58753	2.23848	0.027243	0.592357	up	coding	537
1568619_s_at	ITPRIPL2	NM_001034841	inositol 1,4,5-trisphosphate receptor interacting protein-like 2	7.66539	6.5455	1.58753	2.17331	0.027243	0.592357	up	coding	538
227531_at	CLOCK	NM_001267843	clock circadian regulator	6.69003	8.06306	-1.58697	-2.59014	0.027296	0.861386	down	coding	539
1566637_at	---	---	---	5.39583	6.40852	-1.58583	-2.01766	0.027394	0.861386	down	coding	540
238183_at	---	---	---	6.78208	8.22361	-1.58385	-2.71609	0.027568	0.861386	down	coding	541
201590_x_at	ANXA2	NM_001002857	annexin A2	7.54099	6.28618	1.58201	2.38636	0.027735	0.592357	up	coding	542
228504_at	SCN7A	NM_002976	sodium channel, voltage-gated, type VII, alpha subunit	6.72989	5.34206	1.582	2.61686	0.027737	0.592357	up	coding	543
215193_x_at	HLA-DRB1	NM_001243965	major histocompatibility complex, class II, DR beta 1	8.42795	6.93032	1.58179	2.82377	0.027752	0.592357	up	coding	544
1565389_s_at	GRM5	NM_000842	glutamate receptor, metabotropic 5	6.36049	8.47008	-1.58058	-4.3157	0.027858	0.861386	down	coding	545
223624_at	ZFAND4	NM_001128324	zinc finger, AN1-type domain 4	3.97028	2.91236	1.58029	2.08193	0.027881	0.592357	up	coding	546
212710_at	CAMSAP1	NM_015447	calmodulin regulated spectrin-associated protein 1	4.42684	5.43826	-1.57956	-2.01589	0.027955	0.861386	down	coding	547
224911_s_at	DCBLD2	NM_080927	discoidin, CUB and LCCL domain containing 2	5.74625	4.42676	1.5787	2.49577	0.028032	0.592357	up	coding	548
1560738_at	---	---	---	3.63957	4.88547	-1.57612	-2.37168	0.02826	0.861386	down	coding	549
231113_at	---	---	---	4.7994	3.79727	1.57572	2.00295	0.028298	0.592357	up	coding	550
225961_at	KLHL42	NM_020782	kelch-like family member 42	7.49326	9.03875	-1.57443	-2.91903	0.028426	0.861386	down	coding	551
228531_at	SAMD9	NM_001193307	sterile alpha motif domain containing 9	5.744	3.64744	1.57358	4.27691	0.028506	0.592357	up	coding	552
227697_at	SOCS3	NM_003955	suppressor of cytokine signaling 3	7.94865	6.54174	1.57064	2.65169	0.02878	0.592357	up	coding	553
204627_s_at	ITGB3	NM_000212	integrin, beta 3 (platelet glycoprotein IIIa, antigen CD61)	7.04977	5.98065	1.56984	2.09815	0.028858	0.592357	up	coding	554
235786_at	---	---	---	3.83034	5.11503	-1.5696	-2.4363	0.02888	0.861386	down	coding	555
201642_at	IFNGR2	NM_005534	interferon gamma receptor 2 (interferon gamma transducer 1)	7.33591	6.2334	1.56906	2.14728	0.028934	0.592357	up	coding	556
204205_at	APOBEC3G	NM_021822	apolipoprotein B mRNA editing enzyme, catalytic polypeptide-like 3G	6.33232	4.83092	1.56714	2.83117	0.029107	0.592357	up	coding	557
217134_at	MTAP	NM_002451	methylthioadenosine phosphorylase	2.63149	3.77635	-1.56671	-2.21125	0.029147	0.861386	down	coding	558
231851_at	RAVER2	NM_018211	ribonucleoprotein, PTB-binding 2	4.02765	5.05347	-1.56522	-2.03612	0.029289	0.861386	down	coding	559
242080_at	---	---	---	6.3992	7.63619	-1.5637	-2.35706	0.029437	0.861386	down	coding	560
226807_at	ZFP1	NM_153688	ZFP1 zinc finger protein	4.50686	5.59133	-1.56354	-2.12059	0.029452	0.861386	down	coding	561
225745_at	LRP6	NM_002336	low density lipoprotein receptor-related protein 6	5.09606	6.23918	-1.56113	-2.20859	0.029668	0.861386	down	coding	562
239361_at	---	---	---	3.39052	4.39258	-1.56097	-2.00285	0.029685	0.861386	down	coding	563
223690_at	LTBP2	NM_000428	latent transforming growth factor beta binding protein 2	6.03097	4.95865	1.56084	2.10282	0.029697	0.592357	up	coding	564
1554008_at	OSMR	NM_001168355	oncostatin M receptor	5.20263	4.20157	1.56079	2.00148	0.029703	0.592357	up	coding	565
235417_at	SPOCD1	NM_144569	SPOC domain containing 1	6.80408	5.51489	1.56012	2.44391	0.029772	0.592357	up	coding	566
210998_s_at	HGF	NM_000601	hepatocyte growth factor (hepapoietin A; scatter factor)	5.52813	4.09192	1.55995	2.70609	0.029785	0.592357	up	coding	567
222903_s_at	CPEB1	NM_001079533	cytoplasmic polyadenylation element binding protein 1	6.53894	7.69023	-1.55997	-2.22114	0.029785	0.861386	down	coding	568
227612_at	ELAVL3	NM_001420	ELAV (embryonic lethal, abnormal vision, Drosophila)-like 3 (Hu antigen C)	7.36683	8.42287	-1.55789	-2.07921	0.029975	0.861386	down	coding	569
220881_at	---	---	---	3.91607	2.90909	1.55716	2.0097	0.030038	0.592357	up	coding	570
206314_at	ZKSCAN7	NM_018651	zinc finger with KRAB and SCAN domains 7	4.60127	5.82164	-1.5568	-2.33006	0.030071	0.861386	down	coding	571
206392_s_at	RARRES1	NM_002888	retinoic acid receptor responder (tazarotene induced) 1	3.65049	2.48777	1.55595	2.23881	0.030149	0.592357	up	coding	572
214808_at	LOC100996615	XR_158829	uncharacterized LOC100996615	7.11966	6.0423	1.55537	2.11016	0.030201	0.592357	up	coding	573
231867_at	TENM2	NM_001080428	teneurin transmembrane protein 2	6.03285	7.2713	-1.55497	-2.35943	0.030247	0.861386	down	coding	574
204156_at	SIK3	NM_025164	SIK family kinase 3	5.04352	6.43478	-1.55471	-2.62308	0.030271	0.861386	down	coding	575
1555456_at	OTTHUMG00000176672	---	NULL	3.98268	5.54249	-1.55356	-2.94814	0.030401	0.861386	down	coding	576
220504_at	KERA	NM_007035	keratocan	3.34501	2.26252	1.55319	2.11769	0.030439	0.592357	up	coding	577
211084_x_at	PRKD3	NM_005813	protein kinase D3	5.31471	4.26967	1.55273	2.06343	0.030483	0.592357	up	coding	578
218424_s_at	STEAP3	NM_001008410	STEAP family member 3, metalloreductase	5.60969	4.17702	1.55002	2.69946	0.030756	0.592357	up	coding	579
242274_x_at	SLC25A42	NM_178526	solute carrier family 25, member 42	4.08517	5.44646	-1.54882	-2.56914	0.030877	0.861386	down	coding	580
211023_at	PDHB	NM_000925	pyruvate dehydrogenase (lipoamide) beta	8.2048	9.25488	-1.54832	-2.07064	0.03092	0.861386	down	coding	581
1569178_at	GRIA4	NM_000829	glutamate receptor, ionotropic, AMPA 4	3.51487	4.56432	-1.54762	-2.06974	0.030987	0.861386	down	coding	582
221491_x_at	HLA-DRB1	NM_001243965	major histocompatibility complex, class II, DR beta 1	5.91217	4.6198	1.5475	2.4493	0.030999	0.592357	up	coding	583
205518_s_at	CMAHP	NR_002174	cytidine monophospho-N-acetylneuraminic acid hydroxylase, pseudogene	3.81431	2.60774	1.54749	2.30788	0.031	0.592357	up	coding	584
1555564_a_at	CFI	NM_000204	complement factor I	5.15773	3.78883	1.5455	2.58274	0.031192	0.592357	up	coding	585
214811_at	RIMBP2	NM_015347	RIMS binding protein 2	6.40437	7.83041	-1.545	-2.68708	0.031242	0.861386	down	coding	586
209677_at	PRKCI	NM_002740	protein kinase C, iota	5.9164	7.08466	-1.54471	-2.2474	0.03127	0.861386	down	coding	587
231120_x_at	PKIB	NM_001270393	protein kinase (cAMP-dependent, catalytic) inhibitor beta	4.98866	3.7563	1.54426	2.34952	0.031316	0.592357	up	coding	588
223523_at	TMEM108	NM_001136469	transmembrane protein 108	5.45875	6.719	-1.54365	-2.39538	0.031376	0.861386	down	coding	589
213938_at	ERC2	NM_015576	ELKS/RAB6-interacting/CAST family member 2	6.58178	7.87674	-1.54298	-2.4537	0.03145	0.861386	down	coding	590
239278_at	---	---	---	5.9504	6.99385	-1.54208	-2.06114	0.031534	0.861386	down	coding	591
200660_at	S100A11	NM_005620	S100 calcium binding protein A11	6.86944	5.75744	1.54036	2.16146	0.031707	0.592357	up	coding	592
212309_at	CLASP2	NM_001207044	cytoplasmic linker associated protein 2	8.29019	9.39375	-1.54009	-2.14884	0.031731	0.861386	down	coding	593
1556186_s_at	EMC1	NM_001271427	ER membrane protein complex subunit 1	4.34758	5.54662	-1.53895	-2.29585	0.031851	0.861386	down	coding	594
210192_at	ATP8A1	NM_001105529	ATPase, aminophospholipid transporter (APLT), class I, type 8A, member 1	4.74957	5.89515	-1.53823	-2.21235	0.031926	0.861386	down	coding	595
229390_at	FAM26F	NM_001010919	family with sequence similarity 26, member F	5.95951	4.66296	1.53758	2.45641	0.031992	0.592357	up	coding	596
1560773_at	DLGAP1	NM_001003809	discs, large (Drosophila) homolog-associated protein 1	2.81916	3.85865	-1.53726	-2.05549	0.032023	0.861386	down	coding	597
1566772_at	---	---	---	4.03403	5.35943	-1.53635	-2.50602	0.03212	0.861386	down	coding	598
231532_at	---	---	---	7.6901	8.79649	-1.53507	-2.15307	0.032249	0.861386	down	coding	599
226580_at	BRMS1L	NM_032352	breast cancer metastasis-suppressor 1-like	5.64777	6.7499	-1.53374	-2.14671	0.03239	0.861386	down	coding	600
235956_at	KIAA1377	NM_020802	KIAA1377	5.51942	6.93432	-1.53314	-2.66642	0.032448	0.861386	down	coding	601
1554569_a_at	CELF2	NM_001025076	CUGBP, Elav-like family member 2	6.90166	8.38057	-1.53181	-2.78738	0.032582	0.861386	down	coding	602
1557136_at	ATP13A4	NM_032279	ATPase type 13A4	4.74939	6.00921	-1.53156	-2.39466	0.032609	0.861386	down	coding	603
204712_at	WIF1	NM_007191	WNT inhibitory factor 1	6.44168	8.07918	-1.53127	-3.11125	0.032638	0.861386	down	coding	604
221872_at	RARRES1	NM_002888	retinoic acid receptor responder (tazarotene induced) 1	3.97515	2.69057	1.53081	2.43612	0.032687	0.592357	up	coding	605
204913_s_at	SOX11	NM_003108	SRY (sex determining region Y)-box 11	5.12628	6.28592	-1.52928	-2.23402	0.032851	0.861386	down	coding	606
1566557_at	BAIAP2-AS1	NM_001004336	BAIAP2 antisense RNA 1 (head to head)	7.04634	5.6513	1.52857	2.62996	0.032923	0.592357	up	coding	607
228882_at	TUB	NM_003320	tubby homolog (mouse)	5.96715	7.90428	-1.52653	-3.82942	0.033137	0.861386	down	coding	608
206698_at	XK	NM_021083	X-linked Kx blood group (McLeod syndrome)	6.40601	7.7932	-1.52514	-2.6157	0.033273	0.861386	down	coding	609
205547_s_at	TAGLN	NM_001001522	transgelin	5.68996	4.40947	1.52394	2.4292	0.033393	0.592357	up	coding	610
221646_s_at	LOC100996904	NM_024786	uncharacterized LOC100996904	11.2313	12.3262	-1.52255	-2.13605	0.033547	0.861386	down	coding	611
226323_at	ZNF830	NM_052857	zinc finger protein 830	6.41274	5.40655	1.52191	2.00861	0.033617	0.592357	up	coding	612
217054_at	OTTHUMG00000157043	---	NULL	8.98709	7.6228	1.52147	2.57451	0.03366	0.592357	up	coding	613
244574_at	PTPRG	NM_002841	protein tyrosine phosphatase, receptor type, G	6.26432	7.30907	-1.52135	-2.06302	0.033675	0.861386	down	coding	614
37547_at	BBS9	NM_001033604	Bardet-Biedl syndrome 9	5.34578	3.89572	1.51915	2.7322	0.033918	0.592357	up	coding	615
224650_at	MAL2	NM_052886	mal, T-cell differentiation protein 2 (gene/pseudogene)	5.80982	7.18441	-1.51884	-2.59294	0.033951	0.861386	down	coding	616
210315_at	SYN2	NM_003178	synapsin II	5.57754	6.72072	-1.51615	-2.20868	0.034245	0.861386	down	coding	617
227301_at	CCT6P1	NR_003110	chaperonin containing TCP1, subunit 6 (zeta) pseudogene 1	5.72698	6.76034	-1.51582	-2.04679	0.034281	0.861386	down	coding	618
224917_at	MIR21	NM_030938	microRNA 21	5.88293	4.56875	1.51477	2.48661	0.034388	0.592357	up	coding	619
244418_at	---	---	---	2.98719	4.01799	-1.51452	-2.04317	0.034416	0.861386	down	coding	620
1558034_s_at	CP	NM_000096	ceruloplasmin (ferroxidase)	5.56739	3.51223	1.51412	4.15589	0.034456	0.592357	up	coding	621
1558225_at	OTTHUMG00000175912	---	NULL	3.55132	5.09533	-1.51399	-2.91603	0.034471	0.861386	down	coding	622
1557627_at	LOC283745	---	uncharacterized LOC283745	2.74594	4.02077	-1.51247	-2.41969	0.034644	0.861386	down	coding	623
232696_at	---	---	---	4.36301	5.36328	-1.5119	-2.00038	0.034707	0.861386	down	coding	624
238774_at	---	---	---	3.59155	4.88261	-1.51059	-2.44708	0.034852	0.861386	down	coding	625
225728_at	SORBS2	NM_001145670	sorbin and SH3 domain containing 2	4.32127	5.67735	-1.51045	-2.55989	0.034866	0.861386	down	coding	626
1559584_a_at	C16orf54	NM_175900	chromosome 16 open reading frame 54	3.53862	2.2334	1.5102	2.47122	0.034894	0.592357	up	coding	627
211717_at	ANKRD40	NM_052855	ankyrin repeat domain 40	5.60159	7.12042	-1.50844	-2.86559	0.035086	0.861386	down	coding	628
229973_at	C1orf173	NM_001002912	chromosome 1 open reading frame 173	5.5039	6.57495	-1.50789	-2.10095	0.035146	0.861386	down	coding	629
222482_at	SSBP3	NM_001009955	single stranded DNA binding protein 3	7.25108	8.34447	-1.50724	-2.13374	0.035217	0.861386	down	coding	630
235643_at	SAMD9L	NM_152703	sterile alpha motif domain containing 9-like	6.14873	4.82948	1.50712	2.49535	0.035229	0.592357	up	coding	631
221914_at	SYN1	NM_006950	synapsin I	9.29625	10.3386	-1.5063	-2.05959	0.035323	0.861386	down	coding	632
231069_at	---	---	---	4.42655	5.72527	-1.50567	-2.46012	0.035391	0.861386	down	coding	633
238694_at	DGKE	NM_003647	diacylglycerol kinase, epsilon 64kDa	5.82172	6.86152	-1.50507	-2.05594	0.035457	0.861386	down	coding	634
228494_at	PPP1R9A	NM_001166160	protein phosphatase 1, regulatory subunit 9A	5.53813	6.92312	-1.50037	-2.6117	0.035985	0.861386	down	coding	635
209395_at	CHI3L1	NM_001276	chitinase 3-like 1 (cartilage glycoprotein-39)	11.3195	9.19763	1.49894	4.35267	0.036147	0.592357	up	coding	636
214660_at	ITGA1	NM_181501	integrin, alpha 1	4.30833	3.21706	1.49841	2.13062	0.036202	0.592357	up	coding	637
202270_at	GBP1	NM_002053	guanylate binding protein 1, interferon-inducible	3.80222	2.76275	1.49523	2.05546	0.036556	0.592357	up	coding	638
206313_at	HLA-DOA	NM_002119	major histocompatibility complex, class II, DO alpha	6.83208	5.8066	1.49514	2.03563	0.036565	0.592357	up	coding	639
209487_at	RBPMS	NM_001008710	RNA binding protein with multiple splicing	8.69797	7.40611	1.49489	2.44844	0.036598	0.592357	up	coding	640
1555745_a_at	LYZ	NM_000239	lysozyme	5.30604	3.84331	1.49444	2.75629	0.036648	0.592357	up	coding	641
204722_at	SCN3B	NM_001040151	sodium channel, voltage-gated, type III, beta subunit	7.95984	9.63438	-1.49423	-3.19219	0.036672	0.861386	down	coding	642
214669_x_at	IGKC	---	immunoglobulin kappa constant	6.77415	5.70558	1.49374	2.09736	0.036728	0.592357	up	coding	643
65585_at	FAM86B1	NM_001083537	family with sequence similarity 86, member B1	7.2904	8.39725	-1.49371	-2.15375	0.03673	0.861386	down	coding	644
1560145_at	MKLN1	NM_001145354	muskelin 1, intracellular mediator containing kelch motifs	6.89571	8.034	-1.48969	-2.20119	0.037194	0.861386	down	coding	645
213544_at	ING2	NM_001564	inhibitor of growth family, member 2	4.95582	6.17034	-1.48917	-2.32063	0.037253	0.861386	down	coding	646
210809_s_at	POSTN	NM_001135934	periostin, osteoblast specific factor	4.65283	2.30283	1.48901	5.09827	0.037274	0.592357	up	coding	647
202435_s_at	CYP1B1	NM_000104	cytochrome P450, family 1, subfamily B, polypeptide 1	7.91562	6.39821	1.48801	2.86277	0.037396	0.592357	up	coding	648
1552666_a_at	LRRC7	NM_020794	leucine rich repeat containing 7	4.4948	5.63074	-1.48771	-2.19761	0.037439	0.861386	down	coding	649
203325_s_at	COL5A1	NM_000093	collagen, type V, alpha 1	6.43332	5.35867	1.4873	2.10622	0.037484	0.592357	up	coding	650
202436_s_at	CYP1B1	NM_000104	cytochrome P450, family 1, subfamily B, polypeptide 1	7.30224	6.00911	1.48697	2.4506	0.037523	0.592357	up	coding	651
224795_x_at	IGK	---	immunoglobulin kappa locus	8.09996	5.99648	1.48534	4.29745	0.037717	0.592357	up	coding	652
235570_at	RBMS3	NM_001003792	RNA binding motif, single stranded interacting protein 3	5.43884	4.28198	1.48346	2.22971	0.037938	0.592357	up	coding	653
216840_s_at	LAMA2	NM_000426	laminin, alpha 2	5.15606	4.1369	1.48192	2.02674	0.038113	0.592357	up	coding	654
1570355_a_at	DPY19L1	NM_015283	dpy-19-like 1 (C. elegans)	2.35928	3.74449	-1.48156	-2.61209	0.038152	0.861386	down	coding	655
219813_at	LATS1	NM_001270519	large tumor suppressor kinase 1	5.73174	6.78189	-1.47968	-2.07074	0.038384	0.861386	down	coding	656
1552562_at	ZNF570	NM_144694	zinc finger protein 570	5.49824	6.92128	-1.47902	-2.68149	0.038466	0.861386	down	coding	657
209105_at	NCOA1	NM_003743	nuclear receptor coactivator 1	4.3794	5.41123	-1.47866	-2.04462	0.038508	0.861386	down	coding	658
210156_s_at	PCMT1	NM_001252049	protein-L-isoaspartate (D-aspartate) O-methyltransferase	5.47897	6.586	-1.47799	-2.15403	0.038591	0.861386	down	coding	659
231343_at	---	---	---	6.03557	4.13875	1.4771	3.72391	0.038699	0.592357	up	coding	660
214945_at	FAM153A	NM_001079527	family with sequence similarity 153, member A	5.04789	6.36918	-1.47668	-2.49889	0.038753	0.861386	down	coding	661
210108_at	CACNA1D	NM_000720	calcium channel, voltage-dependent, L type, alpha 1D subunit	5.41909	6.61447	-1.47457	-2.29006	0.039018	0.861386	down	coding	662
221651_x_at	IGK	---	immunoglobulin kappa locus	7.02612	5.03058	1.47405	3.98766	0.039078	0.592357	up	coding	663
202242_at	TSPAN7	NM_004615	tetraspanin 7	8.33527	9.36283	-1.47297	-2.03857	0.03921	0.861386	down	coding	664
1556904_at	OTTHUMG00000175912	---	NULL	4.62647	5.91333	-1.4728	-2.43996	0.039231	0.861386	down	coding	665
225491_at	SLC1A2	NM_001195728	solute carrier family 1 (glial high affinity glutamate transporter), member 2	9.56337	10.7808	-1.47238	-2.3254	0.039279	0.861386	down	coding	666
212055_at	TPGS2	NM_001271949	tubulin polyglutamylase complex subunit 2	6.88847	5.83844	1.4713	2.07057	0.039412	0.592357	up	coding	667
213262_at	SACS	NM_001278055	spastic ataxia of Charlevoix-Saguenay (sacsin)	5.88506	6.99565	-1.47012	-2.15935	0.039556	0.861386	down	coding	668
1552703_s_at	CARD16	NM_001017534	caspase recruitment domain family, member 16	5.7433	4.51647	1.46968	2.34052	0.039617	0.592357	up	coding	669
244015_at	---	---	---	5.57253	6.72411	-1.46737	-2.22157	0.0399	0.861386	down	coding	670
230550_at	MS4A6A	NM_001247999	membrane-spanning 4-domains, subfamily A, member 6A	6.08579	4.67079	1.46724	2.6666	0.039917	0.592357	up	coding	671
239439_at	AFF4	NM_014423	AF4/FMR2 family, member 4	6.04572	7.08732	-1.4671	-2.05851	0.039934	0.861386	down	coding	672
222366_at	---	---	---	6.24164	7.34563	-1.46656	-2.14948	0.040003	0.861386	down	coding	673
207956_x_at	PDS5B	NM_015032	PDS5, regulator of cohesion maintenance, homolog B (S. cerevisiae)	4.84865	6.13177	-1.46598	-2.43365	0.040075	0.861386	down	coding	674
225127_at	TMEM181	NM_020823	transmembrane protein 181	4.17898	5.29138	-1.4638	-2.16206	0.040357	0.861386	down	coding	675
240433_x_at	CADM2	NM_001167674	cell adhesion molecule 2	6.7634	8.38713	-1.46315	-3.08171	0.040434	0.861386	down	coding	676
1560924_at	---	---	---	5.7099	6.75663	-1.46307	-2.06584	0.040445	0.861386	down	coding	677
214020_x_at	ITGB5	NM_002213	integrin, beta 5	5.38481	4.28346	1.46197	2.14556	0.040596	0.592357	up	coding	678
209283_at	CRYAB	NM_001885	crystallin, alpha B	9.51632	8.44795	1.46108	2.09706	0.040696	0.592357	up	coding	679
230560_at	STXBP6	NM_014178	syntaxin binding protein 6 (amisyn)	4.79346	5.94227	-1.4599	-2.2173	0.040841	0.861386	down	coding	680
203561_at	FCGR2A	NM_001136219	Fc fragment of IgG, low affinity IIa, receptor (CD32)	5.32237	4.05659	1.4598	2.40458	0.040856	0.592357	up	coding	681
209267_s_at	SLC39A8	NM_001135146	solute carrier family 39 (zinc transporter), member 8	5.35932	4.31547	1.45875	2.06172	0.040995	0.592357	up	coding	682
1554597_at	OTTHUMG00000179815	---	NULL	5.24571	6.29693	-1.4582	-2.07229	0.041067	0.861386	down	coding	683
220088_at	C5AR1	NM_001736	complement component 5a receptor 1	5.43769	4.20069	1.45812	2.35708	0.041075	0.592357	up	coding	684
213131_at	OLFM1	NM_006334	olfactomedin 1	8.27379	9.45495	-1.45754	-2.26759	0.041147	0.861386	down	coding	685
236029_at	FAT3	NM_001008781	FAT atypical cadherin 3	6.20206	7.54843	-1.45731	-2.54272	0.041178	0.861386	down	coding	686
209437_s_at	SPON1	NM_006108	spondin 1, extracellular matrix protein	5.65403	6.68141	-1.45731	-2.03831	0.041179	0.861386	down	coding	687
206281_at	ADCYAP1	NM_001099733	adenylate cyclase activating polypeptide 1 (pituitary)	6.76998	4.96527	1.45578	3.4936	0.041384	0.592357	up	coding	688
228827_at	RUNX1T1	NM_001198625	runt-related transcription factor 1; translocated to, 1 (cyclin D-related)	5.8616	7.0293	-1.45272	-2.24653	0.041778	0.861386	down	coding	689
205635_at	KALRN	NM_001024660	kalirin, RhoGEF kinase	6.47827	7.87041	-1.44976	-2.62468	0.04215	0.861386	down	coding	690
209526_s_at	HDGFRP3	NM_016073	hepatoma-derived growth factor, related protein 3	7.62012	8.63544	-1.4489	-2.02135	0.042269	0.861386	down	coding	691
1559437_at	---	---	---	5.00757	6.02301	-1.44639	-2.02151	0.042602	0.861386	down	coding	692
243969_at	SLC24A4	NM_153646	solute carrier family 24 (sodium/potassium/calcium exchanger), member 4	4.62017	5.70192	-1.44253	-2.11661	0.043109	0.861386	down	coding	693
236781_at	---	---	---	4.46012	3.43885	1.44228	2.02971	0.043146	0.592357	up	coding	694
203305_at	F13A1	NM_000129	coagulation factor XIII, A1 polypeptide	5.44611	4.20951	1.44124	2.35643	0.043293	0.592357	up	coding	695
202133_at	WWTR1	NM_001168278	WW domain containing transcription regulator 1	8.18461	7.03394	1.43723	2.22017	0.043817	0.592357	up	coding	696
207455_at	P2RY1	NM_002563	purinergic receptor P2Y, G-protein coupled, 1	3.96514	5.09359	-1.43651	-2.18623	0.043913	0.861386	down	coding	697
1570488_at	---	---	---	4.69613	5.77825	-1.43641	-2.11715	0.043927	0.861386	down	coding	698
203649_s_at	PLA2G2A	NM_000300	phospholipase A2, group IIA (platelets, synovial fluid)	5.15329	4.00541	1.43588	2.21587	0.043999	0.592357	up	coding	699
1554113_a_at	SLC4A8	NM_001039960	solute carrier family 4, sodium bicarbonate cotransporter, member 8	6.10587	7.39155	-1.43564	-2.43797	0.044035	0.861386	down	coding	700
1554607_at	CNKSR2	NM_001168647	connector enhancer of kinase suppressor of Ras 2	5.89362	7.44857	-1.43561	-2.93824	0.044042	0.861386	down	coding	701
209254_at	KLHDC10	NM_014997	kelch domain containing 10	6.14816	7.17944	-1.43544	-2.04384	0.044064	0.861386	down	coding	702
214920_at	THSD7A	NM_015204	thrombospondin, type I, domain containing 7A	4.5306	5.7427	-1.43269	-2.31674	0.044443	0.861386	down	coding	703
233882_s_at	SEMA6D	NM_001198999	sema domain, transmembrane domain (TM), and cytoplasmic domain, (semaphorin) 6D	6.93857	8.73115	-1.43153	-3.46433	0.044604	0.861386	down	coding	704
227524_at	FZD3	NM_017412	frizzled family receptor 3	7.04287	8.44927	-1.43138	-2.65075	0.044625	0.861386	down	coding	705
241805_at	GABRG1	NM_173536	gamma-aminobutyric acid (GABA) A receptor, gamma 1	4.69878	6.10157	-1.43057	-2.64413	0.044735	0.861386	down	coding	706
234541_s_at	ARHGEF12	NM_001198665	Rho guanine nucleotide exchange factor (GEF) 12	6.82723	7.88041	-1.4289	-2.0751	0.044962	0.861386	down	coding	707
216850_at	LOC100506948	NM_003097	uncharacterized LOC100506948	5.9987	7.14905	-1.42827	-2.21968	0.045057	0.861386	down	coding	708
206692_at	KCNJ10	NM_002241	potassium inwardly-rectifying channel, subfamily J, member 10	6.1992	7.37161	-1.42803	-2.25388	0.045085	0.861386	down	coding	709
203212_s_at	MTMR2	NM_001243571	myotubularin related protein 2	5.96935	7.01766	-1.42767	-2.0681	0.045141	0.861386	down	coding	710
214434_at	HSPA12A	NM_025015	heat shock 70kDa protein 12A	6.91373	8.02996	-1.42762	-2.16779	0.045151	0.861386	down	coding	711
238008_at	PRR18	NM_175922	proline rich 18	4.88948	6.07204	-1.42745	-2.26979	0.045177	0.861386	down	coding	712
229367_s_at	GIMAP6	NM_001007224	GTPase, IMAP family member 6	5.62047	4.38191	1.42686	2.35963	0.04526	0.592357	up	coding	713
210675_s_at	PTPRR	NM_001207015	protein tyrosine phosphatase, receptor type, R	5.58937	6.70326	-1.42381	-2.16428	0.045684	0.861386	down	coding	714
204507_s_at	PPP3R1	NM_000945	protein phosphatase 3, regulatory subunit B, alpha	6.74999	8.4085	-1.42283	-3.15689	0.045824	0.861386	down	coding	715
238490_at	KIAA2026	NM_001017969	KIAA2026	4.79426	5.82627	-1.42206	-2.04488	0.045936	0.861386	down	coding	716
225571_at	LIFR	NM_001127671	leukemia inhibitory factor receptor alpha	7.77869	8.80131	-1.41922	-2.03161	0.046334	0.861386	down	coding	717
217150_s_at	NF2	NM_000268	neurofibromin 2 (merlin)	6.31104	7.36703	-1.41896	-2.07914	0.046373	0.861386	down	coding	718
36711_at	MAFF	NM_001161572	v-maf musculoaponeurotic fibrosarcoma oncogene homolog F (avian)	6.31446	4.87649	1.41796	2.7094	0.046515	0.592357	up	coding	719
203426_s_at	IGFBP5	NM_000599	insulin-like growth factor binding protein 5	8.66827	7.61595	1.41709	2.07387	0.046638	0.592357	up	coding	720
208991_at	STAT3	NM_003150	signal transducer and activator of transcription 3 (acute-phase response factor)	7.9935	6.91016	1.41701	2.11895	0.046651	0.592357	up	coding	721
225054_x_at	LINC00674	NR_027418	long intergenic non-protein coding RNA 674	6.58529	7.63886	-1.41638	-2.07566	0.046728	0.861386	down	coding	722
212306_at	CLASP2	NM_001207044	cytoplasmic linker associated protein 2	6.72792	7.79601	-1.41509	-2.09666	0.046908	0.861386	down	coding	723
231990_at	USP15	NM_001252078	ubiquitin specific peptidase 15	3.54317	2.53436	1.41213	2.01224	0.047318	0.592357	up	coding	724
1552519_at	ACVR1C	NM_001111031	activin A receptor, type IC	3.55581	4.7478	-1.41169	-2.28467	0.047382	0.861386	down	coding	725
212613_at	BTN3A2	NM_001197246	butyrophilin, subfamily 3, member A2	6.02105	4.98209	1.41113	2.05474	0.047455	0.592357	up	coding	726
205712_at	PTPRD	NM_001040712	protein tyrosine phosphatase, receptor type, D	5.08457	6.30201	-1.40961	-2.32534	0.047689	0.861386	down	coding	727
209480_at	HLA-DQB1	NM_001243961	major histocompatibility complex, class II, DQ beta 1	4.64436	3.1538	1.40943	2.80999	0.047716	0.592357	up	coding	728
1558388_a_at	UG0898H09	NM_001039769	uncharacterized LOC643763	3.13624	4.34533	-1.40914	-2.31192	0.047763	0.861386	down	coding	729
237814_at	---	---	---	3.75483	4.80149	-1.40896	-2.06574	0.047784	0.861386	down	coding	730
243273_at	---	---	---	4.79927	5.96957	-1.408	-2.25059	0.047923	0.861386	down	coding	731
205825_at	PCSK1	NM_000439	proprotein convertase subtilisin/kexin type 1	5.79226	4.75258	1.40766	2.05578	0.047973	0.592357	up	coding	732
1554059_at	SETMAR	NM_001243723	SET domain and mariner transposase fusion gene	4.00439	2.64028	1.4069	2.57419	0.048079	0.592357	up	coding	733
220030_at	STYK1	NM_018423	serine/threonine/tyrosine kinase 1	5.29983	7.02111	-1.4066	-3.29728	0.048127	0.861386	down	coding	734
204972_at	OAS2	NM_001032731	2'-5'-oligoadenylate synthetase 2, 69/71kDa	5.13175	3.78506	1.40289	2.54327	0.048685	0.592357	up	coding	735
238455_at	---	---	---	7.12903	5.99136	1.40253	2.20026	0.048746	0.592357	up	coding	736
219159_s_at	SLAMF7	NM_021181	SLAM family member 7	4.51371	2.93804	1.40143	2.98073	0.04892	0.592357	up	coding	737
235885_at	P2RY12	NM_022788	purinergic receptor P2Y, G-protein coupled, 12	5.73792	6.73902	-1.39905	-2.00152	0.049281	0.861386	down	coding	738
1552752_a_at	CADM2	NM_001167674	cell adhesion molecule 2	7.09719	8.39685	-1.39677	-2.46171	0.049624	0.861386	down	coding	739
227484_at	SRGAP1	NM_020762	SLIT-ROBO Rho GTPase activating protein 1	7.32199	8.35029	-1.39672	-2.03962	0.049631	0.861386	down	coding	740
234759_at	LOC100287497	XR_159115	uncharacterized LOC100287497	4.87822	6.24467	-1.39594	-2.57836	0.049749	0.861386	down	coding	741
205489_at	CRYM	NM_001014444	crystallin, mu	7.36511	8.45726	-1.39586	-2.13192	0.049761	0.861386	down	coding	742
234402_at	TRAV5	---	T cell receptor alpha variable 5	4.35649	3.15273	1.39492	2.30339	0.049901	0.592357	up	coding	743
226045_at	FRS2	NM_001042555	fibroblast growth factor receptor substrate 2	4.60565	5.77557	-1.39469	-2.24999	0.049935	0.861386	down	coding	744

## Sheet: Sheet2
275 GEO32534 FC+P	290 GEO32534 RankProd	568 OUR FC+P	32 The genes related to epilepsy in GEO32534
APBA1	ABCA8	A2M-AS1	ADRA1A
B3GAT2	ABCA9	ABAT	GALR1
CDH11	ACTR3	ABCA9	ARHGAP18
SERPINB1	ADCYAP1	ABCC3	ARHGEF12
ABAT	AMIGO2	ABCG1	CAMK1
ABBA-1	ANKS1B	AC004158.3	CCR1
ABCA9	ANXA2	AC131025.8	P2RY12
ABCC3	APOBEC3G	ACVR1C	RGS7
ABCG1	APOD	ADCYAP1	KAL1
ADRA1A	AQP4	AFF4	NAPA
AHCYL1	ARHGAP15	AHCYL1	SLITRK2
AMIGO2	ARHGAP18	AK9	ITGB1
ANKS1B	ARID5B	AMER2	ITGB2
APOL6	ARL17	AMIGO2	CDH11
ARHGAP18	ARL5A	ANK2	NID1
ARHGEF12	ASPN	ANKRD40	PCDH15
ARID5B	ATP7A	ANKRD50	PCDHB9
ARL17	B3GALT6	ANKS1B	CADM1
ARL17P1	B3GAT2	ANXA2	C1QA
ATP2B4	BBS9	APBA1	C1QB
ATP6V0E1	BCAT1	APOBEC3G	C1S
ATP7A	BCMO1	APOL6	CFH
BAI3	C10orf10	AQP4	CFHR1
BCMO1	C16orf54	ARHGAP18	AMIGO2
C15orf49	C1orf162	ARHGAP32	ATP7A
C1orf162	C1orf61	ARHGAP33	CD93
C1orf220	C1QB	ARHGEF12	CLDN23
C1orf61	C1S	ARID5B	COL1A1
C1QA	C8orf4	ARL17A	COL1A2
C1QB	CALCRL	ARL5A	COL3A1
C1S	CARD10	ARMC8	COL5A2
C3orf42	CARD16	ASCL1	DCN
C6orf89	CASP1	ASPN
CADM1	CAV1	ATP13A4
CALCRL	CBLN1	ATP2B4
CALN1	CCL2	ATP6V0E1
CAMK1	CCNA1	ATP7A
CAMK2N1	CCR1	ATP8A1
CARD10	CD163	B3GAT2
CCR1	CD59	BAI3
CD163	CD74	BAIAP2-AS1
CD52	CD93	BBS9
CD59	CDH11	BCMO1
CD86	CDR2	BLOC1S5-TXNDC5
CD93	CFH	BRMS1L
CFH	CFHR1	BTBD19
CFHR1	CFI	BTN3A2
CLASP2	CHI3L1	C16orf54
CLCN4	CLDN23	C1orf115
CLDN23	CMAHP	C1orf162
CLEC2B	CNDP1	C1orf173
CMAH	COG3	C1orf220
CNPY3	COL1A1	C1orf61
CNTNAP5	COL1A2	C1QA
COL14A1	COL3A1	C1QB
COL1A1	COL5A1	C1QTNF9B-AS1
COL1A2	COL5A2	C1S
COL22A1	COL6A1	C5AR1
COL3A1	COL6A3	C6orf89
COL5A2	COL8A1	CACNA1D
COL6A1	CP	CADM1
COL6A3	CPM	CADM2
COPS7B	CRH	CALCRL
CPM	CSDA	CALN1
CSDA	CSPG5	CAMK1
CSF2RB	CTHRC1	CAMK2N1
CSPG5	CTSB	CAMSAP1
CSTA	CTSC	CARD10
CTGLF2	CXCL12	CARD16
CTSB	CXCR4	CAV1
CTSC	CYP1B1	CCR1
CTSS	DAB2	CCT6P1
CYP1B1	DCBLD2	CD163
DCBLD2	DCN	CD52
DCN	DIRAS3	CD53
DDN	DKK1	CD59
DAB1	DLK1	CD86
DKK1	DOCK9	CD93
DNAH6	DPYD	CDH11
DTX3L	DTX3L	CELF2
EIF2S1	DUSP6	CFH
ELFN2	EGR4	CFI
ELK3	EHD4	CHD2
ELTD1	ELK3	CHI3L1
EML4	ETS1	CHI3L2
EMP1	ETV6	CLASP2
ERC1	EXPH5	CLCN3
ETV6	F13A1	CLCN4
EXPH5	FAM129A	CLDN23
FAF1	FAM26F	CLEC2B
FAM129A	FAM46A	CLOCK
FAM130A2	FAM5C	CMAHP
FAM19A5	FBLIM1	CNKSR2
FAM5C	FBLN1	CNPY3
FAM66C	FCGR2A	CNR1
FAM80B	FCGR2C	CNTN1
FAS	FCGR3B	CNTNAP2
FBLIM1	FLJ90757	CNTNAP5
FBLN1	FN1	COL14A1
FBXL14	FNDC1	COL1A1
FCGR2A	FUS	COL1A2
FLJ30594	FUT9	COL22A1
FLJ32255	GAPT	COL3A1
FLJ39632	GBP2	COL5A1
FLJ40606	GFPT1	COL5A2
FNDC1	GHRLOS2	COL6A1
FUT9	GIMAP1	COL6A3
GALR1	GIMAP6	COL8A1
GART	GJB6	COPS7B
GBP2	GPR116	CP
GCLM	GPR17	CPEB1
GLCCI1	GPX3	CPM
GMEB1	GRM5	CRYAB
GRIA2	HGF	CRYM
GRIA4	HIF3A	CSF2RB
GSTA4	HLA-DOA	CSGALNACT1
GTDC1	HLA-DPB1	CSPG5
HCLS1	HLA-DQA1	CSRNP3
HS3ST3B1	HLA-DQB1	CSTA
HIF3A	LOC100293977	CTNND2
HIPK3	HLA-DRA	CTSB
HLA-DQA1	HLA-DRB1	CTSC
HMOX1	HLA-DRB3	CTSS
HMP19	HLA-DRB4	CYP1B1
HRASLS	HLA-DRB5	CYTIP
HRNBP3	HMGB2	DAB1
HS6ST3	HMOX1	DAPK1
HUWE1	HS3ST3A1	DCBLD2
IFITM1	HS3ST3B1	DCN
IFITM2	IFITM1	DDN
IGFBP7	IFITM2	DGKB
IKZF1	IFITM3	DGKE
IL1R1	IGFBP5	DKK1
IQCG	IGFBP7	DLGAP1
IQGAP2	IGJ	DLGAP1-AS2
IRAK3	IGKC	DNAH6
ISLR	IGLC1	DPY19L1
ITGB1	IGLV1-44	DPYD
ITGB2	IKZF1	DTX3L
KAL1	IL1R1	EHD4
KCTD16	INHBA	EIF2S1
KCTD4	IRAK3	ELAVL3
KIAA0040	ITGB1	ELFN2
KIAA0574	ITGB5	ELK3
KIAA1199	ITGBL1	ELTD1
KIAA1267	ITM2A	EMC1
LAMC1	ITPRIPL2	EML4
LCP1	JAG1	EMP1
LCP2	KAL1	EMX2
LIPA	KDM5D	ENC1
LOC144571	KIAA1244	ERC2
LOC202181	KIAA1462	ETS1
LOC221091	LAMC1	ETV6
VSTM2A	LCP1	EVA1C
LOC338651	LMF1	EXPH5
LOC572558	RUNX1	F13A1
LOC645478	TGFBI	FAF1
LOC650392	LOC283745	FAM129A
LOC728264	LRRN4CL	FAM153A
LOH11CR2A	LTBP2	FAM189A1
LRRC37A2	LUM	FAM19A1
LRRC4C	LUZP2	FAM19A5
LRRTM4	LYZ	FAM26F
LSR	MAFB	FAM5C
LTBP2	MAFF	FAM66C
LUZP2	MESDC2	FAM86B1
LYZ	MET	FARP1
MAFB	MGP	FAS
MEG8	MICALL2	FAT3
MESDC2	MIR143HG	FBLIM1
MGC11082	MIR21	FBLN1
MGC5370	MKX	FBXL14
MICAL3	MOB1A	FCGR2A
MICALL2	MOBP	FCGR3A
MPPED2	MREG	FGD2
MSR1	MS4A6A	FGL2
MX1	MXRA5	FLJ32255
MXRA5	MYL12A	FLJ39632
MYLK	MYLK	FLJ40606
NAPA	MYO1B	FNDC1
NDRG3	NAPA	FRS2
NID1	NAPSB	FUS
NNMT	NCK1	FUT9
NOVA2	NEFH	FZD3
NRIP1	NEK7	GABRG1
NTRK3	NES	GALR1
OMG	NID1	GAPT
OSGEP	NNMT	GART
P2RY12	NPTX2	GBP1
PAQR6	NRBF2	GBP2
PBX2	NRP1	GCLM
PCDH15	NRP2	GIMAP6
PCDHB9	OAS2	GLCCI1
PDLIM1	OGN	GLUD1
PECAM1	OLFML3	GLUD2
PHLDA2	PCDH15	GMEB1
PIPOX	PCSK1	GNAL
PLAT	PDLIM1	GPM6A
PLP2	PECAM1	GPR17
POLR2J4	PHLDA2	GPR83
PPAPDC1A	PIK3AP1	GRIA2
PPP6C	PIPOX	GRIA4
PRELP	PKIB	GRM5
PRKAB2	POSTN	GSTA4
ProSAPiP1	PPP6C	GSTT1
PRRX1	PRKD3	GTDC1
PTPRC	PROS1	GUCY1A3
PTRF	PRR18	HCLS1
RANBP3L	PTPRC	HDDC2
RBM47	PTRF	HDGFRP3
RBM4B	RABEP1	HGF
RBMS1	RARRES1	HIF3A
RGS7	RBM47	HIPK3
RIMBP2	RBMS1	HLA-DOA
RP11-11C5.2	RBMS3	HLA-DPB1
RP11-35N6.1	RBPMS	HLA-DQA1
RUNX1	RHOJ	HLA-DQB1
S100A16	RTCA	HLA-DRB1
SALL3	RUNX2	HMOX1
SAMSN1	SAMD9	HMP19
SEMA6A	SAMD9L	HNRNPU
SERPINA3	SAMSN1	HOXB-AS1
SERPINH1	SCG2	HRASLS
SET	SCN7A	HS3ST3B1
SFRP4	SCPEP1	HS6ST3
SGCD	SEMA3E	HSPA12A
SHC1	SERPINA1	HUWE1
SLAMF8	SERPINA3	IFITM1
SLC13A5	SERPINB1	IFITM2
SLC1A2	SFN	IFITM3
SLC22A18	SGOL1	IFNGR2
SLC5A3	SHANK2	IGFBP4
SLITRK2	SLAMF7	IGFBP5
SOAT1	SLAMF8	IGFBP7
SOX10	SLC39A8	IGHG1
SP100	SLC5A3	IGJ
SP110	SMCHD1	IGK
SPSB1	SNTB2	IGKC
SRGN	SOAT1	IKZF1
SSBP3	SOCS3	IL1R1
SSTR1	SOCS4	ING2
ST20	SP100	INHBA
ST6GAL2	SP110	IQCG
SUSD2	SPIN3	IQGAP2
SUV39H2	SPOCD1	IRAK3
TBL1XR1	SPP1	ISLR
TFEC	SRGN	ITGA1
TGFB1I1	ST3GAL6	ITGB1
TGFBI	STC1	ITGB2
TMEM132B	STEAP3	ITGB3
TNC	SUN1	ITGB5
TncRNA	TAC1	ITPRIPL2
TNFAIP3	TFCP2L1	JAG1
TNFRSF10B	TFEC	KAL1
TPBG	TFPI	KALRN
TPPP	TGFB1I1	KCNJ10
TRBC1	THBS1	KCNJ16
TRBV19	TIPRL	KCTD16
TRIM21	TMEM106A	KCTD4
TRIM38	TMEM173	KERA
TWIST1	TMEM237	KIAA0040
TXNDC5	TNC	KIAA1199
TYRO3	TNFAIP3	KIAA1244
UNQ1887	TNFRSF10B	KIAA1377
UTS2	TOP3A	KIAA2022
WNT3	TPBG	KIAA2026
ZFHX3	TPGS2	KLHDC10
ZIC4	TRIM21	KLHL42
ZNF101	TRIM38	KRTAP5-AS1
ZNF226	TSIX	L1CAM
ZNF238	TUB	LAMA2
ZNF275	TWIST1	LAMC1
ZNF337	UHRF1BP1L	LATS1
ZNF471	UTS2	LCP1
ZNF542	VIM	LCP2
	VMP1	LIFR
	VPS13D	LINC00674
	VPS33B	LINC00852
	WIF1	LMF1
	WWP2	LMTK2
	XIST	LOC100287497
	YME1L1	LOC100506403
	ZCCHC10	LOC100506497
	ZIC1	LOC100506748
	ZIC4	LOC100506948
	ZNF214	LOC100996385
	ZNF385B	LOC100996615
	ZNF780A	LOC100996904
	ZNF818P	LOC101060511
	ZNF780B	LOC150622
		LOC202181
		LOC283745
		LOC285878
		LOC440864
		LPHN3
		LPPR1
		LRP6
		LRRC37A3
		LRRC4C
		LRRC7
		LRRN4CL
		LRRTM4
		LSR
		LTBP2
		LUM
		LUZP2
		LYZ
		LZTS3
		MAFB
		MAFF
		MAGI1
		MAL2
		MAPK1
		MDM2
		MESDC2
		MGP
		MICAL3
		MICALL2
		MIR143HG
		MIR21
		MIR612
		MKLN1
		MLIP
		MPPED2
		MR1
		MREG
		MS4A6A
		MSR1
		MTAP
		MTMR2
		MTSS1L
		MX1
		MXRA5
		MYBPC1
		MYLK
		MZT1
		N4BP2L1
		NAPA
		NAPSB
		NAV3
		NCAM1
		NCOA1
		NDRG3
		NDUFA10
		NF2
		NFIB
		NID1
		NNMT
		NOVA2
		NPAS3
		NR2F1-AS1
		NRIP1
		NRP2
		NTRK3
		NUDT21
		OAS2
		OLFM1
		OLFML3
		OMG
		OPCML
		OSMR
		OTTHUMG00000157043
		OTTHUMG00000171045
		OTTHUMG00000175912
		OTTHUMG00000176157
		OTTHUMG00000176672
		OTTHUMG00000178937
		OTTHUMG00000179297
		OTTHUMG00000179815
		OTTHUMG00000183089
		OTTHUMG00000184145
		P2RY1
		P2RY12
		PAQR6
		PBX2
		PCDH15
		PCDHB9
		PCMT1
		PCSK1
		PDGFRA
		PDHB
		PDLIM1
		PDS5B
		PECAM1
		PEG10
		PGM5-AS1
		PHACTR1
		PHLDA2
		PIPOX
		PKIB
		PLA2G2A
		PLAT
		PLP2
		POLR2J4
		POSTN
		PPAPDC1A
		PPM1K
		PPP1R12B
		PPP1R9A
		PPP3R1
		PPP4R4
		PPP6C
		PRELP
		PRKCI
		PRKD3
		PROS1
		PRR18
		PRRX1
		PSAT1
		PTPRC
		PTPRD
		PTPRG
		PTPRR
		PTRF
		RAB30
		RALGAPA2
		RALGAPB
		RANBP3L
		RARRES1
		RASA4
		RAVER2
		RBBP4
		RBFOX3
		RBM47
		RBM4B
		RBMS1
		RBMS3
		RBPMS
		RCOR3
		RGS7
		RIMBP2
		RIMKLB
		RNF41
		RUFY2
		RUNX1T1
		RUNX2
		S100A11
		S100A16
		SACS
		SALL3
		SAMD9
		SAMD9L
		SAMSN1
		SCN3B
		SCN7A
		SEMA6A
		SEMA6D
		SERPINA3
		SERPINB1
		SERPINH1
		SET
		SETMAR
		SFN
		SFRP4
		SGCD
		SGOL1
		SHANK2
		SHC1
		SIK3
		SLAMF7
		SLAMF8
		SLC13A5
		SLC17A7
		SLC1A2
		SLC22A18
		SLC24A4
		SLC25A42
		SLC2A14
		SLC39A8
		SLC4A8
		SLC5A3
		SLITRK1
		SLITRK2
		SNX19
		SOAT1
		SOCS3
		SORBS2
		SOX10
		SOX11
		SP100
		SP110
		SPHKAP
		SPOCD1
		SPON1
		SPPL3
		SPSB1
		SRGAP1
		SRGN
		SRSF4
		SSBP3
		SST
		SSTR1
		SSTR2
		ST20
		ST3GAL6
		ST6GAL2
		STAT3
		STEAP3
		STXBP6
		STYK1
		SUN1
		SUSD2
		SUV39H2
		SYN1
		SYN2
		TAGLN
		TBC1D22A
		TBL1XR1
		TENM2
		TFEC
		TGFB1I1
		TGFBI
		THSD7A
		TIPRL
		TMEM100
		TMEM106A
		TMEM108
		TMEM132B
		TMEM173
		TMEM181
		TMEM237
		TNC
		TNFAIP3
		TNFRSF10B
		TNFSF13B
		TPBG
		TPGS2
		TPPP
		TRAV5
		TRBC1
		TRIM21
		TRIM38
		TSPAN7
		TUB
		TUBB6
		TWIST1
		TYRO3
		UG0898H09
		USP15
		UTS2
		VHL
		VPS33B
		VWA5A
		WIF1
		WNT3
		WWP2
		WWTR1
		XK
		YBX3
		ZBTB18
		ZFAND4
		ZFHX3
		ZFP1
		ZIC1
		ZIC4
		ZKSCAN7
		ZNF101
		ZNF214
		ZNF226
		ZNF275
		ZNF337
		ZNF471
		ZNF542
		ZNF570
		ZNF711
		ZNF780A
		ZNF818P
		ZNF830

## Sheet: Sheet3
Names	total	elements
OUR(FC+P,570) all-p(3801) conservative(473 ) validated(951 )	6	ANKRD40
		SRGAP1
		ZBTB18
		ARHGAP32
		MAPK1
		NFIB
all-p(3801) conservative(473 ) validated(951 )	137	BTG2
		EP300
		MAP3K3
		OSBPL8
		NR4A2
		SCYL3
		BRCA1
		TJAP1
		GMFB
		NFYA
		VMP1
		CELSR3
		SERP1
		PSMD12
		NFAT5
		GSK3B
		FOXO1
		HMGXB4
		CC2D1B
		USP38
		DGCR8
		NLK
		THBS1
		CAMSAP2
		PAN3
		AZIN1
		CDKN1A
		RASA1
		PPM1G
		CRTC1
		USP8
		FKBP2
		ARID1A
		MDFIC
		SOX4
		MECP2
		CTDSPL2
		HBEGF
		NACC2
		AEBP2
		DCUN1D3
		PRR14L
		FAM167A
		PPP2R5C
		SETD5
		TMED5
		ZSWIM6
		E2F5
		LEMD3
		ATL3
		RAP2B
		CTGF
		FXR1
		AGO1
		PSMA2
		FBXO21
		DNAJA2
		KLF7
		TIMM9
		SOX5
		COL4A4
		ANKRD29
		FRK
		ACVR2B
		PHF20L1
		NRCAM
		EIF4A2
		ARID4B
		DAAM1
		SMAD5
		MMGT1
		BSN
		SPTSSA
		RTF1
		MSH6
		HNRNPR
		H3F3B
		AGO2
		NET1
		KCNN3
		ARID2
		SPAST
		KDM5B
		FEM1C
		SEC16A
		SMAD2
		YWHAG
		GTF2H1
		HECTD1
		TLN2
		DAZAP2
		MEX3A
		CPSF6
		TCEB1
		PDE7A
		EXTL2
		RB1
		RAB1A
		SIRT1
		MUC13
		ZNF207
		SEC24A
		SGK3
		FBXO28
		BRWD1
		ZNF652
		PTEN
		ZBTB34
		SLC23A2
		PAIP2
		LMLN
		CSDE1
		MEF2A
		BNIP2
		NUPL1
		USP9X
		SLBP
		WT1
		PPP2CB
		SPRED1
		ZNF644
		MTMR10
		PTCH1
		KPNA1
		CREB5
		CAPRIN1
		PEA15
		FGF7
		FOXA1
		CALU
		SRSF1
		PRKD1
		WTAP
		CRK
		BTBD7
		ETNK1
		AMD1
Epilepsy(43 MalaCards) all-p(3801) conservative(473 )	4	SLC6A1
		SCN1A
		SLC2A1
		ARX
OUR(FC+P,570) all-p(3801) conservative(473 )	22	ADRA1A
		C1orf115
		LZTS3
		USP15
		ELFN2
		ADCYAP1
		SHANK2
		PDGFRA
		HNRNPU
		OLFM1
		CSRNP3
		SPPL3
		RUNX1T1
		CELF2
		DAB1
		AFF4
		SEMA6A
		CLOCK
		PTPRD
		GTDC1
		SOX11
		SALL3
Epilepsy(43 MalaCards) all-p(3801) validated(951 )	1	IER3IP1
OUR(FC+P,570) all-p(3801) validated(951 )	19	FRS2
		EMC1
		MDM2
		EML4
		IL1R1
		APBA1
		ZNF711
		COL5A2
		IGFBP5
		RALGAPB
		HS3ST3B1
		CALN1
		SEMA6D
		ARID5B
		PDS5B
		SACS
		LIFR
		FAT3
		TGFBI
Epilepsy(43 MalaCards) OUR(FC+P,570) all-p(3801)	1	CNTNAP2
all-p(3801) conservative(473 )	304	PAX7
		SALL1
		SLC10A7
		CHD8
		HIC2
		KCNA6
		TEAD1
		NFIA
		CHD1
		SLC8A1
		ISL1
		ABR
		GMPR
		KIAA1211L
		C8orf44-SGK3
		RFX3
		CBLL1
		MMP16
		CHST11
		CDC42BPA
		SDC2
		QKI
		LRRTM3
		CDH8
		ZBTB20
		NMNAT2
		SKAP2
		KCNJ6
		AKIRIN1
		RDX
		ADCY3
		LIN28B
		TCF21
		FBXL20
		SHH
		USP9Y
		SEPHS1
		CACNG2
		ANP32A
		GEMIN6
		ARID1B
		PYURF
		CNOT2
		CDC40
		PAM
		CITED2
		GRM3
		FOXP2
		ABHD5
		CCDC117
		SLC31A1
		FOXN3
		TACC1
		SPRY1
		SNX18
		CFL2
		TMEM43
		ENPEP
		PDE5A
		NCOR1
		TMEM200C
		SOX6
		MECOM
		HIP1R
		NOL7
		NREP
		CCDC71L
		SV2A
		MAF
		NOVA1
		CNIH1
		MIA3
		MAPKBP1
		POM121C
		BNC2
		SLC26A7
		TMEM215
		AKT3
		PLK5
		ANKRD34C
		AMHR2
		HSBP1
		MAP3K9
		BTAF1
		COLQ
		TAF4B
		SLTM
		IRF1
		ARHGAP17
		SNIP1
		BMPR1A
		FUBP3
		FAM105B
		SLC12A6
		DYNC1LI2
		FAT2
		EGR1
		ESRRG
		GRSF1
		DYRK2
		MTF1
		DYNLL2
		MYPN
		SATB2
		ZFHX4
		SMARCA5
		CWF19L1
		ZNF516
		MEPCE
		EBF3
		CLMN
		NMT2
		H2AFZ
		KHDRBS2
		MSANTD3-TMEFF1
		PRICKLE2
		PRKAA2
		ARHGEF11
		MUC19
		RBM12
		EDIL3
		LYN
		TFDP1
		BOLL
		PIK3CA
		COLEC10
		ZFC3H1
		DCUN1D4
		BRI3
		MYCBP2
		DIAPH1
		GLTSCR1L
		IQSEC1
		SEMA4G
		NFATC2
		MED9
		SOCS2
		ANGEL2
		PTBP2
		TCF7L2
		GPD2
		ITGA9
		SLC25A28
		DESI2
		TMEFF1
		GPRIN3
		HSD11B1
		KITLG
		PPP2R5E
		TMEM2
		STX16
		KIF21B
		FOXO3
		ADAMTS5
		PRRT2
		PNN
		TMEM106B
		DPYSL3
		HAPLN1
		CCDC88A
		DCAF8
		AHSA2
		MITF
		FBXO42
		PCGF3
		GPR37L1
		PPP3CA
		GHR
		FITM2
		POLE3
		OTUD3
		RBFOX1
		MEIS2
		KDM5A
		ZNF395
		PALM2
		CLSTN2
		ARIH1
		KIF2A
		CBFA2T2
		COLCA1
		RPP14
		YIPF6
		SCN3A
		ASXL2
		PXN
		VTI1A
		FRMPD4
		MEIS1
		CYB5R4
		C19orf47
		ATXN7
		HAS2
		PRDM6
		DNMT3A
		TCF15
		SPRYD7
		DOCK4
		FAM91A1
		HUNK
		RPH3A
		BBX
		PDE7B
		TMEM178B
		TCF7L1
		HMGN2
		DKK3
		HOXD12
		STIM2
		SLAIN2
		KCNJ12
		ACVR1
		KCMF1
		RNF24
		FBXW7
		NTNG1
		SEC62
		ZCCHC11
		C16orf87
		KIAA1211
		ATXN1
		NUDCD3
		NDRG4
		ELMSAN1
		RAD54L2
		SREBF1
		GNA12
		AMOT
		ETV1
		RGS7BP
		GIGYF1
		KAT7
		SLC6A3
		C3orf14
		SOS1
		GOLM1
		SAMD12
		GABPB2
		DACH1
		KIAA1958
		HAO1
		MAPT
		CASD1
		VAPA
		TMEM257
		RORB
		LARGE
		UQCRFS1
		B4GALT6
		JHDM1D
		RAB6B
		SRGAP2
		CTC-360G5.1
		H3F3C
		FLNB
		NRG2
		ABCG4
		RND3
		ARFGAP2
		TAF4
		EPC1
		KAT6A
		ZNF292
		ZNF521
		HMGA2
		ROCK1
		GAPVD1
		ZDHHC18
		SAP30L
		KCNK2
		LSM11
		SS18
		SESN3
		AFF2
		SRSF10
		JMY
		C11orf87
		SCN2A
		TROVE2
		SIX4
		MAPK3
		KIAA1549
		PCDH10
		SLC30A6
		GDF5
		CLYBL
		CCR10
		SRGAP3
		NCALD
		HHIP
		CDK19
		CCDC171
		FOXP1
		ARF3
		L3MBTL3
		DCC
		GAB1
		TTK
		TADA2B
		DUSP9
		POC1B
		TRIB2
		PGPEP1
		PIK3IP1
all-p(3801) validated(951 )	372	CXCL3
		CENPQ
		KBTBD8
		SOD2
		IPO9
		EPT1
		STK25
		CDC25B
		ZNF623
		PPP1R15B
		GRK5
		WHSC1
		RAPGEF6
		RNF4
		ATXN7L3B
		CARD8
		RICTOR
		SRP72
		C17orf85
		CMTM3
		DCUN1D5
		NFE2L2
		SH3PXD2A
		IDS
		OLFML2A
		CUL4B
		TRAM2
		LDLR
		SCRN1
		FAM160B1
		PELI3
		ZNF264
		BICD1
		XIAP
		NF1
		FAM199X
		RABGGTB
		NR1D2
		PTPN4
		HN1
		CCNA2
		E2F7
		PANK3
		LRRFIP1
		SEC61A1
		STMN1
		GTPBP2
		STK39
		SLC22A3
		SLC25A24
		DEPDC1
		ARMCX3
		MAGEF1
		MTF2
		CCSER2
		PLBD2
		RB1CC1
		MYO9A
		OCLN
		SERTAD4
		CAPN2
		TWISTNB
		HOXC4
		STAG1
		RNF152
		FAM206A
		CCNE2
		RAD50
		ZBTB10
		RAB22A
		STAU1
		ARHGAP5
		XRN1
		MTPN
		PGR
		TMEM64
		TM9SF3
		DDHD1
		UBE2E2
		CDCA2
		ACP1
		KIAA1586
		FBXL3
		IMPA1
		ITCH
		GATA2
		PIK3R1
		PTPRJ
		ASF1A
		GNB1
		RPL31
		EFR3A
		PLA2G12A
		TPR
		ZNF675
		LAPTM4B
		YPEL2
		ACTR2
		SENP5
		LBR
		KLF3
		ZDHHC2
		ATP6V0D1
		AP1G1
		PTPLAD1
		CHSY1
		GPR137B
		NAPG
		CDK12
		YTHDF3
		ARL5B
		CNKSR3
		PHC3
		SCML2
		GPCPD1
		ANKRD28
		BCL2L2
		HIRA
		SMC1A
		SERPINA1
		TUSC2
		IL1RL1
		KIAA0196
		KIAA1524
		RRAS2
		PRPF4B
		ZNF724P
		EIF2S3
		TMEM47
		CHL1
		FRMD6
		CGGBP1
		CD226
		SLC38A2
		GID4
		RRS1
		ATM
		CASP7
		LCA5
		ATG13
		CCNT2
		ZBTB39
		NUP50
		DIMT1
		ACHE
		SNX7
		YWHAB
		RNF213
		NCKAP1
		RTN4
		NDUFB10
		GNL3L
		DEDD
		SCYL2
		GCC1
		UBE2R2
		KIAA0907
		SDCBP
		SNX27
		EIF5
		DENND1B
		PLAG1
		TP53INP1
		BAZ2A
		RNF144B
		DDX6
		SLC20A1
		IPO7
		PLAGL2
		DCP2
		CFTR
		ZNF280B
		SDF2
		TNRC6C
		FBXW11
		TSPAN6
		RNF219
		SLC38A1
		RRM2B
		PABPC1
		FZD6
		CDC42SE2
		YIPF5
		RNF19A
		YKT6
		ZNF12
		WNK1
		TRPS1
		CRKL
		PRAMEF1
		ATG14
		KCNJ2
		CNBP
		RTKN2
		G3BP1
		CACNA2D1
		MTMR1
		FRY
		HOOK3
		ZNF280C
		KBTBD3
		SON
		ZNF24
		RAB5B
		TMEM87B
		ARL6IP6
		NR2C2
		MTR
		PGM2L1
		FAM83H
		FMN1
		NCOA3
		TOR1AIP1
		YWHAH
		NSD1
		CORO1C
		WNT5A
		CBX1
		PTGS2
		UBE2D3
		ZNF362
		TRUB1
		ENPP2
		ATP6V1E1
		ASB1
		ART4
		ZC3H12C
		GNA13
		GREB1L
		NAP1L1
		ECT2
		INPP5K
		PFAS
		NUCKS1
		TSPAN12
		PUM2
		ATP9A
		FNIP2
		G3BP2
		TMEM70
		AASS
		RCHY1
		SPTY2D1
		PTPRF
		IKBKB
		TMED8
		ZNF268
		PGAP1
		BLCAP
		GNE
		ATF2
		PLSCR1
		PCMTD1
		SLC25A20
		SNRK
		GUSB
		SHOC2
		SETD1B
		SLC25A36
		PPRC1
		TMEM87A
		PKIA
		SP3
		SLC7A1
		RABGAP1L
		MXD1
		PCTP
		CD164
		KLHL11
		RAB18
		BCL10
		ACTG1
		ACSL4
		GJE1
		FNBP1
		DCAF17
		PGK1
		BLOC1S4
		MTFR1
		NBN
		GTF2A1
		ARL1
		GK
		SFXN2
		KDM5C
		PHF3
		ZNF148
		LPGAT1
		SLC25A32
		REEP3
		ATP13A3
		GPI
		RPS3
		GPATCH2L
		KRAS
		CENPO
		PIK3R3
		PARP11
		COX8C
		CDK6
		VAPB
		ZNF236
		GATAD1
		ITGAV
		PRKX
		TULP4
		CRYBG3
		TJP1
		TRIB1
		RBM12B
		RPSAP58
		AK2
		C16orf52
		INHBB
		TXLNA
		VPS13D
		SPIN1
		BMPER
		ZNF696
		TMEM41B
		SRP9
		ALKBH4
		CHAC1
		LIMK2
		PHIP
		MARCKS
		ZYG11B
		SMURF1
		CEP78
		METAP1D
		NPEPPS
		CYP20A1
		AK4
		MAP3K2
		LEPROTL1
		CDH1
		CKAP2
		HNRNPM
		STK4
		KIAA1467
		GBAS
		CCDC169
		MSH2
		STK35
		CTDSPL
		MAP1B
		TMEM194A
		PLEKHA8
		WDR41
		HSPA1B
		C6orf106
		NOLC1
		RHOBTB3
		SYT14
		GMNN
		TJP2
		YAP1
		RAD21
		PRDM15
		PMEPA1
		DCTN5
		PSME3
		MGEA5
		BCAT1
		IRAK4
		LGR4
		TBC1D9
		FAM81A
		TAOK1
		ANO6
		VDAC2
		UBXN2A
Epilepsy(43 MalaCards) all-p(3801)	8	GRIN2A
		TBC1D24
		CACNB4
		PRICKLE1
		EFHC1
		CHRNA2
		SRPX2
		PCDH19
OUR(FC+P,570) all-p(3801)	112	COL1A1
		SNX19
		FUS
		CLCN4
		RBPMS
		CAMSAP1
		TFEC
		FCGR2A
		F13A1
		SP110
		SLC24A4
		BRMS1L
		CNTNAP5
		KLHL42
		FZD3
		TPPP
		ZNF570
		N4BP2L1
		SERPINA3
		ZNF214
		ITGB5
		RBMS1
		AMER2
		ABCG1
		DCBLD2
		NOVA2
		ITGA1
		ARMC8
		GABRG1
		CNR1
		ANK2
		SLC1A2
		KIAA1244
		DGKB
		ACVR1C
		SOAT1
		MR1
		CD59
		LRRTM4
		TPGS2
		SERPINB1
		FUT9
		ZNF226
		GRM5
		TNFRSF10B
		HLA-DRB1
		ENC1
		PDHB
		GNAL
		MESDC2
		SHC1
		SSTR2
		PPM1K
		LRRC4C
		SUV39H2
		AHCYL1
		SOX10
		MSR1
		MXRA5
		HIPK3
		SLC5A3
		COL8A1
		LPHN3
		GLCCI1
		POSTN
		PPP3R1
		MYLK
		HLA-DPB1
		KAL1
		TMEM108
		GPR17
		LCP2
		DGKE
		HGF
		NUDT21
		HSPA12A
		ZNF471
		FGL2
		GUCY1A3
		APOL6
		PCMT1
		PRKD3
		NRIP1
		TENM2
		FAF1
		P2RY1
		SGOL1
		ZIC1
		KIAA2026
		TYRO3
		CLASP2
		B3GAT2
		COPS7B
		PPP1R12B
		LRP6
		PPAPDC1A
		ANKRD50
		CALCRL
		ST6GAL2
		KLHDC10
		RAB30
		FAM189A1
		RAVER2
		KCTD16
		YBX3
		ITGB3
		NDUFA10
		NDRG3
		DPY19L1
		GRIA2
		CSF2RB
		VHL
OUR(FC+P,570) validated(951 )	17	SAMSN1
		TNFAIP3
		ANXA2
		C6orf89
		BBS9
		TMEM181
		OAS2
		ARHGEF12
		HUWE1
		CAMK2N1
		ZFHX3
		PEG10
		KCTD4
		CYP1B1
		ETS1
		DKK1
		ATP6V0E1
all-p(3801)	2815	PNMA1
		CD44
		SLMAP
		FEZF1
		HAUS2
		FAM219A
		CMTR2
		ZHX3
		ATF6B
		APBB2
		XDH
		EDN1
		MTERF
		PDCL3
		ATP5F1
		CLK4
		ZNF799
		SLC35G3
		BRIX1
		LRRC6
		UBAC1
		CNGB1
		CRNKL1
		HS3ST3A1
		KLHL14
		MON1B
		TRIB3
		DDX5
		ZNF446
		MLF1IP
		CDK14
		EFCAB9
		PNPT1
		MIER1
		KCNK3
		MSRB3
		EPN2
		STK16
		GDA
		SLC15A2
		RP11-111M22.2
		TOB2
		ADAM7
		RNF185
		PPCS
		SRPK1
		C4orf3
		RRP7A
		ZFYVE1
		NAT10
		POTED
		HMX1
		FAHD1
		DIP2A
		BMP3
		GADL1
		SLK
		LUZP1
		USP6NL
		GRPEL1
		SLC25A46
		RNF32
		ATL2
		CLDN16
		RAB33B
		AC106017.1
		VGLL3
		MANEA
		GRK1
		ACBD3
		SUPT4H1
		PDCD4
		WDR45
		ANO5
		ANKRD6
		DCAF4L1
		STARD5
		DNAJC15
		SLFN12
		NCOR2
		FOXE1
		SIAH3
		CNGA3
		CHRAC1
		MFSD8
		FOXM1
		UFM1
		AP3M2
		MAOA
		ANGPT4
		FBXO31
		ST8SIA4
		RFXAP
		EPB42
		PIWIL3
		CETN3
		GPN2
		ADH5
		DESI1
		PLXNA1
		HS2ST1
		ZNF239
		WDFY2
		METTL25
		C1QL1
		FAXC
		FAM110C
		C2orf44
		ZNF35
		LIMD1
		ERBB2IP
		TOX3
		RSRC1
		NIPSNAP3B
		CXorf56
		TMEM59
		RCSD1
		DDX18
		CEP120
		SPTBN1
		LUC7L2
		EXOC2
		IRS1
		CDC42EP3
		KRTAP24-1
		C19orf55
		ATR
		ARSH
		GRIK2
		FAM204A
		IGSF11
		CHST6
		ZBED1
		ANKRD49
		CACNB1
		KDM6A
		PDP1
		AHCYL2
		LRRC10
		GNG12
		HABP4
		IL6R
		UBN2
		TFAP2B
		CIITA
		ZNF70
		L2HGDH
		GPATCH2
		MRPL15
		AGPS
		TSN
		SPRY2
		LZTFL1
		KLHL7
		SUV420H1
		ANKLE2
		NBPF3
		AGTPBP1
		RPRD1B
		hsa-mir-1199
		SMTNL2
		LONRF2
		RGS14
		IL18BP
		SCN11A
		SMC6
		MYEOV2
		PSMD5
		RSU1
		RPL4
		EIF4A3
		ATP6V1C1
		C16orf62
		ACO2
		COQ10B
		PSMF1
		C7orf60
		ACAD11
		UNC5CL
		MOB1B
		DYRK4
		SFRP2
		RAB38
		RIC3
		DUS4L
		TNFAIP6
		KCNK10
		RNF182
		CYP19A1
		DOK4
		KLHL6
		ZNF487
		MTMR6
		ARGFX
		CASC4
		S100Z
		KIAA0226L
		GTSF1
		CENPJ
		ATP6AP1L
		FHDC1
		GPR158
		SLC4A5
		DNAJC9
		CXorf23
		GRIP1
		TMEM248
		EP400NL
		CADPS2
		SEMA3G
		BX088651.1
		PSTK
		TRIM45
		PAQR3
		TMED7
		RGS20
		CENPL
		FST
		PAWR
		PREX2
		ESPNL
		ASTN2
		ZNF384
		PROSER2
		PMVK
		TAB2
		GPATCH8
		DDI2
		TNFAIP8L3
		MPC2
		FAM161A
		AL626787.1
		FBF1
		UPK1B
		HSPA2
		SLC38A9
		CNTNAP3B
		LAMTOR3
		POLR1A
		RAB5A
		PLEKHM3
		RAB15
		ANKDD1A
		ICA1L
		DAND5
		TLX1
		BDP1
		IFNAR1
		ATP6V0A2
		USH2A
		IMPAD1
		OLR1
		PPFIBP1
		FAM49A
		EHD2
		KIAA0753
		MICA
		GABRE
		TCFL5
		NT5E
		GK5
		SLC9A2
		SULF2
		KLRG1
		ADD1
		ZSCAN12
		TAL2
		GYPA
		CYP4F12
		SMS
		SPDYE1
		TMOD2
		FLI1
		DGKQ
		SCNN1B
		PPDPF
		ALG9
		TMEM106C
		KIAA1024L
		MEGF11
		SDK2
		MELK
		KCNK7
		HMBOX1
		CUL3
		PODXL
		MUC20
		CALCOCO2
		FAM122B
		KLRC4
		BSDC1
		NPNT
		ARSK
		TRHDE
		PHF12
		MAP2K4
		UQCRQ
		RP11-169F17.1
		FOLR2
		CSRP2BP
		CD72
		CDKN2B
		FAM96A
		ZBTB41
		MME
		GOLGA6L9
		TRMT2B
		NR4A3
		SPDYA
		SLC37A1
		TOMM22
		DTWD2
		OIP5
		C1orf180
		CGRRF1
		AC011294.3
		SPIC
		NLRP9
		GPR160
		APOBEC3F
		SLC30A2
		SRSF3
		SP4
		PCYT1B
		MBD2
		GPD1L
		RPL36A-HNRNPH2
		KIF5C
		ADAMTS17
		CBLN2
		CRLF3
		PSMA5
		WDR82
		FAM211A
		MAPK1IP1L
		USP51
		NPHP3
		TMEM134
		SFXN3
		ST6GALNAC3
		CEP104
		NCOA6
		ZC3H14
		MAN1A2
		RBMXL1
		ALDH5A1
		SERPINA4
		IKBKAP
		TWSG1
		WNT16
		TK2
		PIFO
		MKKS
		ELK4
		ERVV-1
		ZNF846
		SFTPA1
		GOLGA8J
		UBE2QL1
		EFR3B
		GPBP1
		ZNF287
		C2orf48
		ZFYVE9
		AC004899.1
		SLC25A30
		PLXNA4
		HSD17B13
		GRIN3A
		PTCD2
		SMOC2
		KCNH1
		HFM1
		YBX1
		ACSS3
		HNRNPH1
		MDC1
		TGIF2LY
		ATP11B
		NEIL2
		EIF4E
		AP000695.1
		LRRC32
		MRAS
		TRAF6
		CBWD1
		PNPLA3
		NRN1
		DUSP28
		ACADM
		FMR1
		FAM8A1
		C9orf72
		UBN1
		MMP8
		HACL1
		PKN3
		GHITM
		BLMH
		KIAA0513
		SH3BP2
		SH3TC2
		PRPH2
		KCNS2
		CHD7
		MESDC1
		C5orf51
		RFT1
		ELP6
		SLC8A2
		ADHFE1
		PTBP3
		PAX6
		DDI1
		CDON
		EID2B
		NETO1
		KLHL15
		GOLGA6B
		ZDHHC3
		CYB5B
		ZC3H8
		FAM19A2
		SESN1
		FBXO9
		NCAM2
		PACS1
		CDK13
		CHML
		MSRB2
		SEC22C
		GPR161
		FAM150A
		FZD5
		FAM134A
		PCNP
		ATP5G3
		NAA38
		DDX3Y
		LRRTM2
		C4orf32
		NAP1L5
		BTBD1
		PDP2
		CD28
		SMARCA4
		SLITRK3
		MCOLN3
		LRP8
		FAHD2A
		CCNB1IP1
		ITPKB
		TTL
		TTC39B
		NUDT19
		PLEKHB2
		SHISA4
		ZNF544
		GLIS3
		TMEM50B
		KLF17
		APOLD1
		NUDC
		ARHGAP29
		CELA2B
		GOLGA8K
		CPEB4
		PLEKHH1
		HCFC2
		SNAPC5
		TXNRD1
		SLC30A1
		C8orf31
		MC2R
		CHRFAM7A
		CWC22
		DCAF4L2
		FUT11
		ELMO1
		FAM184A
		UNC13A
		TAF11
		IER5
		MBTPS2
		TUBGCP4
		NCL
		GUF1
		C5orf30
		NUDT16L1
		GAL3ST4
		PRKRIP1
		FBXO47
		MCM2
		CD247
		TGS1
		ZBBX
		FBXL17
		DCAF13
		ZNF585A
		DDX43
		WISP1
		CRAMP1L
		KIAA0895
		PWP1
		MTO1
		ADAR
		PDE10A
		RHOQ
		CCDC85C
		HEY1
		NABP1
		METTL24
		LIN9
		GPAM
		RHOJ
		C16orf93
		ESYT2
		RP13-996F3.5
		FCRL5
		SEC14L2
		OGFOD1
		ZBTB8B
		ZRSR1
		PHEX
		TSPEAR
		SYBU
		PLEKHA2
		PDE4DIP
		L3HYPDH
		NAB1
		PEG3
		TSPAN18
		TRPM3
		CBWD2
		FECH
		CAPSL
		TYR
		TACR3
		CA8
		SLC35C1
		CKAP2L
		SMCO1
		FBLN7
		CYP27C1
		ZDHHC21
		LEKR1
		PANK2
		TAF8
		GOLGA6L1
		BICD2
		CDH7
		ACOXL
		RAPGEF5
		CHP1
		C3orf58
		SULF1
		C11orf48
		KCNV1
		LURAP1L
		ILDR2
		EHD1
		B3GNT6
		NCK1
		KCTD8
		ZNF550
		SPIN3
		CLEC2D
		MIS12
		GSTZ1
		NONO
		ZNF660
		MBP
		SOSTDC1
		SBSPON
		TMEM133
		LRG1
		KIRREL
		STAM2
		AJUBA
		MPEG1
		STAMBP
		ADAT1
		STAMBPL1
		TTC14
		FPR2
		OTC
		NFYB
		KCNQ3
		SOCS5
		SNX8
		CCBE1
		CHURC1
		PGM5
		RND2
		ELMOD3
		RNMT
		VMA21
		JAKMIP3
		ZHX1
		RPAP2
		FOSB
		PPP1R21
		TMEM135
		G6PC
		CHRM3
		DDO
		SLC25A45
		RIMKLA
		UPF3B
		CXCR6
		HLA-DOB
		C14orf142
		42624
		BTD
		SNRPB2
		CALD1
		NIPAL1
		AIG1
		HOXA11
		RAB28
		NLRP12
		PYGO1
		CTC-432M15.3
		CNNM3
		ZNF2
		SFMBT1
		GOLGA8R
		SFT2D2
		PSPC1
		ALB
		C16orf70
		DNTT
		COL11A1
		FOXF2
		DEXI
		OST4
		C11orf65
		RSF1
		P2RY11
		CX3CR1
		POU3F3
		MYLK3
		ANKRD18A
		CCP110
		PLP1
		C14orf2
		SLC25A31
		GDF7
		PTCHD1
		FZD4
		DOCK7
		STX6
		ZNF391
		PDK3
		DNAJB14
		BPI
		BRD3
		NOXRED1
		MAGEB10
		WDR3
		XKR4
		FABP2
		FBXL4
		C9orf3
		CLEC9A
		SYNM
		BMP2K
		MAPK4
		CCDC178
		SESTD1
		RHOBTB1
		CCDC126
		AP2A2
		CALCOCO1
		HORMAD1
		AAK1
		RPL14
		JRKL
		TMOD3
		KLK3
		PHKB
		ADAM2
		TBC1D8B
		GPR75
		TMEM110
		BAAT
		CELA2A
		RBM48
		RCN2
		VWA3B
		NDUFA5
		ZNF17
		VRTN
		ZNF280D
		MAST3
		PGBD4
		NYAP2
		KLRB1
		PSD3
		ISCA2
		PNP
		CHRNA7
		PIGM
		ZADH2
		MLLT4
		ARL6
		MEF2C
		FAM216B
		LZTS2
		AL162407.1
		MYB
		KCTD14
		ESM1
		MMS19
		ATOX1
		ERBB4
		ZNF225
		ZAP70
		STT3A
		LPP
		RAE1
		ATRX
		DMRT1
		IRS4
		TGFB2
		PCMTD2
		MNAT1
		GAL3ST3
		TRIO
		MEX3B
		ATXN7L1
		DEPDC1B
		NBEAL1
		C8A
		GPR107
		ZBED3
		FAM115C
		TFDP2
		ENPP4
		SMARCC1
		KBTBD13
		KCNE1
		FHL3
		NRM
		C7orf55-LUC7L2
		CD4
		COL20A1
		ZNF248
		UNC5B
		IRF2BP2
		UGT3A1
		THOC5
		RHOF
		EPDR1
		MYO3B
		TBC1D31
		GINS3
		ZFP3
		ATAD2B
		FOXR2
		TRPM8
		KCNIP3
		PHKG2
		RGS16
		FCGR2B
		RXRA
		ALKBH1
		NOS1
		AC079210.1
		HRK
		TMEM127
		LYPLA1
		INTU
		EML1
		SMAD3
		RALY
		NUP93
		LNPEP
		TBC1D12
		FBXO22
		YIPF4
		DGKH
		THAP10
		PLCG1
		ANKRD10
		SLC16A7
		ZRANB3
		PRKAR2A
		DPH3
		MURC
		SYT10
		SPATA17
		SKP1
		ZBTB38
		KATNAL1
		OSTF1
		FYCO1
		RAPH1
		MUC3A
		TBC1D5
		CNTN4
		DOCK8
		ATP11A
		ACRC
		PELO
		ARMC1
		ZNF154
		SPRN
		SLC15A4
		PRTFDC1
		RPL12
		DRAXIN
		COMMD2
		MGAT1
		TMC2
		MIER3
		TRNAU1AP
		RNF17
		LRRC58
		ZNF8
		TRIM72
		NUTM2D
		KIF11
		ZNF175
		PARVA
		JAKMIP2
		GOLPH3
		TMCO5A
		KIAA1143
		PRKG2
		ZNF117
		CCSER1
		TNFSF15
		SH3GLB1
		SPRTN
		PAG1
		RIPPLY3
		PCP4L1
		USP10
		ALG14
		C1orf123
		KNSTRN
		TEX261
		STAT4
		MRGPRX2
		ZNF81
		ZMYND8
		ZNF670
		SPICE1
		SCN4A
		FGB
		UFD1L
		NDUFAF6
		GOLGA6D
		COX17
		PIWIL1
		COA5
		ERMP1
		POU4F1
		HAL
		ARL4C
		ZNF641
		PRRG4
		WDR5B
		COLGALT2
		VPS36
		RNF144A
		42434
		RP11-342M21.2
		C18orf63
		COL4A3
		ATP2C1
		CCDC104
		CYP4F3
		RASEF
		AHCY
		TSHZ2
		SLC12A2
		PPTC7
		ISPD
		LOH12CR1
		STON2
		CD58
		AC027763.2
		BPIFC
		ZNF566
		ZFP36L2
		FAR2
		TRAT1
		MAGT1
		FAM188A
		ZNF778
		SMIM8
		ASAP3
		TMPO
		SV2B
		FAM230A
		MAP10
		NOTCH2NL
		PGLYRP2
		STUB1
		METTL10
		MAPK14
		SIM1
		ANXA6
		KIAA1217
		MORC3
		MOCS3
		GPR126
		PATE2
		MFSD2A
		HIST1H2BN
		CNTF
		MAP3K8
		RPAP3
		NAA20
		WWC1
		PLEKHA3
		PLEKHG3
		TMEM14A
		PLS1
		RAB23
		PLA2G4A
		AKR7A2
		RIF1
		LARP1
		DBT
		ITGB6
		INVS
		RFX1
		KLK2
		SAMD8
		UQCRB
		TLR8
		IFLTD1
		ADAMTS4
		GABRB2
		EGLN1
		RP11-467N20.5
		MAN1C1
		GRIN2B
		ADAMTS14
		CMC1
		COX20
		CACUL1
		HSPA6
		RP11-10A14.4
		UBXN10
		SPDYE3
		TRIM26
		MPZL1
		PARPBP
		CRISPLD1
		SPIN4
		APAF1
		AGK
		NDUFA4
		ITPR1
		PABPC1L2A
		NPAS4
		EIF5A2
		INSM2
		SHPRH
		ATXN3
		NDUFB5
		ADO
		LUZP4
		P2RY2
		N6AMT1
		GPRC5A
		PAK3
		AL353791.1
		RNF187
		TGM3
		PDC
		HEXB
		TM4SF18
		PRR15L
		GRHPR
		SLC30A4
		LTN1
		TRMT13
		NEUROD1
		CENPA
		DCAF7
		AQR
		TMEM75
		USP45
		GABRA2
		GRHL3
		ZNF134
		KLHL4
		CCDC127
		DENND5B
		TMEM183A
		USP53
[truncated: 2,640 more rows]
