# Supplementary material for: Comparative study of joint bioinformatics analysis of underlying potential of ‘neurimmiR’, miR-212-3P/miR-132-3P, being involved in epilepsy and its emerging role in human cancer
Source: Oncotarget. 2017 Mar 24;8(25):40668–82. doi: 10.18632/oncotarget.16541 (PMC5522300; doi:10.18632/oncotarget.16541)
Supplement: Supplementary file 8 [file oncotarget-08-40668-s008.xlsx]

## Sheet: sheet1
Stable 7 Execl sheet 1: statistically enriched pathway against KEGG in 31.1% of DEGs; Execl sheet 2: statistically enriched GO-term(BP); Execl sheet 3: statistically enriched GO-term (CC); Execl sheet 4: statistically enriched GO-term (MF); Execl sheet 5: tissue expression of 177 DEGs; Execl sheet 6: CHROMOSOME of 177 DEGs
Category	Term	Count	%	PValue	Genes	List Total	Pop Hits	Pop Total	Fold Enrichment	Bonferroni	Benjamini	FDR
KEGG_PATHWAY	hsa04611:Platelet activation	10	5.81395	1.09898e-05	MAPK1, P2RY1, GUCY1A3, FCGR2A, COL1A1, ITGB3, ARHGEF12, COL5A2, MYLK, LCP2	77	130	6910	6.9031	0.00194331	0.00194331	0.0134978
KEGG_PATHWAY	hsa04510:Focal adhesion	11	6.39535	7.6375e-05	MAPK1, PPP1R12B, PDGFRA, ITGA1, ITGB5, SHC1, COL1A1, HGF, ITGB3, COL5A2, MYLK	77	206	6910	4.79196	0.0134279	0.00673665	0.0937703
KEGG_PATHWAY	hsa05205:Proteoglycans in cancer	10	5.81395	0.000316526	MAPK1, ANK2, PPP1R12B, ITGB5, MDM2, FZD3, HGF, ITGB3, ARHGEF12, FRS2	77	200	6910	4.48701	0.054493	0.0185046	0.388092
KEGG_PATHWAY	hsa04270:Vascular smooth muscle contraction	7	4.06977	0.00188278	MAPK1, PPP1R12B, ADRA1A, GUCY1A3, CALCRL, ARHGEF12, MYLK	77	119	6910	5.27884	0.283635	0.080009	2.28819
KEGG_PATHWAY	hsa04360:Axon guidance	7	4.06977	0.0026173	MAPK1, SEMA6A, SEMA6D, PPP3R1, LRRC4C, ARHGEF12, SRGAP1	77	127	6910	4.94631	0.371154	0.0886004	3.16776
KEGG_PATHWAY	hsa04145:Phagosome	7	4.06977	0.00652666	ATP6V0E1, MSR1, HLA-DRB1, ITGB5, FCGR2A, HLA-DPB1, ITGB3	77	153	6910	4.10576	0.686202	0.175656	7.72797
KEGG_PATHWAY	hsa04015:Rap1 signaling pathway	8	4.65116	0.00802375	MAPK1, CNR1, P2RY1, PDGFRA, HGF, ITGB3, PRKD3, LCP2	77	210	6910	3.41868	0.759715	0.184297	9.42142
KEGG_PATHWAY	hsa04724:Glutamatergic synapse	6	3.48837	0.00815726	GRM5, MAPK1, SLC1A2, GRIA2, PPP3R1, SHANK2	77	114	6910	4.72317	0.765373	0.165748	9.57106
KEGG_PATHWAY	hsa04810:Regulation of actin cytoskeleton	8	4.65116	0.00822714	MAPK1, PPP1R12B, PDGFRA, ITGA1, ITGB5, ITGB3, ARHGEF12, MYLK	77	211	6910	3.40247	0.76828	0.149958	9.64927
KEGG_PATHWAY	hsa04640:Hematopoietic cell lineage	5	2.90698	0.0139838	IL1R1, HLA-DRB1, CD59, ITGA1, ITGB3	77	85	6910	5.27884	0.917305	0.220623	15.884
KEGG_PATHWAY	hsa04380:Osteoclast differentiation	6	3.48837	0.0143249	MAPK1, IL1R1, PPP3R1, FCGR2A, ITGB3, LCP2	77	131	6910	4.11024	0.922217	0.207186	16.2407
KEGG_PATHWAY	hsa04512:ECM-receptor interaction	5	2.90698	0.0151228	ITGA1, ITGB5, COL1A1, ITGB3, COL5A2	77	87	6910	5.15749	0.932605	0.201297	17.0698
KEGG_PATHWAY	hsa04723:Retrograde endocannabinoid signaling	5	2.90698	0.0247402	GRM5, GABRG1, MAPK1, GRIA2, CNR1	77	101	6910	4.44259	0.988134	0.289001	26.4867
KEGG_PATHWAY	hsa05146:Amoebiasis	5	2.90698	0.0288996	GNAL, IL1R1, SERPINB1, COL1A1, COL5A2	77	106	6910	4.23303	0.994431	0.309788	30.2464
KEGG_PATHWAY	hsa04080:Neuroactive ligand-receptor interaction	8	4.65116	0.0319426	GRM5, GABRG1, SSTR2, GRIA2, CNR1, P2RY1, ADRA1A, CALCRL	77	277	6910	2.59178	0.996805	0.318238	32.8842
KEGG_PATHWAY	hsa05214:Glioma	4	2.32558	0.0343364	MAPK1, PDGFRA, MDM2, SHC1	77	65	6910	5.52248	0.997939	0.320584	34.8946
KEGG_PATHWAY	hsa04151:PI3K-Akt signaling pathway	9	5.23256	0.0348919	MAPK1, PDGFRA, ITGA1, ITGB5, MDM2, COL1A1, HGF, ITGB3, COL5A2	77	345	6910	2.34105	0.998138	0.309111	35.3531
KEGG_PATHWAY	hsa04720:Long-term potentiation	4	2.32558	0.0356944	GRM5, MAPK1, GRIA2, PPP3R1	77	66	6910	5.4388	0.998393	0.300516	36.0102
KEGG_PATHWAY	hsa05140:Leishmaniasis	4	2.32558	0.0428946	MAPK1, HLA-DRB1, FCGR2A, HLA-DPB1	77	71	6910	5.05579	0.999574	0.335301	41.6379
KEGG_PATHWAY	hsa05218:Melanoma	4	2.32558	0.0428946	MAPK1, PDGFRA, MDM2, HGF	77	71	6910	5.05579	0.999574	0.335301	41.6379
KEGG_PATHWAY	hsa05152:Tuberculosis	6	3.48837	0.0447508	MAPK1, HLA-DRB1, PPP3R1, FCGR2A, HLA-DPB1, ARHGEF12	77	177	6910	3.04204	0.999698	0.333143	43.0131
KEGG_PATHWAY	hsa04650:Natural killer cell mediated cytotoxicity	5	2.90698	0.0448718	MAPK1, TNFRSF10B, PPP3R1, SHC1, LCP2	77	122	6910	3.67788	0.999704	0.320877	43.1017
KEGG_PATHWAY	hsa00514:Other types of O-glycan biosynthesis	3	1.74419	0.0452054	B3GAT2, FUT9, ST6GAL2	77	31	6910	8.68454	0.999722	0.310767	43.3453
KEGG_PATHWAY	hsa04020:Calcium signaling pathway	6	3.48837	0.0465835	GRM5, GNAL, PDGFRA, PPP3R1, ADRA1A, MYLK	77	179	6910	3.00805	0.999785	0.307266	44.3416
KEGG_PATHWAY	hsa05166:HTLV-I infection	7	4.06977	0.0617862	IL1R1, HLA-DRB1, ETS1, PDGFRA, PPP3R1, FZD3, HLA-DPB1	77	256	6910	2.45384	0.999987	0.375222	54.3137
KEGG_PATHWAY	hsa04550:Signaling pathways regulating pluripotency of stem cells	5	2.90698	0.0677235	MAPK1, LIFR, FZD3, ZFHX3, ACVR1C	77	140	6910	3.20501	0.999996	0.391337	57.7408
KEGG_PATHWAY	hsa04540:Gap junction	4	2.32558	0.0722805	GRM5, MAPK1, PDGFRA, GUCY1A3	77	88	6910	4.0791	0.999998	0.399957	60.2093
KEGG_PATHWAY	hsa04921:Oxytocin signaling pathway	5	2.90698	0.0955704	MAPK1, PPP1R12B, PPP3R1, GUCY1A3, MYLK	77	158	6910	2.83988	1	0.482378	70.8824
KEGG_PATHWAY	hsa05231:Choline metabolism in cancer	4	2.32558	0.0994236	MAPK1, DGKB, DGKE, PDGFRA	77	101	6910	3.55407	1	0.484172	72.37

## Sheet: Sheet2
Term	Count	%	PValue	Genes	List Total	Pop Hits	Pop Total	Fold Enrichment	Bonferroni	Benjamini	FDR
GO:0030168~platelet activation	8	4.65116	0.000108803	MAPK1, TYRO3, DGKB, DGKE, P2RY1, COL1A1, ITGB3, LCP2	158	116	16787	7.32737	0.122883	0.122883	0.175845
GO:0007268~chemical synaptic transmission	9	5.23256	0.00201285	GRM5, GABRG1, MAPK1, SLC1A2, PTPRD, SSTR2, GRIA2, LRP6, APBA1	158	242	16787	3.95133	0.91178	0.702982	3.20653
GO:0030198~extracellular matrix organization	8	4.65116	0.00248398	TGFBI, ITGA1, ITGB5, POSTN, COL1A1, ITGB3, COL8A1, COL5A2	158	196	16787	4.33661	0.950059	0.631743	3.94301
GO:0060325~face morphogenesis	4	2.32558	0.00297682	DKK1, ARID5B, LRP6, COL1A1	158	31	16787	13.7093	0.972468	0.592659	4.70778
GO:0007205~protein kinase C-activating G-protein coupled receptor signaling pathway	4	2.32558	0.00326243	GRM5, DGKB, DGKE, PRKD3	158	32	16787	13.2809	0.980506	0.545034	5.14837
GO:0030199~collagen fibril organization	4	2.32558	0.00573131	CYP1B1, COL1A1, COL5A2, ANXA2	158	39	16787	10.8971	0.999018	0.684737	8.878
GO:0050728~negative regulation of inflammatory response	5	2.90698	0.00642578	TYRO3, ETS1, CALCRL, HGF, TNFAIP3	158	79	16787	6.72448	0.999577	0.670349	9.90204
GO:0007204~positive regulation of cytosolic calcium ion concentration	6	3.48837	0.0102038	SPPL3, P2RY1, PDGFRA, LRP6, ADRA1A, ADCYAP1	158	140	16787	4.55344	0.999996	0.786656	15.2865
GO:0007165~signal transduction	20	11.6279	0.0123682	TYRO3, HLA-DRB1, PPP1R12B, SP110, SALL3, MAPK1, GNAL, ARHGAP32, TNFRSF10B, GRIA2, ANK2, NDRG3, TENM2, ADRA1A, CSF2RB, SHC1, MR1, CLOCK, SRGAP1, IGFBP5	158	1163	16787	1.82712	1	0.811054	18.2336
GO:0032922~circadian regulation of gene expression	4	2.32558	0.0170148	ZFHX3, CLOCK, HNRNPU, NRIP1	158	58	16787	7.32737	1	0.873553	24.2388
GO:0000187~activation of MAPK activity	5	2.90698	0.0175214	MAPK1, ITGA1, SHC1, HGF, FRS2	158	106	16787	5.01164	1	0.855778	24.8679
GO:0019233~sensory perception of pain	4	2.32558	0.0186173	MAPK1, CNR1, P2RY1, ADCYAP1	158	60	16787	7.08312	1	0.848491	26.212
GO:0051966~regulation of synaptic transmission, glutamatergic	3	1.74419	0.0209638	GRM5, DKK1, CNR1	158	24	16787	13.2809	1	0.859681	29.0145
GO:0071407~cellular response to organic cyclic compound	4	2.32558	0.0220653	MSR1, CYP1B1, P2RY1, IGFBP5	158	64	16787	6.64043	1	0.85346	30.2954
GO:0070301~cellular response to hydrogen peroxide	4	2.32558	0.0220653	CYP1B1, ETS1, MDM2, TNFAIP3	158	64	16787	6.64043	1	0.85346	30.2954
GO:0045893~positive regulation of transcription, DNA-templated	11	6.39535	0.0233496	MAPK1, VHL, ETS1, SOX11, LRP6, ZNF711, COL1A1, ZIC1, ZFHX3, CLOCK, NRIP1	158	516	16787	2.26495	1	0.850132	31.7614
GO:0007155~cell adhesion	10	5.81395	0.029123	TYRO3, CYP1B1, CNTNAP5, TGFBI, ITGB5, POSTN, COL1A1, ITGB3, COL8A1, APBA1	158	460	16787	2.30971	1	0.892029	38.0015
GO:0030335~positive regulation of cell migration	6	3.48837	0.0318913	MAPK1, SEMA6D, PDGFRA, COL1A1, HGF, MYLK	158	188	16787	3.39086	1	0.899476	40.8
GO:1902042~negative regulation of extrinsic apoptotic signaling pathway via death domain receptors	3	1.74419	0.0379774	TNFRSF10B, HGF, TNFAIP3	158	33	16787	9.6588	1	0.925123	46.5409
GO:0035556~intracellular signal transduction	9	5.23256	0.0381627	DGKB, DGKE, ADRA1A, GUCY1A3, SHC1, ARHGEF12, PRKD3, LCP2, IGFBP5	158	408	16787	2.34368	1	0.915221	46.7073
GO:0050919~negative chemotaxis	3	1.74419	0.0401083	SEMA6A, SEMA6D, ITGB3	158	34	16787	9.37472	1	0.915103	48.4244
GO:0000122~negative regulation of transcription from RNA polymerase II promoter	13	7.55814	0.0421518	DKK1, VHL, SOX11, TENM2, ARID5B, YBX3, MDM2, ZBTB18, ZFHX3, BRMS1L, NRIP1, NFIB, SUV39H2	158	732	16787	1.8869	1	0.915514	50.1721
GO:0007166~cell surface receptor signaling pathway	7	4.06977	0.0454158	SEMA6A, IL1R1, TNFRSF10B, CD59, P2RY1, LIFR, CALCRL	158	276	16787	2.69467	1	0.92159	52.8486
GO:0003283~atrial septum development	2	1.16279	0.0459012	ANK2, MDM2	158	5	16787	42.4987	1	0.914716	53.2349
GO:0070849~response to epidermal growth factor	2	1.16279	0.0459012	MAPK1, IL1R1	158	5	16787	42.4987	1	0.914716	53.2349
GO:0050852~T cell receptor signaling pathway	5	2.90698	0.0508336	SPPL3, MAPK1, HLA-DRB1, HLA-DPB1, LCP2	158	149	16787	3.56533	1	0.927156	56.9958
GO:0042060~wound healing	4	2.32558	0.0537246	DCBLD2, PDGFRA, ITGB3, C6ORF89	158	91	16787	4.67019	1	0.930169	59.0661
GO:0046426~negative regulation of JAK-STAT cascade	3	1.74419	0.0537887	DAB1, LRRTM4, LRRC4C	158	40	16787	7.96851	1	0.922884	59.111
GO:0002062~chondrocyte differentiation	3	1.74419	0.0537887	SNX19, TGFBI, NFIB	158	40	16787	7.96851	1	0.922884	59.111
GO:0006366~transcription from RNA polymerase II promoter	10	5.81395	0.054107	SALL3, SOX10, CSRNP3, ETS1, SOX11, AFF4, ZIC1, ZFHX3, CLOCK, NFIB	158	517	16787	2.05506	1	0.916471	59.3328
GO:1904693~midbrain morphogenesis	2	1.16279	0.054827	DKK1, FZD3	158	6	16787	35.4156	1	0.911669	59.8307
GO:0070527~platelet aggregation	3	1.74419	0.0562089	TYRO3, PDGFRA, ITGB3	158	41	16787	7.77416	1	0.909625	60.7702
GO:0000398~mRNA splicing, via spliceosome	6	3.48837	0.057683	FUS, RBPMS, RAVER2, NUDT21, NOVA2, HNRNPU	158	222	16787	2.87154	1	0.908044	61.7496
GO:0009636~response to toxic substance	4	2.32558	0.0581116	MAPK1, CYP1B1, MDM2, SHC1	158	94	16787	4.52114	1	0.902426	62.0301
GO:0001525~angiogenesis	6	3.48837	0.0601608	CYP1B1, TGFBI, SHC1, CALCRL, COL8A1, ANXA2	158	225	16787	2.83325	1	0.903328	63.3444
GO:0060253~negative regulation of glial cell proliferation	2	1.16279	0.0636699	SOX11, ADCYAP1	158	7	16787	30.3562	1	0.909484	65.4966
GO:0071679~commissural neuron axon guidance	2	1.16279	0.0636699	FZD3, NFIB	158	7	16787	30.3562	1	0.909484	65.4966
GO:0048642~negative regulation of skeletal muscle tissue development	2	1.16279	0.0636699	DKK1, YBX3	158	7	16787	30.3562	1	0.909484	65.4966
GO:0007185~transmembrane receptor protein tyrosine phosphatase signaling pathway	2	1.16279	0.0636699	PTPRD, FRS2	158	7	16787	30.3562	1	0.909484	65.4966
GO:0010656~negative regulation of muscle cell apoptotic process	2	1.16279	0.0636699	LIFR, ADCYAP1	158	7	16787	30.3562	1	0.909484	65.4966
GO:0050869~negative regulation of B cell activation	2	1.16279	0.0636699	TNFAIP3, SAMSN1	158	7	16787	30.3562	1	0.909484	65.4966
GO:0002862~negative regulation of inflammatory response to antigenic stimulus	2	1.16279	0.0636699	HLA-DRB1, GPR17	158	7	16787	30.3562	1	0.909484	65.4966
GO:0006396~RNA processing	4	2.32558	0.0657863	RBPMS, CELF2, HNRNPU, RBMS1	158	99	16787	4.2928	1	0.910344	66.7366
GO:0006469~negative regulation of protein kinase activity	4	2.32558	0.0673745	LRRTM4, LRP6, LRRC4C, CAMK2N1	158	100	16787	4.24987	1	0.909413	67.6396
GO:0001755~neural crest cell migration	3	1.74419	0.0688551	SEMA6A, SOX10, SEMA6D	158	46	16787	6.92914	1	0.90818	68.4607
GO:0007187~G-protein coupled receptor signaling pathway, coupled to cyclic nucleotide second messenger	3	1.74419	0.0688551	SSTR2, CNR1, CALCRL	158	46	16787	6.92914	1	0.90818	68.4607
GO:0045860~positive regulation of protein kinase activity	3	1.74419	0.0714873	DAB1, LCP2, ADCYAP1	158	47	16787	6.78171	1	0.910684	69.8722
GO:0002576~platelet degranulation	4	2.32558	0.0722434	F13A1, SERPINA3, HGF, ITGB3	158	103	16787	4.12609	1	0.907249	70.2666
GO:0071559~response to transforming growth factor beta	2	1.16279	0.0724306	IL1R1, ZFHX3	158	8	16787	26.5617	1	0.902031	70.3635
GO:0030900~forebrain development	3	1.74419	0.0768478	SSTR2, DKK1, FRS2	158	49	16787	6.50491	1	0.910079	72.5657
GO:0007193~adenylate cyclase-inhibiting G-protein coupled receptor signaling pathway	3	1.74419	0.0795744	GNAL, SSTR2, P2RY1	158	50	16787	6.37481	1	0.912578	73.8474
GO:0032886~regulation of microtubule-based process	2	1.16279	0.0811098	KLHL42, CLASP2	158	9	16787	23.6104	1	0.911689	74.5442
GO:0090244~Wnt signaling pathway involved in somitogenesis	2	1.16279	0.0811098	DKK1, LRP6	158	9	16787	23.6104	1	0.911689	74.5442
GO:0008284~positive regulation of cell proliferation	9	5.23256	0.0825053	MAPK1, ETS1, SOX11, PDGFRA, LIFR, MDM2, SHC1, HGF, ADCYAP1	158	481	16787	1.98799	1	0.910457	75.1623
GO:0006486~protein glycosylation	4	2.32558	0.0859661	B3GAT2, FUT9, ST6GAL2, OAS2	158	111	16787	3.82871	1	0.91471	76.6351
GO:0060055~angiogenesis involved in wound healing	2	1.16279	0.0897083	ETS1, ITGB3	158	10	16787	21.2494	1	0.919286	78.1353
GO:0046887~positive regulation of hormone secretion	2	1.16279	0.0897083	SOX11, P2RY1	158	10	16787	21.2494	1	0.919286	78.1353
GO:0051533~positive regulation of NFAT protein import into nucleus	2	1.16279	0.0982268	SPPL3, PPP3R1	158	11	16787	19.3176	1	0.933359	81.2199
GO:0045824~negative regulation of innate immune response	2	1.16279	0.0982268	TYRO3, TNFAIP3	158	11	16787	19.3176	1	0.933359	81.2199
GO:0016049~cell growth	3	1.74419	0.0994543	ATP6V0E1, ADRA1A, ITGB3	158	57	16787	5.59194	1	0.931828	81.6292
GO:0006955~immune response	8	4.65116	0.0996842	IL1R1, TNFRSF10B, HLA-DRB1, ETS1, OAS2, MR1, HLA-DPB1, LCP2	158	420	16787	2.02375	1	0.928366	81.7049

## Sheet: Sheet3
Category	Term	Count	%	PValue	Genes	List Total	Pop Hits	Pop Total	Fold Enrichment	Bonferroni	Benjamini	FDR
GOTERM_CC_DIRECT	GO:0045211~postsynaptic membrane	12	6.97674	3.26346e-06	GABRG1, LZTS3, ARHGAP32, ANK2, GRIA2, LRRTM4, TENM2, P2RY1, KCTD16, LRRC4C, SHANK2, CAMK2N1	165	210	18202	6.30372	0.000743794	0.000743794	0.00417798
GOTERM_CC_DIRECT	GO:0005887~integral component of plasma membrane	28	16.2791	0.000162818	DCBLD2, SLC5A3, IL1R1, MSR1, HLA-DRB1, ITGB3, SLC24A4, CNR1, P2RY1, CSF2RB, CALCRL, FRS2, TYRO3, PTPRD, LIFR, ABCG1, GRM5, SEMA6A, SSTR2, TNFRSF10B, GRIA2, SEMA6D, TENM2, PDGFRA, ADRA1A, GPR17, CLCN4, HS3ST3B1	165	1417	18202	2.17983	0.0364449	0.0183916	0.208248
GOTERM_CC_DIRECT	GO:0009986~cell surface	15	8.72093	0.000557938	DCBLD2, SLC1A2, IL1R1, TNFRSF10B, HLA-DRB1, CD59, P2RY1, LRP6, ITGA1, ITGB5, FZD3, HLA-DPB1, ITGB3, HNRNPU, ANXA2	165	560	18202	2.95487	0.119482	0.0415282	0.711955
GOTERM_CC_DIRECT	GO:0014069~postsynaptic density	8	4.65116	0.000671876	GRM5, LZTS3, IL1R1, ARHGAP32, DAB1, P2RY1, SHANK2, CAMK2N1	165	162	18202	5.44766	0.142076	0.0375853	0.85677
GOTERM_CC_DIRECT	GO:0005886~plasma membrane	54	31.3953	0.00235528	SLC5A3, MSR1, ACVR1C, SLC1A2, SLC24A4, ANK2, TGFBI, GUCY1A3, CSF2RB, CALN1, SHC1, CALCRL, FRS2, LIFR, MESDC2, C6ORF89, GRM5, GNAL, SSTR2, TNFRSF10B, PDGFRA, MDM2, GPR17, PRKD3, IL1R1, HLA-DRB1, PPP1R12B, ITGB5, ITGB3, DGKB, AMER2, DGKE, FAT3, CNR1, P2RY1, HLA-DPB1, MR1, CLASP2, APBA1, SPPL3, PTPRD, ITGA1, FZD3, SHANK2, ABCG1, ANXA2, DKK1, SEMA6D, GRIA2, CD59, TENM2, LRP6, ADRA1A, FCGR2A	165	4095	18202	1.45471	0.415873	0.101948	2.9738
GOTERM_CC_DIRECT	GO:0030054~cell junction	12	6.97674	0.00277822	GABRG1, LZTS3, ARHGAP32, GRIA2, LRRTM4, TENM2, KCTD16, LRRC4C, SHANK2, CAMK2N1, OLFM1, NRIP1	165	454	18202	2.91582	0.469701	0.100323	3.49909
GOTERM_CC_DIRECT	GO:0030666~endocytic vesicle membrane	5	2.90698	0.00296658	MSR1, GRIA2, HLA-DRB1, MDM2, HLA-DPB1	165	66	18202	8.35721	0.492056	0.0922346	3.73219
GOTERM_CC_DIRECT	GO:0016020~membrane	32	18.6047	0.00748116	ATP6V0E1, IER3IP1, IL1R1, MSR1, HLA-DRB1, BBS9, OAS2, LRRC4C, DPY19L1, SLC1A2, DAB1, SLC24A4, DGKE, HLA-DPB1, CLASP2, CALCRL, FRS2, APBA1, SOAT1, SPPL3, VHL, ITGA1, HGF, ARHGEF12, HNRNPU, ANXA2, EML4, HUWE1, CD59, PDGFRA, SERPINB1, PRKD3	165	2201	18202	1.60385	0.819517	0.192663	9.16613
GOTERM_CC_DIRECT	GO:0043005~neuron projection	8	4.65116	0.00775164	GRM5, SSTR2, DAB1, ANK2, TENM2, ITGA1, SHANK2, APBA1	165	251	18202	3.51602	0.830391	0.178924	9.48253
GOTERM_CC_DIRECT	GO:0030424~axon	7	4.06977	0.0198581	MAPK1, SEMA6A, IL1R1, CNR1, SACS, FZD3, OLFM1	165	235	18202	3.28598	0.989675	0.367022	22.6471
GOTERM_CC_DIRECT	GO:0008305~integrin complex	3	1.74419	0.0244376	ITGA1, ITGB5, ITGB3	165	27	18202	12.2572	0.996451	0.401193	27.1487
GOTERM_CC_DIRECT	GO:0071556~integral component of lumenal side of endoplasmic reticulum membrane	3	1.74419	0.0279385	SPPL3, HLA-DRB1, HLA-DPB1	165	29	18202	11.4119	0.998436	0.416311	30.4257
GOTERM_CC_DIRECT	GO:0043235~receptor complex	5	2.90698	0.0279593	LIFR, LRP6, ITGB5, KCTD16, ITGB3	165	127	18202	4.34312	0.998444	0.391859	30.4448
GOTERM_CC_DIRECT	GO:0000139~Golgi membrane	11	6.39535	0.0416757	B3GAT2, ARHGAP32, FUT9, RAB30, ST6GAL2, HLA-DRB1, CD59, HLA-DPB1, ABCG1, HS3ST3B1, C6ORF89	165	591	18202	2.05324	0.999939	0.50006	42.0154
GOTERM_CC_DIRECT	GO:0042383~sarcolemma	4	2.32558	0.0545267	ANK2, CD59, PPP3R1, ANXA2	165	95	18202	4.64485	0.999997	0.573549	51.2192
GOTERM_CC_DIRECT	GO:0031012~extracellular matrix	7	4.06977	0.054606	TGFBI, POSTN, COL1A1, COL8A1, COL5A2, HNRNPU, ANXA2	165	300	18202	2.57402	0.999997	0.550755	51.2716
GOTERM_CC_DIRECT	GO:0043231~intracellular membrane-bounded organelle	10	5.81395	0.0642286	SPPL3, DAB1, CYP1B1, CNR1, AHCYL1, OAS2, COL8A1, ZFHX3, CLOCK, ABCG1	165	555	18202	1.98766	1	0.589479	57.2536
GOTERM_CC_DIRECT	GO:0005737~cytoplasm	57	33.1395	0.0771475	LZTS3, YBX3, POSTN, LRRC4C, ZIC1, SLC24A4, RAVER2, CAMSAP1, FRS2, USP15, SOX11, ENC1, RUNX1T1, GLCCI1, ARHGEF12, C6ORF89, EML4, GRM5, MAPK1, SSTR2, RBPMS, HUWE1, HIPK3, TPPP, PDGFRA, SERPINB1, MDM2, CELF2, TNFAIP3, CLOCK, PRKD3, SRGAP1, SNX19, PPP1R12B, COPS7B, OAS2, KLHDC10, TPGS2, PEG10, DGKB, NDRG3, DGKE, LRRTM4, TFEC, PCMT1, KLHL42, CLASP2, SACS, FZD3, SHANK2, RAB30, SEMA6D, ETS1, AHCYL1, APO…	165	5240	18202	1.19999	1	0.638305	64.2229
GOTERM_CC_DIRECT	GO:0012507~ER to Golgi transport vesicle membrane	3	1.74419	0.0798749	HLA-DRB1, CD59, HLA-DPB1	165	52	18202	6.36434	1	0.631733	65.5533
GOTERM_CC_DIRECT	GO:0031901~early endosome membrane	4	2.32558	0.0873684	SNX19, DKK1, LRP6, CLCN4	165	116	18202	3.80397	1	0.64733	68.9772
GOTERM_CC_DIRECT	GO:0043204~perikaryon	4	2.32558	0.0873684	FUS, MAPK1, ITGA1, OLFM1	165	116	18202	3.80397	1	0.64733	68.9772
GOTERM_CC_DIRECT	GO:0031093~platelet alpha granule lumen	3	1.74419	0.0879282	F13A1, SERPINA3, HGF	165	55	18202	6.01719	1	0.631846	69.2199
GOTERM_CC_DIRECT	GO:0016021~integral component of membrane	56	32.5581	0.0890077	SLC5A3, ATP6V0E1, MSR1, LRRC4C, DPY19L1, SLC1A2, TMEM108, GUCY1A3, CSF2RB, CALN1, CALCRL, TYRO3, CNTNAP5, LIFR, GLCCI1, C6ORF89, GRM5, TNFRSF10B, HUWE1, TMEM181, EMC1, COL1A1, GPR17, IL1R1, FUT9, CYP1B1, HLA-DRB1, PPP1R12B, ITGB3, DGKE, LRRTM4, FAT3, CNR1, FAM189A1, PCMT1, HLA-DPB1, MR1, SOAT1, SPPL3, PTPRD, ST6GAL2, FZD3, SHANK2, ABCG1, B3GAT2, ELFN2, SEMA6A, C1ORF115, SEMA6D, GRIA2, LRP6, ADRA1…	165	5183	18202	1.19191	1	0.619438	69.6831
GOTERM_CC_DIRECT	GO:0010008~endosome membrane	5	2.90698	0.0890656	ATP6V0E1, ARHGAP32, SHC1, HLA-DPB1, CLCN4	165	187	18202	2.9496	1	0.603362	69.7077

## Sheet: Sheet4
Category	Term	Count	%	PValue	Genes	List Total	Pop Hits	Pop Total	Fold Enrichment	Bonferroni	Benjamini	FDR
GOTERM_MF_DIRECT	GO:0005161~platelet-derived growth factor receptor binding	3	1.74419	0.00938087	IL1R1, PDGFRA, ITGB3	152	16	16313	20.1229	0.960554	0.960554	12.0603
GOTERM_MF_DIRECT	GO:0003700~transcription factor activity, sequence-specific DNA binding	17	9.88372	0.0165532	SOX11, AFF4, YBX3, RUNX1T1, ZIC1, ZBTB18, SALL3, ZNF226, CSRNP3, ETS1, TFEC, ZNF711, ZNF471, ZNF570, ZFHX3, CLOCK, NFIB	152	962	16313	1.89655	0.996737	0.942881	20.356
GOTERM_MF_DIRECT	GO:0005515~protein binding	71	41.2791	0.0186988	POSTN, LRRC4C, PDHB, ANK2, ANKRD50, TGFBI, SERPINA3, CSF2RB, SHC1, CALCRL, FRS2, USP15, TYRO3, ARID5B, ENC1, LIFR, RUNX1T1, ARHGEF12, HNRNPU, C6ORF89, NRIP1, MAPK1, SSTR2, RBPMS, ARHGAP32, TNFRSF10B, HUWE1, PPM1K, TPPP, ZNF711, PDGFRA, MDM2, COL1A1, TNFAIP3, CLOCK, PRKD3, LCP2, FUS, IL1R1, BBS9, PPP1R12B, PPP3R1, ITGB5, ITGB3, PEG10, AMER2, NUDT21, KLHL42, CLASP2, COL8A1, APBA1, BRMS1L, SPPL3, PT…	152	6163	16313	1.23639	0.998458	0.88446	22.693
GOTERM_MF_DIRECT	GO:0050839~cell adhesion molecule binding	4	2.32558	0.0197528	PTPRD, TENM2, POSTN, ITGB3	152	62	16313	6.92402	0.998933	0.819271	23.8176
GOTERM_MF_DIRECT	GO:0001618~virus receptor activity	4	2.32558	0.0271101	TYRO3, HLA-DRB1, ITGB5, ITGB3	152	70	16313	6.13271	0.999919	0.848235	31.2551
GOTERM_MF_DIRECT	GO:0042605~peptide antigen binding	3	1.74419	0.0352181	HLA-DRB1, MR1, HLA-DPB1	152	32	16313	10.0615	0.999995	0.871215	38.669
GOTERM_MF_DIRECT	GO:0004872~receptor activity	6	3.48837	0.0530559	TNFRSF10B, P2RY1, CSF2RB, GUCY1A3, ITGB5, ITGB3	152	219	16313	2.94034	1	0.930834	52.4483
GOTERM_MF_DIRECT	GO:0019534~toxin transporter activity	2	1.16279	0.0542772	LRP6, ABCG1	152	6	16313	35.7741	1	0.908615	53.2778
GOTERM_MF_DIRECT	GO:0005168~neurotrophin TRKA receptor binding	2	1.16279	0.0542772	SHC1, FRS2	152	6	16313	35.7741	1	0.908615	53.2778
GOTERM_MF_DIRECT	GO:0001046~core promoter sequence-specific DNA binding	3	1.74419	0.0625429	ZFHX3, CLOCK, NRIP1	152	44	16313	7.31743	1	0.914683	58.5488
GOTERM_MF_DIRECT	GO:0002020~protease binding	4	2.32558	0.067302	IL1R1, ITGB3, TNFAIP3, ANXA2	152	101	16313	4.25039	1	0.908353	61.3279
GOTERM_MF_DIRECT	GO:0003713~transcription coactivator activity	6	3.48837	0.0807857	FUS, SOX10, RBPMS, TFEC, ARID5B, NRIP1	152	248	16313	2.59651	1	0.927678	68.2925
GOTERM_MF_DIRECT	GO:0004860~protein kinase inhibitor activity	3	1.74419	0.0836233	LRRTM4, LRRC4C, CAMK2N1	152	52	16313	6.19168	1	0.917596	69.6015
GOTERM_MF_DIRECT	GO:0005068~transmembrane receptor protein tyrosine kinase adaptor activity	2	1.16279	0.0888257	SHC1, FRS2	152	10	16313	21.4645	1	0.914079	71.8721
GOTERM_MF_DIRECT	GO:0005088~Ras guanyl-nucleotide exchange factor activity	4	2.32558	0.0910311	PDGFRA, CSF2RB, SHC1, FRS2	152	115	16313	3.73295	1	0.903517	72.7863
GOTERM_MF_DIRECT	GO:0048407~platelet-derived growth factor binding	2	1.16279	0.0972651	PDGFRA, COL1A1	152	11	16313	19.5132	1	0.903659	75.2239
GOTERM_MF_DIRECT	GO:0004143~diacylglycerol kinase activity	2	1.16279	0.0972651	DGKB, DGKE	152	11	16313	19.5132	1	0.903659	75.2239

## Sheet: Sheet5
Category	Term	Count	%	PValue	Genes	List Total	Pop Hits	Pop Total	Fold Enrichment	Bonferroni	Benjamini	FDR
UP_TISSUE	Brain	103	59.8837	4.06645e-06	F13A1, LRRC4C, PDHB, DAB1, RAVER2, N4BP2L1, ANKRD50, TYRO3, ENC1, MAPK1, HUWE1, PDGFRA, CELF2, COL1A1, FUS, IL1R1, BBS9, ITGB5, ADCYAP1, PEG10, AMER2, TFEC, CNR1, P2RY1, HLA-DPB1, CLASP2, NOVA2, OLFM1, ST6GAL2, SACS, ITGA1, HGF, SHANK2, KCTD4, ABCG1, KIAA2026, B3GAT2, SEMA6A, HSPA12A, C1ORF115, SEMA6D, ARMC8, AHCYL1, GTDC1, KCTD16, MYLK, CLCN4, LZTS3, IER3IP1, DPY19L1, ACVR1C, SLC1A2, TMEM108, CA…	168	8256	18912	1.40442	0.000613846	0.000613846	0.00486148
UP_TISSUE	Lymphocytes	3	1.74419	0.00158103	HLA-DRB1, MDM2, HLA-DPB1	168	7	18912	48.2449	0.212526	0.112603	1.8739
UP_TISSUE	Osteosarcoma	4	2.32558	0.00731304	BBS9, POSTN, ANXA2, IGFBP5	168	45	18912	10.0063	0.669889	0.30888	8.40115
UP_TISSUE	Hippocampus	11	6.39535	0.00868059	GNAL, CNR1, ENC1, LIFR, SERPINA3, ADRA1A, GPR17, ZBTB18, FRS2, MYLK, EML4	168	467	18912	2.65158	0.731926	0.280445	9.89845
UP_TISSUE	Foreskin	4	2.32558	0.0126823	ARID5B, PDGFRA, PCMT1, NFIB	168	55	18912	8.18701	0.854455	0.319859	14.1519
UP_TISSUE	Plasma	8	4.65116	0.0166489	F13A1, SERPINA3, ITGA1, POSTN, FGL2, ITGB3, OLFM1, IGFBP5	168	297	18912	3.03223	0.92075	0.344609	18.1858
UP_TISSUE	Blood	14	8.13953	0.0177908	SPPL3, HLA-DRB1, AFF4, YBX3, PPP3R1, ITGB3, OAS2, ARMC8, CD59, P2RY1, PDGFRA, MDM2, FGL2, HLA-DPB1	168	762	18912	2.06824	0.933502	0.321063	19.3144
UP_TISSUE	Placenta	42	24.4186	0.0386483	SLC5A3, IL1R1, ATP6V0E1, YBX3, POSTN, ITGB3, ZBTB18, ACVR1C, NDRG3, P2RY1, NUDT21, CAMSAP1, CSF2RB, CALCRL, MR1, FRS2, USP15, RBMS1, SOAT1, SOX10, PTPRD, ARID5B, AFF4, LIFR, HGF, NDUFA10, COL5A2, HNRNPU, MXRA5, C6ORF89, ANXA2, SEMA6A, RBPMS, ARMC8, HUWE1, PDGFRA, AHCYL1, EMC1, APOL6, HS3ST3B1, MYLK, IGFBP5	168	3558	18912	1.32884	0.997398	0.524771	37.5761
UP_TISSUE	Colon endothelium	3	1.74419	0.0530181	ANKRD50, ARID5B, C6ORF89	168	42	18912	8.04082	0.999732	0.599072	47.8618
UP_TISSUE	T-cell	7	4.06977	0.0796714	MAPK1, IL1R1, PDS5B, CD59, YBX3, HNRNPU, LCP2	168	338	18912	2.33136	0.999996	0.714545	62.9384
UP_TISSUE	Liver	27	15.6977	0.0817151	IER3IP1, IL1R1, MSR1, HLA-DRB1, COPS7B, POSTN, ITGB3, ZIC1, TPGS2, TGFBI, CAMSAP1, SERPINA3, FGL2, SPPL3, ITGA1, HGF, ARHGEF12, HNRNPU, CAMK2N1, TNFRSF10B, ADRA1A, EMC1, AHCYL1, FAF1, GTDC1, HS3ST3B1, MYLK	168	2222	18912	1.36788	0.999997	0.6897	63.9105
UP_TISSUE	Human cerebellum	2	1.16279	0.0848956	GPR17, CLASP2	168	10	18912	22.5143	0.999998	0.672529	65.3768

## Sheet: Sheet6
Category	Term	Count	%	PValue	Genes	List Total	Pop Hits	Pop Total	Fold Enrichment	Bonferroni	Benjamini	FDR
CHROMOSOME	2	20	11.6279	0.0294314	IL1R1, ST6GAL2, CYP1B1, CNTNAP5, SOX11, PPP3R1, COPS7B, SP110, NDUFA10, COL5A2, ACVR1C, EML4, LRRTM4, CSRNP3, GPR17, GTDC1, CALCRL, PRKD3, IGFBP5, RBMS1	172	2386	34285	1.67084	0.496959	0.496959	21.084
