# Supplementary material for: Comparative study of joint bioinformatics analysis of underlying potential of ‘neurimmiR’, miR-212-3P/miR-132-3P, being involved in epilepsy and its emerging role in human cancer
Source: Oncotarget. 2017 Mar 24;8(25):40668–82. doi: 10.18632/oncotarget.16541 (PMC5522300; doi:10.18632/oncotarget.16541)
Supplement: Supplementary file 9 [file oncotarget-08-40668-s009.xlsx]

## Sheet: Sheet1
Stable 8: Excel sheet 1: The representative example about the co-expression to support ceRNA hypothesis, positive co-expression of FRS2 and ceRNA SEMA6D was shown in Glioblastoma multiforme (GBM) and Colon and Rectal adenocarcinoma. Excel sheet 2: KEGG and String network consist of all the possible transcription factor compiled from Genecards and 68.9 % (393/570) DEGs

## Sheet: Sheet2
red cycle with red lable indicate the transcription factor compiled from Genecards and corresponding KEGG, green cycle present the remaining DEGs and corresponding KEGG
